# Supplementary material for: Role of affinity in plasma cell development in the germinal center light zone
Source: J Exp Med. 2023 Nov 8;221(1):e20231838. doi: 10.1084/jem.20231838 (PMC10631489; doi:10.1084/jem.20231838)
Supplement: Table S1 — lists the heavy and light chain genes for each expressed Fab, ELISA EC50 results, and KD values from monomeric (affinity) BLI analysis as well as the high- and low-affinity mutations present in Fabs carrying IGHV1-72*01 gene. [file JEM_20231838_TableS1.xlsx]

## Sheet: Affinity BLI
	Table S1. Sequences and binding affinities of recombinant monoclonal mouse Fabs
				The blue highlights indicate which Fabs have been analyzed
																									High affinity mutations				Low affinity mutations
		Fab ID		Mouse ID	HC seq ID	Isotype	Clonality		IGH V gene	IGH D gene	IGH J gene	IGH VDJ (nt)	IGH VDJ (aa)		IGL V gene	IGL J gene	IGL VJ (nt)	IGL VJ (aa)		EC50 at NP-Ova	ELISA binding (cut off 10,000)	Avidity BLI	Kd (nM)		W33L	K59R	Y99G		A24G	S31T	H35N
	GC B cells	GC_01		M1	D21M1GCP2IgH32-2mRG	IgG	clone		IGHV1-72*01	IGHD3-2*02	IGHJ1*03	CAGGTCCAACTGCAGCAGCCTGGGGCTGAGCTTGTGAAGCCTGGGGCTTCAGTGAAGCTGTCCTGCAAGGCTTCTGGCTACACCTTCACCACCTACTTAATGCACTGGGTGAAGCAGAGGCCTGGACGAGGCCTTGAGTGGATTGGAAGGATTGATCCTAATAGTGGTGGTATTAAGTACAATGAGAAGTTCAAGAGCAAGGCCACACTGACTGTAGACAAACCCTCCAGCACAGCCTACATGCAGCTCAGCAGCCTGACATCTGAGGACTCTGCGGTCTATTATTGTGCAAGATACAGGCTAGGTCGGTACTTCGATGTCTGGGGCACAGGGACCACGGTCACCGTCTCCTCAG	QVQLQQPGAELVKPGASVKLSCKASGYTFTTYLMHWVKQRPGRGLEWIGRIDPNSGGIKYNEKFKSKATLTVDKPSSTAYMQLSSLTSEDSAVYYCARYRLGRYFDVWGTGTTVTVSS		IGLV1*01	IGLJ1*01	CAGGCTGTTGTGACTCAGGAATCTGCACTCACCACATCACCTGGTGAAACAGTCACACTCACTTGTCGCTCAAGTACTGGGGCTGTTACAACTAGTAACTATGCCAACTGGGTCCAAGAAAAACCAGATCATTTATTCACTGGTCTAATAGGTGGTACCAACAACCGAGCTCCAGGTGTTCCTGCCAGATTCTCAGGCTCCCTGATTGGAGACAAGGCTGCCCTCACCATCACAGGGGCACAGACTGAGGATGAGGCAATATATTTCTGTGCTCTATGGTACAGCAACCATTGGGTGTTCGGTGGAGGAACCAAACTGACTGTCCTAG	QAVVTQESALTTSPGETVTLTCRSSTGAVTTSNYANWVQEKPDHLFTGLIGGTNNRAPGVPARFSGSLIGDKAALTITGAQTEDEAIYFCALWYSNHWVFGGGTKLTVL		12.005	y		binder (3.99E+00)		L	K	Y		A	T	H
		GC_02		M1	D21M1GCP2IgH82-2mRG	IgG	clone		IGHV1-72*01	IGHD1-3*01	IGHJ1*03	CAGGTCCAACTGCAGCAGCCTGGGGCTGAGCTTGTGAAGCCTGGGGCTTCAGTGAAGCTGTCCTGCAAGGCTTCTGGCTACATCTTCAGCAGCTACTTAATGCACTGGGTGAAGCAGAGGCCTGGACGAGGCCTTGAGTGGATTGGAAGGATTGATCCTAATAGTGGTAGTATTAAGTACAATGAGAAGTTCAGGAGCAAGGCCACACTGACTGTAGACAGACCCTCCAGCACAGCCTACATGCAGCTCAGCAGCCTGACATCTGACGACTCTGCGGTCTATTATTGTGCAAGATACAGTCTAGCTCGGTACTTCGATGTCTGGGGCACAGGGACCACGGTCACCGTCTCCTCAG	QVQLQQPGAELVKPGASVKLSCKASGYIFSSYLMHWVKQRPGRGLEWIGRIDPNSGSIKYNEKFRSKATLTVDRPSSTAYMQLSSLTSDDSAVYYCARYSLARYFDVWGTGTTVTVSS		IGLV1*01	IGLJ1*01	CAGGCTGTTGTGACTCAGGAATCTGCACTCACCACATCACCTGGTGAAACAGTCACACTCACTTGTCGCTCAAGTACTGGGGCTGTTACAACTACTAACTATGCCAACTGGGTCCAAGAAAAACCAGATCATTTATTCACTGGTCTAATAGGTGGTACCAACAACCGAGCTCCAGGTGTTCCTGCCAGATTCTCAGGCTCCCTGATTGGAGACAAGGCTGCCCTCACCATCACAGGGGCACAGACTGAGGATGAGGCAATATATTTCTGTGCTCTATGGTACAGCAACCATTGGGTGTTCGGTGGAGGAACCAAACTGACTGTCCTAG	QAVVTQESALTTSPGETVTLTCRSSTGAVTTTNYANWVQEKPDHLFTGLIGGTNNRAPGVPARFSGSLIGDKAALTITGAQTEDEAIYFCALWYSNHWVFGGGTKLTVL		27.205	y		binder (7.35E+00)		L	K	Y		A	S	H
		GC_03		M1	D21M1GCP3IgH50-2mRG	IgG	clone		IGHV1-72*01	IGHD3-2*02	IGHJ1*03	CAGGTCCAACTGCAGCAGCCTGGGGCTGAGCTTGTGAAGCCTGGGGCTTCAGTGAAGCTGTCCTGCAAGGCTTCTGGCTTCACCTTCACCAGCTACTTGATGCACTGGGTGAAACAGAGGCCTGGACGAGGCCTTGAGTGGATTGGAAGGATTGATCCTAATACTGGTGATACTAAGTACAATGAGAAGTTCAAGAGCAAGGCCACACTGACTGTAGACAAACCCTCCAGCACAGCCTACATGCAGGTCAGCAGCCTGACATCTGAGGACTCTGCGGTCTATTATTGTGCAAGATACAGGCTAACTCGGTACTTCGATGTCTGGGGCACAGGGACCACGGTCACCGTCTCCTCAG	QVQLQQPGAELVKPGASVKLSCKASGFTFTSYLMHWVKQRPGRGLEWIGRIDPNTGDTKYNEKFKSKATLTVDKPSSTAYMQVSSLTSEDSAVYYCARYRLTRYFDVWGTGTTVTVSS		IGLV1*01	IGLJ1*01	CAGGCTGTTGTGACTCAGGAATCTGCACTCACCACATCACCTGGTGACACAGTCACTCTCACTTGTCGCTCAAGTGCTGGGGCTGTTACAACTAGTAACTATGCCAACTGGGTCCAAGAAAAACCAGATCATTTATTCACTGGTCTAATAGGTGGTACCAACAACCGAGCTCCAGGTGTTCCTGCCAGATTCTCAGGCTCCCTGATTGGAGACAAGGCTGCCCTCACCATCACAGGGGCACAGACTGAGGATGAGGCAATATATTTCTGTGCTCTATGGTACAGCAACCATTGGGTGTTCGGTGGAGGAACCAAACTGACTGTCCTAG	QAVVTQESALTTSPGDTVTLTCRSSAGAVTTSNYANWVQEKPDHLFTGLIGGTNNRAPGVPARFSGSLIGDKAALTITGAQTEDEAIYFCALWYSNHWVFGGGTKLTVL		12.19	y		binder (6.35E+00)		L	K	Y		A	S	H
		GC_04		M1	D21M1GCP2IgH43-2mRG	IgG	clone		IGHV1-72*01	IGHD1-1*01	IGHJ2*01	CAGGTCCAACTGCAGCAGCCTGGGGCTGAGCTTGTGAAGCCTGGGGCTTCAGTGAAGCTGTCCTGCAAGGCCTCTGTCTACACCTTCACCAGCTACTTAATGCACTGGGTGAAGCAGAGGCCTGGACGAGGCCTTGAGTGGATTGGAAGGATTGATCCTAAAAGTGGTGGTACTAAGTACCATGAGAAGTTCAAGAGCAAGGCCACACTGACTGTAGACAAACCCTCCAGCACAGCCTACATGCAGCTCAACAGCCTGACATCTGAGGACTCTGCGGTCTATTATTGTGCAAGATATTATTACTACGGTTCCTTTGACCAGTGGGGCCAAGGCACCACTCTCACAGTCTCCTCag	QVQLQQPGAELVKPGASVKLSCKASVYTFTSYLMHWVKQRPGRGLEWIGRIDPKSGGTKYHEKFKSKATLTVDKPSSTAYMQLNSLTSEDSAVYYCARYYYYGSFDQWGQGTTLTVSS		IGLV1*01	IGLJ1*01	CAGGCTGTTGTGACTCAGGAATCTGCACTCACCACATCACCTGGTGAAACAGTCACACTCACTTGTCGCTCAAGTTCTGGGGCTGTTACAACTAATAACTATGCCAACTGGGTCCAAGAAAAACCAGATCATTTATTCACTGGTCTAATAGGTGGTACCAACAACCGAGCTCCAGGTGTTCCTGCCAGATTCTCAGGCTCCCTGATTGGAGACAAGGCTGCCCTCACCATCACAGGGGCACAGACTGAGGATGAGGCAATATATTTCTGTGCTCTATGGTACAGCAACCTTTGGGTGTTCGGTGGAGGAACCAAACTGACTGTCCTAG	QAVVTQESALTTSPGETVTLTCRSSSGAVTTNNYANWVQEKPDHLFTGLIGGTNNRAPGVPARFSGSLIGDKAALTITGAQTEDEAIYFCALWYSNLWVFGGGTKLTVL		19.14	y		binder (7.21E+00)		L	K	Y		A	S	H
		GC_05		M1	D21M1GCP3IgH54-2mRG	IgG	clone		IGHV1-72*01	IGHD1-1*01	IGHJ2*01	CAGGTCCAACTGCAGCAGCCTGGGGCTGAGTTTGTGAAGCCTGGGACTTCAGTGAAGCTGTCCTGCAAGGCTTCTGGCTACACCTTCACCACCTACTTGATGCACTGGGTGAAGCAGAGGCCTGGACGAGGCCTTGAGTGGATTGGAAGGATTGATCCTAATAGTGCTTATATTAAGTACAATGAGAAGTTCAAGAGCAAGGCCACACTGACTGTAGACAAACCCTCCAGCACAGCCTACATGCAGCTCAGCAGCCTGACATCTGAGGACTCTGCGGTCTATTATTGTGCAAGATATTATTACTACGGTAGTTTTGACCAGTGGGGCCAAGGCACCACTCTCACAGTCTCCTCAG	QVQLQQPGAEFVKPGTSVKLSCKASGYTFTTYLMHWVKQRPGRGLEWIGRIDPNSAYIKYNEKFKSKATLTVDKPSSTAYMQLSSLTSEDSAVYYCARYYYYGSFDQWGQGTTLTVSS		IGLV1*01	IGLJ1*01	CAGGCTGTTGTGACTCAGGAATCTGCACTCACCACATCACCTGGTGAAACAGTCACACTCACTTGTCGCTCAAGTACTGGGGCTGTTACAACTAGTAACTATGCCAACTGGGTCCAGGAAAAACCAGATCATTTATTCACTGGTCTAATAGGTGGTACCAACAACCGACCTCCAGGTGTTCCTGCCAGATTCTCAGGCTCCCTGATTGGAGACAAGGCTGCCCTCACCATCACAGGGGCACAGACTGAGGATGAGGCAATATATTTCTGTGCTCTATGGTACAGCAACCTTTGGGTGTTCGGTGGAGGAACCAAACTGACTGTCCTAG	QAVVTQESALTTSPGETVTLTCRSSTGAVTTSNYANWVQEKPDHLFTGLIGGTNNRPPGVPARFSGSLIGDKAALTITGAQTEDEAIYFCALWYSNLWVFGGGTKLTVL							L	K	Y		A	T	H
		GC_06		M1	D21M1GCP2IgH59-2mRG	IgG	clone		IGHV1-22*01	IGHD4-1*01	IGHJ2*01	GAGGTCCAGCTGCAACAGTCTGGACCTGAGCTGTTGAAGCCTGGGGCTTCAGTGAAGATGTCCTGCAAGGCTTCTGGATACACATTCACTGACCACAACATGAACTGGGTGAAGCAGAGCCATGGAAAGAGCCTTGAGTGGATTGGATATATTTACCCTAACAGTGGTGGTGCTACCTACAACCAGAAGTTCAAGGGCAAGGCCACATTGACTGTAAACAAGTCCTCCAGCACAGCCTACATGGAGCTCCGCAGCCTGACATCGGAGGATTCTGCAGTCTATTACTGTGCAAAAAGGGGACTGGGTTACTACTTTGACTACTGGGGCCAAGGCACCACTCTCACTGTCTCCTCAG	EVQLQQSGPELLKPGASVKMSCKASGYTFTDHNMNWVKQSHGKSLEWIGYIYPNSGGATYNQKFKGKATLTVNKSSSTAYMELRSLTSEDSAVYYCAKRGLGYYFDYWGQGTTLTVSS		IGKV3-2*01	IGKJ5*01	GACATTGTGCTGACCCAATCTCCAGCTTCTTTGGCTGTGTCTCTAGGGCAGAGGGCCACCATCTCCTGCAGAGCCAGCGAGAGTGTTGATATTTATGGCATTACTTTTTTGAACTGGTTCCAACAGAGACCAGGACAGCCACCCAAACTCCTCATCTATGCTGCATCCAACCAAGGATCCGGGGTCCCTGCCAGGTTTACTGGCAGTGGGTCTGGGACAGACTTCAGCCTCAACATCCATCCTATGGAGGAGGGTGATACTACAATGTATTTCTGTCAGCAAAGCAAGGAGGTTCCGCTCACGTTCGGTGCTGGGACCAAgctggagctgaaac	DIVLTQSPASLAVSLGQRATISCRASESVDIYGITFLNWFQQRPGQPPKLLIYAASNQGSGVPARFTGSGSGTDFSLNIHPMEEGDTTMYFCQQSKEVPLTFGAGTKLELK		10000	nb		nb
		GC_07		M1	D21M1GCP3IgH43-2mRG	IgG	clone		IGHV1-22*01	IGHD4-1*01	IGHJ2*01	GAGGTCCAGCTGCAACAGTCTGGACCTGAGCTGTTGAAGCCTGGGGCTTCAGTGAAGATGTCCTGCAAGGCTTCTGGATACACATTCACTGACTGCAACATGCACTGGGTGAAGCAGAGCCATGGAAAGAGCCTTGAGTGGATTGGATATATTTACCCTAACAGTGGTGGTACTACCTACAACCAGAAGTTCAAGGGCAAGGCCACATTGACTGTAAACAAGTCCTCCGGCACAGCCTACATGGAGCTCCGCAGCCTGACATCGGAGGATTCTGCAGTCTATTACTGTGCAAAAAGGGGACTGGGTTACTACTTTGACTACTGGGGCCAAGGCACCACTCTCACTGTCTCCTCAG	EVQLQQSGPELLKPGASVKMSCKASGYTFTDCNMHWVKQSHGKSLEWIGYIYPNSGGTTYNQKFKGKATLTVNKSSGTAYMELRSLTSEDSAVYYCAKRGLGYYFDYWGQGTTLTVSS		IGKV3-2*01	IGKJ5*01	GACATTGTGCTGACCCAATCTCCAGCTTCTTTGGCTGTGTCTCTAGGGCAGAGGGCCACCATCTCCTGCAGAGCCAGCGAGAGTCTTGATATTTATGGCATTAGTTTTATGAACTGGTTCCAACAGAGACCAGGACAGCCACCCAAACTCCTCATCTATGCTGCATCCAACCAAGGATCCGGGGTCCCTGCCAGGTTTAGTGGCAGTGGGTCTGGGACAGACTTCAGCCTCAACATCCATCCTATGGAGGAGGATGATACTGCAATGTATTTCTGTCAGCAGAGCAAGGAGGTTCCGCTCACGTTCGGTGCTGGGACCAAgctggagctgaaac	DIVLTQSPASLAVSLGQRATISCRASESLDIYGISFMNWFQQRPGQPPKLLIYAASNQGSGVPARFSGSGSGTDFSLNIHPMEEDDTAMYFCQQSKEVPLTFGAGTKLELK		16.475	y
		GC_08		M1	D21M1GCP2IgH65-2mRG	IgG	clone		IGHV1-72*01	IGHD1-1*01	IGHJ1*03	CAGGTCCAACTGCAGCAGCCTGGGGCTGAGCTTGTGAAGCCTGGGGCTTCAGTGAAGCTGTCCTGCAAGGCTTCTGGCTTCACCTTCACCAGCTACTTGATGCACTGGGTGAAACAGAGGCCTGGACGAGGCCTTGAGTGGATTGGAAGGATTGATCCTAATAGTGGTGGTTCTAAGTACAATGAGAAGTTCAAGAGCAAGGCCACACTGACTGTAGACAAACCCTCCAGCACTGCCTACATGCAGCTCAGCAGCCTGACATCTGAGGACTCTGCGGTCTATTATTGTGCAAGATATTACTACGGTAGAAGCCTCGATGTCTGGGGCACAGGGACCACGGTCACCGTCTCCTCAG	QVQLQQPGAELVKPGASVKLSCKASGFTFTSYLMHWVKQRPGRGLEWIGRIDPNSGGSKYNEKFKSKATLTVDKPSSTAYMQLSSLTSEDSAVYYCARYYYGRSLDVWGTGTTVTVSS		IGLV1*01	IGLJ1*01	CAGGCTGTTGTGACTCAGGAATCTGCACTCACCACATCACCTGGTGAAACAGTCACACTCACTTGTCGCTCAAGTACTGGGGCTGTTACAACTAGTAACTATGCCAACTGGGTCCAAGAAAAATCAGATCATTTATTCACTGGTCTAATAGGTGGTACCAACAACCGAGCTCCAGGTGTTCCTGCCAGATTCTCAGGCTCCCTGATTGGAGACAAGGCTGCCCTCACCATCACAGGGGCACAGACTGAGGATGAGGCAATATATTTCTGTGCTCTATGGTACAGCAACCATTGGGTGTTCGGTGGAGGAACCAAACTGACTGTCCTAG	QAVVTQESALTTSPGETVTLTCRSSTGAVTTSNYANWVQEKSDHLFTGLIGGTNNRAPGVPARFSGSLIGDKAALTITGAQTEDEAIYFCALWYSNHWVFGGGTKLTVL							L	K	Y		A	S	H
		GC_09		M1	D21M1GCP3IgH53-2mRG	IgG	clone		IGHV1-72*01	IGHD1-1*01	IGHJ1*03	CAGGTCCAACTGCAGCAGCCTGGGGCTGAGCTTGTGAAGCCTGGGGCTTCAGTGAAGCTGTCCTGCAAGGCTTCTGGCTTCACCTTCACCATCTACTTAATACACTGGGTGAAACAGAGGCCTGGACGAGGCCTTGAGTGGATTGGAAGGATTGATCCTAATAGTGGTGGTACTAAGTACAATGAGAAGTTCAGGAGCAAGGCCACACTGACTGTAGACAAAACCTCCAGCACTGCCTACATGCAGCTCAGCAGCCTGACATCTGAGGACTCTGCGGTTTATTATTGTGCAAGATATTACTACGGTAGAAGCCTCGATGTCTGGGGCACAGGGACCACGGTCACCGTCTCCTCAG	QVQLQQPGAELVKPGASVKLSCKASGFTFTIYLIHWVKQRPGRGLEWIGRIDPNSGGTKYNEKFRSKATLTVDKTSSTAYMQLSSLTSEDSAVYYCARYYYGRSLDVWGTGTTVTVSS		IGLV1*01	IGLJ1*01	CAGGCTGTTGTGACTCAGGAATTTGCACTCACCACATCACCTGGTGAAACAGTCACACTCACTTGTCGCTCAAGTACTGGGGCTGTTACAACTAGTAACTATGCCAACTGGGTCCAAGAAAAACCAGATCATTTATTCACTGGTTTAATAGGTGGTACCAACAACCGAGCTCCAGGTGTTCCTGCCAGATTTTCAGGCTCCCTGATTGGAGACAAGGCTGCCCTCACCATCACAGGGGCACAGACTGAGGATGAGGCAATATATTTTTGTGCTCTATGGTACAGCAACCATTGGGTGTTCGGTGGAGGAACCAAACTGActgtcctag	QAVVTQEFALTTSPGETVTLTCRSSTGAVTTSNYANWVQEKPDHLFTGLIGGTNNRAPGVPARFSGSLIGDKAALTITGAQTEDEAIYFCALWYSNHWVFGGGTKLTVL		14.2145	y		Binder (4.70E+00)		L	K	Y		A	I	H
		GC_10		M1	D21M1GCP2IgH6-2mRG	IgG	clone		IGHV1-72*01	IGHD1-1*01	IGHJ2*01	CAGGTCCAACTGCAGCAGCCTGGGTCTGAGTTTGTGAAGCCTGGGGCTTCAGTGAAGCTGTCCTGCAAGGCTTCTGGCTACACCTTCACCAACTACTTGATGCACTGGGTGAAGCAGAGGCCTGGACGAGGCCTTGAGTGGATTGGAAGGATTGATCCTAAAAGTAATGGTACTAAGTTCAATGAGAAGTTCAAGAGCAAGGCCACACTGACTGTAGACAAACCCTCCAGCACAGCCTACATGCAGCTCAGCAGCCTGACATCTGAGGACTCTGCGGTCTATTATTGTGCAAGATATTACTACGGTCGTTTCTTTGACTACTGGGGCCAAGGCACCACTCTCACAGTCTCCTCAG	QVQLQQPGSEFVKPGASVKLSCKASGYTFTNYLMHWVKQRPGRGLEWIGRIDPKSNGTKFNEKFKSKATLTVDKPSSTAYMQLSSLTSEDSAVYYCARYYYGRFFDYWGQGTTLTVSS		IGLV1*01	IGLJ1*01	CAGGCTGTTGTGACTCAGGAATCTGCACTCACCACATCACCTGGTGAAACAGTCACACTCACTTGTCGCTCAAGTACTGGGGCTGTTTCAACTAGTAACTATGCCAACTGGGTCCAAGAAAAACCAGATCATTTATTCACTGGTCTAATAGGTGGTACCAACAGCCGAGCTCCAGGTGTTCCTGCCAGATTCTCAGGCTCCCTGATTGGAGACAAGGCTGCCCTCACCATCACAGGGGCACAGACTGAGGATGAGGCAATATATTTCTGTGCTCTATGGTACAGCAACCACTGGGTGTTCGGTGGAGGAACCAAACTGACTGTCCTAG	QAVVTQESALTTSPGETVTLTCRSSTGAVSTSNYANWVQEKPDHLFTGLIGGTNSRAPGVPARFSGSLIGDKAALTITGAQTEDEAIYFCALWYSNHWVFGGGTKLTVL		8.611	y		Binder (4.94E+00)		L	K	Y		A	N	H
		GC_11		M1	D21M1GCP2IgH61-2mRG	IgG	clone		IGHV1-72*01	IGHD1-1*01	IGHJ2*01	CAGGTCCAACTGCAGCAGCCTGGGGCTGAGCTTGTGAAGCCTGGGGCTTCAGTGAAGCTGTCCTGCAAGGCTTCTGGCTACACCTTCACCAGCTACTTGATGCACTGGGTGAAGCAGAGGCCTGGACGAGGCCTTGAGTGGATTGGAAGGATTGATCCTACAAGTGGTGGTACTAAGTTCAATGAGAAGTTCAAGAGCAAGGCCACACTGACTGTAGACAAACCCTCCAATACAGCCTACATGCAGCTCAGCAGCCTGACATCTGAGGACTCTGCGGTCTATTATTGTACAAGATATTACTACGGTCGTTTCTTTGACTACTGGGGCCAAGGCACCACTCTCACAGTCTCCTCAG	QVQLQQPGAELVKPGASVKLSCKASGYTFTSYLMHWVKQRPGRGLEWIGRIDPTSGGTKFNEKFKSKATLTVDKPSNTAYMQLSSLTSEDSAVYYCTRYYYGRFFDYWGQGTTLTVSS		IGLV1*01	IGLJ1*01	CAGGCTGTTGTGACTCAGGAATCTGCACTCACCACATCACCTGGTGAAATAGTCACACTCACTTGTCGCTCAAGTACTGGGGCTGTTACAACTAGTAACTATGCCAACTGGGTCCAAGAAAAACCAGATCATTTATTCACTGGTCTAATAGGTGGTACCAACAACCGAGCTCCAGGTGTTCCTGCCAGATTCTCAGGCTCCCTGATTGGAGACAAGGCTGCCCTCACCATCACAGGGGCACAGACTGAGGATGAGGCAATATATTTCTGTGCTCTATGGTACAGCAACCACTGGGTGTTCGGTGGAGGAACCAAACTGACTGTCCTAG	QAVVTQESALTTSPGEIVTLTCRSSTGAVTTSNYANWVQEKPDHLFTGLIGGTNNRAPGVPARFSGSLIGDKAALTITGAQTEDEAIYFCALWYSNHWVFGGGTKLTVL		19.762	y		Binder (7.72E+00)		L	K	Y		A	S	H
		GC_12		M1	D21M1GCP2IgH39-2mRG	IgG	clone		IGHV1-22*01	IGHD1-1*01	IGHJ1*03	GAGGTCCAGCTGCAACAGTCTGGACCTGAACTGGTGAAGCCTGGGGCTTCAGTGAAGATGTCCTGCAAGGCTTCTGGATACACAATCACTGACTATAACATGCACTGGGTGAAGCAGAGCCATGGAAAGAGCCTTGAGTGGATTGGATATATTAACCCTAACTATGGTGGTACTACCTACAACCAGAAGTTCAAGGGCAAGGCCACATTGACTGTAAACAAGTCCTCCAGCACATCCTACATGGAGCTCCGCAGCCTGACATCGGAGGATTCTGCAGTCTATTACTGTGCAAGAGGGCATTACTACGGTAGTAGCGACTGGTACTTCGGTGTCTGGGGCACAGGGACCACGGTCACCGTCTCCTCAG	EVQLQQSGPELVKPGASVKMSCKASGYTITDYNMHWVKQSHGKSLEWIGYINPNYGGTTYNQKFKGKATLTVNKSSSTSYMELRSLTSEDSAVYYCARGHYYGSSDWYFGVWGTGTTVTVSS		IGLV1*01	IGLJ1*01	CAGGCTGTTGTGACTCAGGAATCTGCACTCACCACATCACCTGGTGAAACAGTCACACTCACTTGTCGCTCAAGTACTGGGGCTGTTACAACTAGTAACTTTGCCAACTGGGTCCAAGAAAAACCAGATCATTTATTCACTGGTCTAATAGGTGGTACCAACAACCGAGCTCCAGGTGTTCCTGCCAGATTCTCAGGCTCCCTGATTGGAGACAAGGCTGCCCTCACCATCACAGGGGCACAGACTGAGGATGAGGCAATATATTTCTGTGCTCTATGTTACAGCAACCATTGGGTGTTCGGTGGAGGAACCAAACTGACTGTCCTAG	QAVVTQESALTTSPGETVTLTCRSSTGAVTTSNFANWVQEKPDHLFTGLIGGTNNRAPGVPARFSGSLIGDKAALTITGAQTEDEAIYFCALCYSNHWVFGGGTKLTVL		10000	nb		nb
		GC_13		M1	D21M1GCP2IgH60-2mRG	IgG	clone		IGHV1-72*01	IGHD1-1*01	IGHJ1*03	CAGGTCCAACTGCAGCAGCCTGGGGCTGAACTTGTGAACCCTGGGGCTTCAGTGAAGCTGTCCTGCAAGGCTTCTGGCTACACCTTCACCAGCTACTTGATGCACTGGGTGAAGCAGAGGCCTGGACGAGGCCTTGAGTGGATTGGAAGGATTGATCCTAAGAGTAGTGGTATTGATTACAATGAGAAGTTCAAGAGTAAGGCCACACTGACTGTAGACGAACCCTCCACCACAGCCTACATGCAGCTCAGCAGCCTGACATCTGAGGACTCTGCGGTCTATTATTGTGCAAGATACCACTACGGCTGGTACTTCGATGTCTGGGGCACAGGGACCACGGTCACCGTCTCCTCAG	QVQLQQPGAELVNPGASVKLSCKASGYTFTSYLMHWVKQRPGRGLEWIGRIDPKSSGIDYNEKFKSKATLTVDEPSTTAYMQLSSLTSEDSAVYYCARYHYGWYFDVWGTGTTVTVSS		IGLV1*01	IGLJ1*01	CAGGCTGTTGTGACTCAGGAATCTGCACTCACCACATCACCTGGTGAAACAGTCACACTCACTTGTCGCTCAAGTACTGGGGCTGTTACAACTAGTAACTTTGCCAACTGGGTCCAAGAAAAACCAGATCATTTATTCACTGGTCTAATAGGTGGTACCAACAACCGAGCTCCAGGTGTTCCTGCCAGATTCTCAGGCTCCCTGATTGGAGACAAGGCTGCCCTCACCATCACAGGGGCACAGACTGAGGATGAGGCAATGTATTTCTGTGCTCTATGGTACAACAACCATTGGGTGTTCGGTGGAGGAACCAAACTGACtgtcctag	QAVVTQESALTTSPGETVTLTCRSSTGAVTTSNFANWVQEKPDHLFTGLIGGTNNRAPGVPARFSGSLIGDKAALTITGAQTEDEAMYFCALWYNNHWVFGGGTKLTVL							L	D	Y		A	S	H
		GC_14		M1	D21M1GCP2IgH24-2mRG	IgG	clone		IGHV3-6*01		IGHJ3*01	GATGTACAGCTTCAGGAGTCAGGACCTGGCCTCGTTAAACCTTCTCAGTCTCTGTCTCTCACCTGCTCTGTCACTGGCTACTCCATCACCAGTGGTTATTACTGGAACTGGATCCGGCAGTTTCCAGGAAACAAACTGGAATGGATGGGCTACATAAGCTACGATGGTAGCAATAACTACAACCCATCTCTCAAAAATCGAATCTCCATCACTCGTGACACATCTAAGAACCAGTTTTTCCTGAAGTTGAATTCTGTGACTACTGAGGACACAGCCACATATTACTGTGCAAGGTTTGCTTACTGGGGCCAAGGGACTCTGGTCACTGTCTTTGCAg	DVQLQESGPGLVKPSQSLSLTCSVTGYSITSGYYWNWIRQFPGNKLEWMGYISYDGSNNYNPSLKNRISITRDTSKNQFFLKLNSVTTEDTATYYCARFAYWGQGTLVTVFA		IGLV1*01	IGLJ1*01	CAGGCTGTTGTGACTCAGGAATCTGCACTCACCACATCACCTGGTGAAACAGTCACACTCACTTGTCGCTCAAGTACTGGGGCTGTTACAACTAGTAACTATGCCAACTGGGTCCAAGAAAAACCAGATCATTTATTCACTGGTCTAATAGGTGGTACCAACAACCGAGCTCCAGGTGTTCCTGCCAGATTCTCAGGCTCCCTGATTGGAGACAAGGCTGCCCTCACCATCACAGGGGCACAGACTGAGGATGAGGCAATATATTTCTGTGCTCTATGGTACAGCAACCATTGGGTGTTCGGTGGAGGAACCAAACTGACtgtcctag	QAVVTQESALTTSPGETVTLTCRSSTGAVTTSNYANWVQEKPDHLFTGLIGGTNNRAPGVPARFSGSLIGDKAALTITGAQTEDEAIYFCALWYSNHWVFGGGTKLTVL		10000	nb		nb
		GC_15		M1	D21M1GCP3IgH45-2mRG	IgG	clone		IGHV1-22*01	IGHD1-1*01	IGHJ2*01	GAGGTCCAGCTGCAACAGTCTGGACCTGAGCTGGTGAAGCCTGGGGCTTCAGTGAAGATGTCCTGCAAGGCTTCTGGATACACATTCACTGACTACAACATACACTGGGTGAAGCAGAGCCATGGAAAGAGCCTTGAGTGGATTGGATATATTAACCCTAACAATGGTGTTACTAGCTACAACCAGAAGTTCAAGGGCAAGGCCACATTGACTGTAAACAAGTCCTCCAGCACAGCCTACATGGCGCTCCGCAGCCTGACATCGGAGGATTCTGCGGTCTATTACTGTGCAAGAGGGAAGAGCAATTACTACGGTAGTACCTACGGTGGGTACTTTGACTACTGGGGCCAAGGCACCACTCTCACAGTCTCCTCAG	EVQLQQSGPELVKPGASVKMSCKASGYTFTDYNIHWVKQSHGKSLEWIGYINPNNGVTSYNQKFKGKATLTVNKSSSTAYMALRSLTSEDSAVYYCARGKSNYYGSTYGGYFDYWGQGTTLTVSS		IGKV3-2*01	IGKJ5*01	GACATTGTGCTGACCCAATCTCCAGCTTCTTTGGCTGTGTCTCTAGGGCAGAGGGCCACCATCTCCTGCAGAGCCAGCGAAAGTGTTGATATTTATGGCTTTAGTTTTATGAACTGGTTCCAACAGAGACCAGGACAGCCACCCAAACTCCTCATCTATGCTGCATCCAACCAAGGATCCGGGGTCCCTGCCAGGTTTAGTGGCAGTGGGTCTGGGACAGACTTCAGCCTCAACATCCATCCTATGGAGGAGGATGATACTGCAATGTATTTCTGTCAGCAAACTAAGGAGGTTCCGCTCACGTTCGGTGCTGGGACCAAgctggagctgaaac	DIVLTQSPASLAVSLGQRATISCRASESVDIYGFSFMNWFQQRPGQPPKLLIYAASNQGSGVPARFSGSGSGTDFSLNIHPMEEDDTAMYFCQQTKEVPLTFGAGTKLELK		10000	nb		nb
		GC_16		M1	D21M1GCP3IgH18-2mRG	IgG	clone		IGHV1-78*01	IGHD2-5*01	IGHJ3*01	CAGGTTCAGCTGCAACAGTCTGACGCTGAGTTGGTGAAACCTGGAGCTTCAGTGAAGATATCCTGCAAGGTTTCTGGCTACATTTTCACGGACCATACTATTCACTGGATGAAGCAGAGGCCTGAACAGGGCCTGGAATGGATTGGATATATTTATCCTAGAGATGGGAGCACTAAGTATAATGAGAAGTTCAAGGGCAAGGCCACATTGACTGCAGACAAATCCTCCAACTCAGCCTACATGCAGCTCTACAGCCTGACATCTGAGGACTCTGCAGTCTATTTCTGTGCAAGAGGAAGGACCTACTATAGGATCTACGTCTCTGCCTGGTTTGCTCACTGGGGCCAAGGGACTCTGGTGACTGTCTCTGCAG	QVQLQQSDAELVKPGASVKISCKVSGYIFTDHTIHWMKQRPEQGLEWIGYIYPRDGSTKYNEKFKGKATLTADKSSNSAYMQLYSLTSEDSAVYFCARGRTYYRIYVSAWFAHWGQGTLVTVSA		IGKV3-2*01	IGKJ5*01	GACATTGTGCTGACCCAATCTCCAGCTTCTTTGGCTGTGTCTCTAGGGCAGAGGGCCACCATCTCCTGCAGAGCCAGCGAAAGTGTTGATGTTTATGGCATTAGTTTTATGAACTGGTTCCAACAGAAACCAGGACAGCCACCCAAACTCCTCATCTATGCTGCATCCAACCAAGGATCCGGGGTCCCTGCCAGGTTTAGTGGCAGTGGGTCTGGGACAGACTTCAGCCTCAACATCCATCCTATGGAGGAGGATGATACTGCAATGTATTTCTGTCAGCAAACTAAGGAGGTTCCTCTCACGTTCGGTGCTGGGACCAAgctggagctgaaac	DIVLTQSPASLAVSLGQRATISCRASESVDVYGISFMNWFQQKPGQPPKLLIYAASNQGSGVPARFSGSGSGTDFSLNIHPMEEDDTAMYFCQQTKEVPLTFGAGTKLELK		9.99	y		Binder (5.46E+00)
		GC_17		M1	D21M1GCP2IgH94-2mRG	IgG	clone		IGHV1-72*01	IGHD1-1*01	IGHJ2*01	CAGGTCCAACTGCAGCAGCCTGGGGCTGAGCTTGTGAAGCCTGGGGCTTCAGTGAAGCTGTCCTGCAAGGCTTCTGGCTACATCTTCACCAGTTACTGGATGCACTGGGTGAAGCAGAGGCCTGGACGAGGCCTTGAGTGGATTGGAAGGATTGATCCTAATAGTGGTGGTACTAGGTACAATGAGAAGTTCAAGAGCAAGGCCACACTGATTGTGGACAAATCCTCCAACACAGCCTACATGCAGCTCAGCAGCCTGACATCTGAGGACTCTGCGGTCTATTTTTGTGCAAGATATCTATATTACTACGGTAGTAGCTTCTTTGACTACTGGGGCCAAGGCACCACTCTCACAGTCTCCTCAG	QVQLQQPGAELVKPGASVKLSCKASGYIFTSYWMHWVKQRPGRGLEWIGRIDPNSGGTRYNEKFKSKATLIVDKSSNTAYMQLSSLTSEDSAVYFCARYLYYYGSSFFDYWGQGTTLTVSS		IGLV1*01	IGLJ1*01	CAGGCTGTTGTGACTCAGGAATCTGCACTCACCACATCACCTGGTGAAACAGTCACACTCACTTGTCGCTCAAATACTGGGGCTGTTACAACTAGTAACTATGCCAACTGGGTCCAAGAAAAACCAGATCATTTATTCACTGGTCTAATAGGTGGTACCAACAACCGAATTCCAGGTGTTCCTGCCAGATTCTCAGGCTCCCTGATTGGAGACAAGGCTGCCCTCACCATCACAGGGGCACAGACTGAGGATGAGGCAATATATTTCTGTGCTCTATGGTACAGCAACCATTGGGTGTTCGGTGGAGGAACCAAACTGACTGTCCTAG	QAVVTQESALTTSPGETVTLTCRSNTGAVTTSNYANWVQEKPDHLFTGLIGGTNNRIPGVPARFSGSLIGDKAALTITGAQTEDEAIYFCALWYSNHWVFGGGTKLTVL		42.14	y		Binder (1.50E+01)		W	R	Y		A	S	H
		GC_18		M1	D21M1GCP3IgH63-2mRG	IgG	clone		IGHV3-6*01		IGHJ3*01	GATGTACAGCTTCAGGAGTCAGGACCTGGCCTCGTGAAACCTTCTCAGTCTCTGTCTCTCACCTGCTCTGTCACTGGCTACTCCATCACCAGTGGTTATTACTGGAACTGGATCCGGCAGTTTCCAGGAAACAAACTGGAATGGATGGGCTACATAAGCTTCGATGGTGACAATAACTACAACCCATCTCTCAAAAATCGAATCTCCATCACTCGTGACACATCTAAGAACCAGTTTTTCCTGAGGTTGAATTCTGTGACTACTGAGGACACAGCCACATATTACTGTGCCAGGTTTGCTTACTGGGGCCAAGGGACTCTGGTCACTGTCTCTGCAG	DVQLQESGPGLVKPSQSLSLTCSVTGYSITSGYYWNWIRQFPGNKLEWMGYISFDGDNNYNPSLKNRISITRDTSKNQFFLRLNSVTTEDTATYYCARFAYWGQGTLVTVSA		IGKV4-68*01	IGKJ4*01	CAAATTGTTCTCACCCAGTCTCCAGCACTCATGTCTGCATCTCCAGGGGAGAGGGTCACCATGACCTGCAGTGCCAACTCAAGTGTAAGTTATATATACTGGTACCAGCAGAAGCCAAGATTTTCCCCCAAACCCTGGATTTATCTCACATCCAACCTGGCTTCTGGAGTCCCTGCTCGCTTCAGTGGCAGTGGGTCTGGGACCTCTTACTCTCTCACTATCAGCAGCATGGAGGCTGAAGATGCTGCCACTTATTACTGCCAGCAGTGGAGTAGTAACCCATTCACGTTCGGCTCGGGGACAaagttggaaataaaac	QIVLTQSPALMSASPGERVTMTCSANSSVSYIYWYQQKPRFSPKPWIYLTSNLASGVPARFSGSGSGTSYSLTISSMEAEDAATYYCQQWSSNPFTFGSGTKLEIK		1519	y		Binder (6.33E+02)
		GC_19		M1	D21M1GCP3IgH1-2mRG	IgG	clone		IGHV1-22*01	IGHD1-1*01	IGHJ2*01	GAGGTCCAGCTGCAACAGTCTGGACCTGAGCTGGTGAAGCCTGGGGCTTCAGTGAAGATGTCCTGCAAGGCTTCTGGATACACATTCACTGACTACAACATACACTGGGTGAAGCAGAGCCATGGAAAGAGCCTTGAGTGGATTGGATATATTAACCCTAACAATGGTGTTACTAGCTACAACCAGAAGTTCAAGGGCAAGGCCACATTGACTGTAAACAAGTCCTCCAGCACAGCCTACATGGCGCTCCGCAGCCTGACATCGGAGGATTCTGCGGTCTATTACTGTGCAAGAGGGAAGAGCAATTACTACGGTAGTACCTACGGTGGGTACTTTGACTACTGGGGCCAAGGCACCACTCTCACAGTCTCCTCAG	EVQLQQSGPELVKPGASVKMSCKASGYTFTDYNIHWVKQSHGKSLEWIGYINPNNGVTSYNQKFKGKATLTVNKSSSTAYMALRSLTSEDSAVYYCARGKSNYYGSTYGGYFDYWGQGTTLTVSS		IGLV1*01	IGLJ1*01	CAGGCTGTTGTGACTCAGGAATCTGCACTCACCACATCACCTGGTGAAACAGTCACACTCACTTGTCGCTCAAGTACTGGGGCTGTTACAACTAGTAACTATGCCAACTGGGTCCAAGAAAAACCAGATCATTTATTCACTGGTCTAATAGGTGGTACCAACAACCGAGCTCCAGGTGTTCCTGCCAGATTCTCAGGCTCCCTGATTGGAGACAAGGCTGCCCTCACCATCACAGGGGCACAGACTGAGGATGAGGCAATATATTTCTGTGCTCTATGGTACAGCAACCATTGGGTGTTCGGTGGAGGAACCAAACTGACtgtcctag	QAVVTQESALTTSPGETVTLTCRSSTGAVTTSNYANWVQEKPDHLFTGLIGGTNNRAPGVPARFSGSLIGDKAALTITGAQTEDEAIYFCALWYSNHWVFGGGTKLTVL		10000	nb		nb
		GC_20		M1	D21M1GCP2IgH78-2mRG	IgG	clone		IGHV1-22*01	IGHD1-1*01	IGHJ1*03	GAGGTCCAGCTGCAACAGTCTGGACCTGAACTGGTGAGGCCTGGGGCTTCAGTGAAGATGTCCTGCAAGGCTTCTGGATACCCATTCACTGACTACAACATGCACTGGGTGAAGCAGAGCCATGGAAGGAGCCTTGAGTGGATTGGATATATTAACCCTAACTATGGTGGTACTACCTTCAACCAGAAGTTCAAGGGCAAGGCCACATTGACTGTAAACAAGTCCTCCAGCACAGCCAACATGGAGCTCCGCAGCCTGACAGCGGAGGATTCTGCAGTCTATTACTGTGCAAGAGGACACTACTACGGTAGTAGCGACTGGTACTTCGGTGTCTGGGGCACAGGGACCACGGTCACCGTCTCCTCAG	EVQLQQSGPELVRPGASVKMSCKASGYPFTDYNMHWVKQSHGRSLEWIGYINPNYGGTTFNQKFKGKATLTVNKSSSTANMELRSLTAEDSAVYYCARGHYYGSSDWYFGVWGTGTTVTVSS		IGKV12-89*01	IGKJ5*01	GACATCCAGATGACTCAGTCTCCAGCTTCACTGTCTGCATCTGTGGGAGAAACTGTCACCATCACATGTGGAGCAAGTGAGAATATTTACGGTGCTTTAAATTGGTATCAGCGGAAACAGGGAAAATCTCCTCAGGTCCTGATCTATGGTGCAACCAACGTGGCAGATGGCATGTCATCGAGGTTCAGTGGCAGTGGATCTGGTAGACAGTATTCTCTCAAGATCAGCAGCCTGCATCCTGACGATGTTGCAACGTATTACTGTCAAAATGTGTTAAGCACTCCGCTCACGTTCGGTGCTGGGACCAAgctggagctgaaac	DIQMTQSPASLSASVGETVTITCGASENIYGALNWYQRKQGKSPQVLIYGATNVADGMSSRFSGSGSGRQYSLKISSLHPDDVATYYCQNVLSTPLTFGAGTKLELK		9.285	y		Binder (6.29E+01)
		GC_21		M1	D21M1GCP3IgH77-2mRG	IgG	clone		IGHV1-72*01	IGHD2-3*01	IGHJ4*01	CAGGTCCAACTGCAGCAGCCTGGGACTGAGCATGTGAAGCCTGGGGCTTCAGTGAAGCTGTCCTGCAAGGCTTCTGGCTACACGTTCACCAGCTACTGGATCCACTGGGTGAAGCAGAGGCCTGGACGAGGCCTTGAGTGGATTGGAGGGATTGATCCTCATAGTGGTGGTACTAGGTACAATGAGAAGTTCAAGAGCATGGCCACACTGACTGTAGACAAACCCTCCAGCACAGCCTACATGCAGCTCAGCAGCCTGACATCTGAGGACTCTGCGGTCTATAATTGTGCAAGATATGGGTGGTTACTACACCAAGCTATGGACTACTGGGGTCAAGGAACCTCAGTCACCGTCTCCTCAG	QVQLQQPGTEHVKPGASVKLSCKASGYTFTSYWIHWVKQRPGRGLEWIGGIDPHSGGTRYNEKFKSMATLTVDKPSSTAYMQLSSLTSEDSAVYNCARYGWLLHQAMDYWGQGTSVTVSS		IGLV1*01	IGLJ1*01	CAGGCTGTTGTGACTCAGGAATCTGCACTCACCACATCACCTGGTGAAACAGTCACACTCACTTGTCGCTCAAGTACTGGGCCTGTTACAACTACTAACTATGCCAACTGGGTCCAAGAAAAACCAGATCATTTATTCACTGGTCTAATAGGTGGTACCAACAACCGAGCTCCAGGTGTTCCTGCCAGATTCTCAGGCTCCCTGATTGGAGACAAGGCTGCCCTCACCATCACAGGGGCACAGACTGAGGATGAGGCAATATATTTCTGTGCTCTATGGTACAGCAACCATTGGGTGTTCGGTGGAGGAACCAAACTGACTGTCCTAG	QAVVTQESALTTSPGETVTLTCRSSTGPVTTTNYANWVQEKPDHLFTGLIGGTNNRAPGVPARFSGSLIGDKAALTITGAQTEDEAIYFCALWYSNHWVFGGGTKLTVL		10000	nb		nb		W	R	Y		A	S	H
		GC_22		M1	D21M1GCP2IgH7-2mRG	IgG	clone		IGHV1-72*01	IGHD1-1*01	IGHJ2*01	CAGGTCCAACTGCAGCAGCCTGGGGCTGAGCTTGTGAAGCCTGGGGCTTCAGTGAAGCTGTCCTGCAAGGCTTCTGACTACACCTTCACCAGCTACTGGATGCACTGGGTGAAGCGGGGGCCTGGACGAGGCCTTGAGTGGATTGGAAGGATTGATCCTAATAGTGGTGGTAGTAGGTACAATGAGAAGTTCAAGACCAAGGCCACACTGACTGTAGACAAACCCTCCAGCACAGCCTACATGCACCTCAGCAGCCTGACATCTGAGGACTCTGCGGTCTATTATTGTGCAAGAGGGAATTACTACGGTAGTAGACACTTTGACTACTGGGGCCAAGGCACCACTCTCACAGTCTCCTCAG	QVQLQQPGAELVKPGASVKLSCKASDYTFTSYWMHWVKRGPGRGLEWIGRIDPNSGGSRYNEKFKTKATLTVDKPSSTAYMHLSSLTSEDSAVYYCARGNYYGSRHFDYWGQGTTLTVSS		IGLV1*01	IGLJ1*01	CAGGCTGTTGTGACTCAGGAATTTGCACTCACCACATCACCTGGTGAAACAGTCTCACTCACTTGTCGCTCAAGTACTGGGGCTGTTACAACTACTAACTATGCCAACTGGGTCCAAGAAAAACCAGATCATTTATTCACTGGTCTTATACGTGGTACCAACAACCGAGCTCCAGGTGTTCCTGCCAGATTTTCAGGCTCCCTGATTGGAGACGAGGCTGCCCTCACCATCACAGGGGCACAGACTGAGGATGAGGCAATATATTTCTGTGCTTTATGGTACCGCAACCATTGGGTGTTCGGTGGAGGAACCAGACTGACtgtcctag	QAVVTQEFALTTSPGETVSLTCRSSTGAVTTTNYANWVQEKPDHLFTGLIRGTNNRAPGVPARFSGSLIGDEAALTITGAQTEDEAIYFCALWYRNHWVFGGGTRLTVL		24.78	y				W	R	G		A	S	H
		GC_23		M1	D21M1GCP2IgH19-2mRG	IgG	clone		IGHV1-72*01	IGHD2-10*01	IGHJ4*01	CAGGTCCAACTGCAGCAGCCTGGGGCTGAGCTTGTGAAGCCTGGGGCTTCAGTGAAGCTGTCCTGCAAGGCTTCTGGCTACACCTTCACCAACTACTGGATGCACTGGGTGAGGCAGAGGCCTGGACGAGGCCTTGAGTGGATTGGAAGGATTGATCCTTATGGTGGTGGTACTAGGTACAATGAGAAGTTCAAGAGTAAGGCCACACTGACTGTAGACAAACCCTCCAGCACAGCCTACATGCAGCTCAGCAGCCTGACATCTGAGGACTCTGCGGTCTATTATTGTGCAAGATACCTACTATCCCGTTCTGCTATGGACTATTGGGGTCAAGGAACCTCAGTCACCGTCTCCTCAG	QVQLQQPGAELVKPGASVKLSCKASGYTFTNYWMHWVRQRPGRGLEWIGRIDPYGGGTRYNEKFKSKATLTVDKPSSTAYMQLSSLTSEDSAVYYCARYLLSRSAMDYWGQGTSVTVSS		IGLV1*01	IGLJ1*01	CAGGCTGTTGTGACTCAGGAATCTGCACTCACCACATCACCTGGTGAAACAGTCACACTCACTTGTCGCTCAAATACTGGGGCTGTTACAACTAGTAACTATGCCAACTGGGTCCAAGAAAAACCGGATCATTTATTCACTGGTCTAATAGGTGGTACCTACAACCGAGCTCCAGGTGTTCCTGCCAGATTCTCAGGCTCCCTGATTGGAGACAAGGGTGCCCTCACCATCACAGGGGCACAGACTGAGGATGAGGCAATATATTTCTGTGCTCTATGGTACAGCAACCGCTGGGTGTTCGGTGGAGGAACCAAACTGActgtcctag	QAVVTQESALTTSPGETVTLTCRSNTGAVTTSNYANWVQEKPDHLFTGLIGGTYNRAPGVPARFSGSLIGDKGALTITGAQTEDEAIYFCALWYSNRWVFGGGTKLTVL		18.635	y		Binder (9.34E+00)		W	R	Y		A	N	H
		GC_24		M1	D21M1GCP3IgH94-2mRG	IgG	clone		IGHV1-76*01	IGHD3-3*01	IGHJ2*01	CAGGTCCAGCTGAAGCAGTCTGGGGCTGAGCTGGTGAGGCCTGGGGCTTCAGTGAAGCTGTCCTGCAAGGCCTCTGGCTACACTTTCACTGACTACTTTATAAACTGGGTGAAGCAGAGGCCTGGACAGGGACTTGAGTGGATTGCAAGGATTTATCCTGGAAGTGGTAATACTTACTACATTGAGAAGTTCAAGGCCAAGGCCACACTGACTGCAGAAAAATCCTCCAGCACTGCCTACATGCAGCTCAGCAGCCTGACATCTGAGGACTCTGCTGTCTATTTCTGTGCAAGAGGGACCGAATACTGGGGCCAAGGCACCACTCTCACAGTCTCCTCAG	QVQLKQSGAELVRPGASVKLSCKASGYTFTDYFINWVKQRPGQGLEWIARIYPGSGNTYYIEKFKAKATLTAEKSSSTAYMQLSSLTSEDSAVYFCARGTEYWGQGTTLTVSS		IGLV1*01	IGLJ1*01	CAGGCTGTTGTGACTCAGGAATCTGCACTCACCACATCACCTGGTGAAACAGTCACACTCACTTGTCGCTCAAGTACTGGGGCTGTTACAACTAGTAACTATGCCAACTGGGTCCAAGAAAAACCAGATCATTTATTCACTGGTCTAATAGGTGGTACCAACTACCGAGCTCCAGGTGTTCCTGCCAGATTCTCAGGCTCCCTGATTGGAGACAAGGCTGCCCTCACCATCACAGGGGCACAGACTGAGGATGAGGCAATATATTTCTGTGCTCTATGGTACAGCAACCATTGGGTGTTCGGTGGAGGAACCAAACTGACTGTCCTAG	QAVVTQESALTTSPGETVTLTCRSSTGAVTTSNYANWVQEKPDHLFTGLIGGTNYRAPGVPARFSGSLIGDKAALTITGAQTEDEAIYFCALWYSNHWVFGGGTKLTVL		10000	nb
		GC_25		M1	D21M1GCP3IgH87-2mRG	IgG	clone		IGHV3-6*01		IGHJ2*01	GATGTACAGCTTCAGGAGTCAGGACCTGGCCTCGTGAAACCTTCTCAGTCTCTGTCTCTCACCTGCTCTGTCACTGGCTACTCCATCACCAGTGGTTATTACTGGAACTGGATCCGGCAGTTTCCAGGAAACAAACTGGAATGGATGGGCTACATAAGCTACGATGGTAGGAATAACTACAACCCATCTCTCAAAAATCGAATCTCCATCACTCGTGACACATCTAAGAACCAGTTTTTCCTGAAGTTGAATTCTGTGACTACTGAGGACACAGCCACATATTACTGTGCAAGAGCGGGGTACTGGGGCCAAGGCACCACTCTCACAGTCTCCTCAG	DVQLQESGPGLVKPSQSLSLTCSVTGYSITSGYYWNWIRQFPGNKLEWMGYISYDGRNNYNPSLKNRISITRDTSKNQFFLKLNSVTTEDTATYYCARAGYWGQGTTLTVSS		IGKV4-68*01	IGKJ2*01	CAAATTGTTCTCACCCAGTCTCCAGCACTCATGTCTGCATCTCCAGGGGAGAAGGTCACCATGACCTGCAGTGCCAGCTCAAGTGTAAGTTACATGTGCTGGTACCAGCAGAAGCCAAGATCCTCCCCCAAACCCTGGATTTATCTCACATCCAACCTGGCTTCTGGAGTCCCTGCTCGCTTCAGTGGCAGTGGGTCTGGGACCTCTTACTCTCTCACAATCAGCAGCATGGAGGCTGAAGATGCTGCCACTTATTACTGCCAGCAGTGGAGTAGTTACCCGTACACGTTCGGAGGGGGGACCAAgctggaaataaaac	QIVLTQSPALMSASPGEKVTMTCSASSSVSYMCWYQQKPRSSPKPWIYLTSNLASGVPARFSGSGSGTSYSLTISSMEAEDAATYYCQQWSSYPYTFGGGTKLEIK		1793.5	y		Binder (1.99E+01)
		GC_26		M1	D21M1GCP2IgH45-2mRG	IgG	singlet		IGHV1-22*01	IGHD1-1*01	IGHJ2*01	GAGGTCCAGCTGCAACAGTCTGGACCTGAGCTGGTGAAGCCTGGGGCTTCAGTGAAGATGTCCTGCAAGGCTTCTGGATACACATTCACTGACTACAACATACACTGGGTGAAGCAGAGCCATGGAAAGAGCCTTGAGTGGATTGGATATATTAACCCTAACAATGGTGTTACTAGCTACAACCAGAAGTTCAAGGGCAAGGCCACATTGACTGTAAACAAGTCCTCCAGCACAGCCTACATGGCGCTCCGCAGCCTGACATCGGAGGATTCTGCGGTCTATTACTGTGCAAGAGGGAAGAGCAATTACTACGGTAGTACCTACGGTGGGTACTTTGACTACTGGGGCCAAGGCACCACTCTCACAGTCTCCTCAG	EVQLQQSGPELVKPGASVKMSCKASGYTFTDYNIHWVKQSHGKSLEWIGYINPNNGVTSYNQKFKGKATLTVNKSSSTAYMALRSLTSEDSAVYYCARGKSNYYGSTYGGYFDYWGQGTTLTVSS		IGKV6-13*01	IGKJ5*01	GACATTGTGATGACCCAGTCTCAAAAATTCATGTCCACATCAGTAGGAGACAGGGTCAACATCACCTGCAAGGCCAGTCAGAATGTGGGTACTGATGTAGCCTGGTATCAACAGAAACCAGGACAATCTCCTAAATTATTGATTTACTCGGCATCCAATCGGTACACTGGAGTCCCTGATCGCTTCACAGGCAGTGGATCTGGGACAGATTTCACTCTCACCATCAGCAATATGCAGTCTGAAGACCTGGCAGATTATTTCTGTCAGCAATATAACACCTATCCGCTCACGTTcggtgctgggaccaagctggagctgaaac	DIVMTQSQKFMSTSVGDRVNITCKASQNVGTDVAWYQQKPGQSPKLLIYSASNRYTGVPDRFTGSGSGTDFTLTISNMQSEDLADYFCQQYNTYPLTFGAGTKLELK		10000	nb
		GC_27		M1	D21M1GCP3IgH74-2mRG	IgG	singlet		IGHV1-12*01	IGHD1-1*01	IGHJ2*01	CAGGCTTATCTACAGCAGTCTGGGGCTGAGCTGGTGAGGCCTGGGGCCTCAGTGAAGATGTCCTGCAAGGCTTCTGGCTACACATTTAGCAGTTACAATATGCACTGGGTAAAGCAGACACCGAGACAGGGCCTGGAATGGATTGGAATTATTTATCCAGGAAATGGTGATACTTCCTACAATCAGAAATTCAAGGGCAAGGCCACACTGACTGTAGACAAATCCTCCAGCACAGCCTACATGCAGCTCAGCAGCCTGACATCTGAAGACTCTGCGGTCTATTTCTGTGCAAAACGGGCCTTTAGCTACTACTTTGACTACTGGGGCCAAGGCACCACTCTCACAGTCTCCTCAG	QAYLQQSGAELVRPGASVKMSCKASGYTFSSYNMHWVKQTPRQGLEWIGIIYPGNGDTSYNQKFKGKATLTVDKSSSTAYMQLSSLTSEDSAVYFCAKRAFSYYFDYWGQGTTLTVSS		IGKV3-12*01	IGKJ5*01	GACATTGTGCTGACACAGTCTCCTGCTTCCTTAGCTGTATCTCTGGGGCAGAGGGCCACCATCTCATGCAGGGCCAGCAAAAGTGTCAGTACATCTGGCTATAGTTATATGCACTGGTACCAACAGAAACCAGGACAGCCACCCAAACTCCTCATCTATCTTGCATCCAACCTAGAATCTGGGGTCCCTGCCAGGTTCAGTGGCAGTGGGTCTGGGACAGACTTCACCCTCAACATCCATCCTGTGGAGGAGGAGGATGCTGCAACCTATTACTGTCAGCACAGTAGGGAGCTTCCGCTCACGTTCGGTGCTGGGACCAAgctggagctgaaac	DIVLTQSPASLAVSLGQRATISCRASKSVSTSGYSYMHWYQQKPGQPPKLLIYLASNLESGVPARFSGSGSGTDFTLNIHPVEEEDAATYYCQHSRELPLTFGAGTKLELK		291.45	y		Binder (6.68E+01)
		GC_28		M1	D21M1GCP2IgH57-2mRG	IgG	singlet		IGHV1-78*01	IGHD2-5*01	IGHJ3*01	CAGGTTCAGCTGCAACAGTCTGACGCTGAATTGGTGAAACCTGGAGCTTCAGTGAAGATATCCTGCAAGGTTTCTGGCTACACCTTCACTGACCATACTATTCACTGGATGAAGCAGAGGCCTGAACAGGGCCTGGAATGGATTGGATATATTTATCCTAGAGATGGTAGTACTAAGTACAATGAGAAGTTCAAGGGCAAGGCCACATTGACTGCAGACAAATCCTCCAGCACAGCCTACATGCAGCTCAACAGCCTGACATCTGAGGACTCTGCAGTCTATTTCTGTGCAAGAGGAAGGACCTACTATAATAACTACGTCTCTGCCTGGTTTGCTTACTGGGGCCAAGGGACTCTGGTCACTGTCTCTGCAG	QVQLQQSDAELVKPGASVKISCKVSGYTFTDHTIHWMKQRPEQGLEWIGYIYPRDGSTKYNEKFKGKATLTADKSSSTAYMQLNSLTSEDSAVYFCARGRTYYNNYVSAWFAYWGQGTLVTVSA		IGKV4-68*01	IGKJ2*01	CAAATTGTTCTCACCCAGTCTCCAGCACTCATGTCTGCATCTCCAGGGGAGAAGGTCACCATGACCTGCAGTGCCAGCTCAAGTGTCAGTTACATGTACTGGTACCAGCAGAAGCCAAGATCCTCCCCCAAACCCTGGATTTATCTCACATCCAACCTGGCTTCTGGAGTCCCTGCTCGCTTCAGTGGCAGTGGGTCTGGGACCTCATACTCTCTCACAATCAGCAGCATGGAGGCTGAAGATGCTGCCACTTATTACTGCCAGCAGTGGAGTAGTTACCCGTATATGTTCGGAGGGGGGACCAAgctggaaataaaac	QIVLTQSPALMSASPGEKVTMTCSASSSVSYMYWYQQKPRSSPKPWIYLTSNLASGVPARFSGSGSGTSYSLTISSMEAEDAATYYCQQWSSYPYMFGGGTKLEIK		10000	nb
		GC_29		M1	D21M1GCP3IgH76-2mRG	IgG	singlet		IGHV1-72*01	IGHD4-1*02	IGHJ1*03	CAGGTCCAACTGCAGCAGCCTGGGGCTGAGCTTGTGAAGCCTGGGGCTTCAGTGAAGCTGTCCTGCAAGGCTTCTGACTACACCTTCACCACCTACTTGATGCACTGGCTGAAGCAGAGGCCTGGACGAGGCCTTGAGTGGATTGGAAGGATTGCTCCTAATAGTGGTGGTACTAAGTACAATGAGAAGTTCACGAGCAAGGCCACACTGACTGTAGACAAACCCTCCAGCACAGCCTACATGCAGCTCAGCAGCCTGACATCTGAGGACTCTGCGGTCTATTATTGTGCAAGATACCAACTGGGACGTTACTTCGATGTCTGGGGCACAGGGACCACGGTCACCGTCTCCTCAG	QVQLQQPGAELVKPGASVKLSCKASDYTFTTYLMHWLKQRPGRGLEWIGRIAPNSGGTKYNEKFTSKATLTVDKPSSTAYMQLSSLTSEDSAVYYCARYQLGRYFDVWGTGTTVTVSS		IGKV3-2*01	IGKJ5*01	GACATTGTGCTGACCCAATCTCCAGCTTCTTTGGCTGTGTCTCTAGGGCAGAGGGCCACCATTTCCTGCAGAGCCAGCGAGAGTGTTGATATTTATGGCATTAGTTTTATGAACTGGTTCCAACAGAGACCAGGACAGCCACCCAAACTCCTCATCTATGCTGCATCCAACCAAGGATCCGGGGTCCCTGCCAGGTTTAGTGGCAGTGGGTCTGGGACAGACTTCAGCCTCAACATCCATCCTATGGAGGAGGATGATACTGCAATGTATTTCTGTCAGCAAAGCAAGGAGGTTCCGCTCACGTTCGGTGCTGGGACCAAgctggagctgaaac	DIVLTQSPASLAVSLGQRATISCRASESVDIYGISFMNWFQQRPGQPPKLLIYAASNQGSGVPARFSGSGSGTDFSLNIHPMEEDDTAMYFCQQSKEVPLTFGAGTKLELK		10000	nb		nb		L	K	Y		A	T	H
		GC_30		M1	D21M1GCP2IgH96-2mRG	IgG	singlet		IGHV1-72*01	IGHD1-1*01	IGHJ2*01	CAGGTCCAACTGCAGCAGCCTGGGGCTGAGCTTGTGAAGCCTGGGGCTTCAGTGAGGCTGTCCTGCAAGGCTTCTGGCTACACCTTCACCAGCTACTGGATACACTGGGTGAAACAGAGGCCTGGACGAGGCCTTGACTGGATTGGGAGGATTGATCCTCATCGTGGTGCTACTGGGTACAATGAGAGGTTCAAGACCAAGGCCACACTGACTGTAGACAAACCCTCCAACACAGCCTACATGCAGCTCAGCAGCCTGACATCTGAGGACTCTGCGGTCTATTATTGTGCAAGATACGATTTCTACGGTAGTAGTTCCTACTTTGACTATTGGGGCCAAGGCACCACTCTCACAGTCTCCTCAG	QVQLQQPGAELVKPGASVRLSCKASGYTFTSYWIHWVKQRPGRGLDWIGRIDPHRGATGYNERFKTKATLTVDKPSNTAYMQLSSLTSEDSAVYYCARYDFYGSSSYFDYWGQGTTLTVSS		IGLV1*01	IGLJ1*01	CAGGCTGTTGTGACTCAGGAATCTGCACTCACCACATCACCTGGTGAAACAGTCACACTCACTTGTCGCTCAAATACTGGGACTGTTACAACTAGTAACTGTGCCAACTGGGTCCAAGAAAAACCAGATCATTTATTCACTAGTCTAATAGGTGGTACCAACAACCGAGCTCCAGGTGTTCCTGCCAGATTCTCAGGTTCCCTGATTGGAGACAAGGCTGCCCTCACCATCACAGGGGCACAGACTGAGGATGAGGCAATATATTTCTGTGCTCTGTGGTACAGCAACCATTGGGTGTTCGGTGGAGGAACCAAACTGACTGTCCTAG	QAVVTQESALTTSPGETVTLTCRSNTGTVTTSNCANWVQEKPDHLFTSLIGGTNNRAPGVPARFSGSLIGDKAALTITGAQTEDEAIYFCALWYSNHWVFGGGTKLTVL		10000	nb				W	G	Y		A	S	H
		GC_31		M2	D21M2GCP2IgH12-2mRG	IgG	clone		IGHV1-53*01	IGHD2-3*01	IGHJ2*01	CAGGTCCAACTGCAGCAGCCTGGGACTGAACTGGTGAAGCCTGGGGCTTCAGTGAAGCTGTCCTGCAAGGCTGCTGACTACACCTTCACCACCTACTGGATGCACTGGGTGAAGCAGAGGCCTGGACAAGGCCTTGAGTGGATTGGAAGTATTAATCCTAGCAATGGTGGTACTAACTACAATGAGAAGTTCAAGAACAAGGCCACACTGACTGTAGACAAATCCTCCAGTACAGTCTGCATGCAGCTCAGCAGCCTGACATCTGAGGACTCTGCGGTCTATTATTGTGCAAGACGATGGACGGGGGCGTACTACTTTGACTACTGGGGCCAAGGCACCACTCTCACAGTCTCCTCAG	QVQLQQPGTELVKPGASVKLSCKAADYTFTTYWMHWVKQRPGQGLEWIGSINPSNGGTNYNEKFKNKATLTVDKSSSTVCMQLSSLTSEDSAVYYCARRWTGAYYFDYWGQGTTLTVSS		IGLV1*01	IGLJ1*01	CAGGCTGTTGTGACTCAGGAATCTGCACTCACCACATCACCTGGTGAAACAGTCACACTCACTTGTCGCTCAAGTACTGGGGCTGTTACAACTAGTAACTATGCCAACTGGGTCCAAGAAAAACCAGATCATTTATTCACTGGTCTAATAGGTGGTACCAACAACCGAGCTCCAGGTGTTCCTGCCAGATTCTCAGGCTCCCTGATTGGAGACAAGGCTGCCCTCACCATCACAGGGGCACAGACTGAGGATGAGGCAATATATTTCTGTGCTCTATGGTACAGCAACCATTGGGTGTTCGGTGGAGGAACCAAACTGACTGTCCTAG	QAVVTQESALTTSPGETVTLTCRSSTGAVTTSNYANWVQEKPDHLFTGLIGGTNNRAPGVPARFSGSLIGDKAALTITGAQTEDEAIYFCALWYSNHWVFGGGTKLTVL
		GC_32		M2	D21M2GCP2IgH14-2mRG	IgG	clone		IGHV1-53*01	IGHD1-1*02	IGHJ2*01	CAGGTCCAACTGCAGCAGCCTGGGACTGAACTGGTGAAGCCTGGGGCTTCAGTGAAGCTGTCCTGCAAGGCTTCTGGCAACACCTTCACCAGCTACTGGATGCACTGGGTGAAGCAGAGGCCTGGACAAGGCCTTGAGTGGATTGGAAATATTAATCCTGGTAATGGTGGTACTAACTACAATGAGAAGTTCAAGAGCAAGGCCACACTGACTGTAGACAAATCCTCCATCACAGCCTACATGCAGCTCAGCAGCCTGACATCTGAGGACTCTGCGGTCTATTATTGTGCAAGACGGTGGACGGGGGCGTACTACTTTGCCTATTGGGGCCAAGGCACCACTCTCACAGTCTCCTCAG	QVQLQQPGTELVKPGASVKLSCKASGNTFTSYWMHWVKQRPGQGLEWIGNINPGNGGTNYNEKFKSKATLTVDKSSITAYMQLSSLTSEDSAVYYCARRWTGAYYFAYWGQGTTLTVSS		IGLV1*01	IGLJ1*01	CAGGCTGTTGTGACTCAGGAATCTGCACTCACCACATCACCTGGTGAAACAGTCACACTCACTTGTCGCTCAAGTACTGGGGCTGTTACAACTAGTAACTATGCCAACTGGGTCCAAGAAAAACCAGATCATTTATTCACTGGTCTAATAGGTGGTACCAACAACCGAGCTCCAGGTGTTCCTGCCAGATTCTCAGGCTCCCTGATTGGAGACAAGGCTGCCCTCACCATCACAGGGGCACAGACTGAGGATGAGGCAATATATTTCTGTGCTCTATGGTACAGCAACCATTGGGTGTTCGGTGGAGGAACCAAACTGACTGTCCTAG	QAVVTQESALTTSPGETVTLTCRSSTGAVTTSNYANWVQEKPDHLFTGLIGGTNNRAPGVPARFSGSLIGDKAALTITGAQTEDEAIYFCALWYSNHWVFGGGTKLTVL		10000	nb		nb
		GC_33		M2	D21M2GCP2IgH52-2mRG	IgG	clone		IGHV1-53*01	IGHD1-1*02	IGHJ2*01	CAGGTCCAACTGCAGCAGCCTGGGAGTGAACTGGTGAAGCCTGGGGCTTCAGTGAAGCTGTCCTGCAAGGCTTCTGGCAACACCTTCACCAGCTACTGGATGCACTGGGTGAAGCAGAGGCCTGGACAAGGCCTTGAGTGGATTGGAAATATTAATCCTAACATTGGTGGTGCTAACTACAATGAGAAGTTCAAGAGCAAGGCCACACTGACTGTAGACAAATCCTCCAGCACAGCCTACATGCAGTTCAGCAGCCTGTCATCTGAGGACTCTGCGGTCTATTATTGTGCAAGACGGTGGACGGGGGCGTACTACTTTGACTCCTGGGGCCAAGGCACCACTCTCACAGTCTCCTCAG	QVQLQQPGSELVKPGASVKLSCKASGNTFTSYWMHWVKQRPGQGLEWIGNINPNIGGANYNEKFKSKATLTVDKSSSTAYMQFSSLSSEDSAVYYCARRWTGAYYFDSWGQGTTLTVSS		IGLV1*01	IGLJ1*01	CAGGCTGTTGTGACTCAGGAATCTGCACTCACCACATCACCTGGTGAAACAGTCACACTCACTTGTCGCTCAAGTACTGGGGCTGTTACAACTAGTAACTATGCCAACTGGGTCCAAGAAAAACCAGATCATTTATTCACTGGTCTAATAGGTGGTACCAACAACCGAGCTCCAGGTGTTCCTGCCAGATTCTCAGGCTCCCTGATTGGAGACAAGGCTGCCCTCACCATCACAGGGGCACAGACTGAGGATGAGGCAATATATTTCTGTGCTCTATGGTACAGCAACCATTGGGTGTTCGGTGGAGGAACCAAACTGACTGTCCTAG	QAVVTQESALTTSPGETVTLTCRSSTGAVTTSNYANWVQEKPDHLFTGLIGGTNNRAPGVPARFSGSLIGDKAALTITGAQTEDEAIYFCALWYSNHWVFGGGTKLTVL		10000	nb		nb
		GC_34		M2	D21M2GCP3IgH15-2mRG	IgG	clone		IGHV1-53*01	IGHD1-1*02	IGHJ2*01	CAGGTCCAACTGCAGCAGCCTGGGACTGAACTGGTGAAGCCTGGAACTTCAGTGAAGCTGTCCTGCAAGGCTTCTGTCTACGCCTTCACCAACTGCTGGATGCACTGGGTGAAGCAGAGGCCTGGACAAGGCCTTGAGTGGATTGGAAATATTAATCCTAGCAATGGTGATACTAACTACAATGAGAAGTTCAAGACCAAGGCCACACTGACTGTAGACAAATCCTCCAGCACAGCCTACATGCAGCTCAGCAGCCTGACATCTGAGGACTCTGCGGTCTATTATTGTGCAAGGCGGTGGACGGGGGCGTACTACTTTGACTACTGGGGCCAAGGCACCACTCTCACAGTCTCCTCAG	QVQLQQPGTELVKPGTSVKLSCKASVYAFTNCWMHWVKQRPGQGLEWIGNINPSNGDTNYNEKFKTKATLTVDKSSSTAYMQLSSLTSEDSAVYYCARRWTGAYYFDYWGQGTTLTVSS		IGLV1*01	IGLJ1*01	CAGGCTGTTGTGACTCAGGAATCTGCACTCACCACGTCACCTGGTGAAACAGTCACACTCACTTGTCGCTCAAGTACTGGGGCTGTTACAACTACTAACTATGCCAACTGGGTCCAAGAAAAACCAGATCATTTATTCACTGGTCTGATAGGTGCTACCAACAACCGAGCTCCAGGTGTTCCTGCCAGATTCTCAGGCTCCCTGATTGGAGACAAGGCTGCCCTCACCATCACAGGGGCACAGACTGAGGATGAGGCAATATATTTCTGTGCTCTATGGTACAGCAACCATTGGGTGTTCGGTGGAGGAACCAAACTGACTGTCCTAG	QAVVTQESALTTSPGETVTLTCRSSTGAVTTTNYANWVQEKPDHLFTGLIGATNNRAPGVPARFSGSLIGDKAALTITGAQTEDEAIYFCALWYSNHWVFGGGTKLTVL		10000	nb
		GC_35		M2	D21M2GCP3IgH52-2mRG	IgG	clone		IGHV1-53*01		IGHJ2*01	CAGGTCCAACTGCAGCAGCCTGGGACTGAACTGGTGAAGCCTGGGGCTTCAGTGAAGCTGTCCTGCAAGGCTTCTGGCAACACCTTCACCAGCTACTGGATGCACTGGGTGAAGCAGAGGCCTGGACAAGGCCTTGAGTGGATTGGAAGTGTTAATCCTAGCAATGGTGGTACTAACTACTTTGAGAAGTTCAAGATCAAGGCCACACTGACTGTAGACAAATCCTCCAGCACAGCCTACATGCAGCTCAGCAGCCTGACATCTGAGGACTCTGCGGTCTATTATTGTGCAAGTCGTTGGACGGGGGCGTACTACTTTGACTACTGGGGCCAAGGCACCACTCTCACAGTCTCCTCAG	QVQLQQPGTELVKPGASVKLSCKASGNTFTSYWMHWVKQRPGQGLEWIGSVNPSNGGTNYFEKFKIKATLTVDKSSSTAYMQLSSLTSEDSAVYYCASRWTGAYYFDYWGQGTTLTVSS		IGLV1*01	IGLJ1*01	CAGGCTGTTGTGACTCAGGAATCTGCACTCACCACATCACCTGGTGAAACAGTCACACTCACTTGTCGCTCAAGTACTGGGGCTGTTACAACTAGTAACTATGCCAACTGGGTCCAAGAAAAACCAGATCATTTATTCACTGGTCTAATAGGTGGTACCAACAACCGAGCTCCAGGTGTTCCTGCCAGATTCTCAGGCTCCCCGATTGGAGACAAGGCTGCCCTCACCATCACAGGGGCACAGACTGAGGATGAGGCAATATATTTCTGTGCTCTATGGTACAGCAACCATTGGGTGTTCGGTGGAGGAACCAAACTGACTGTCCTAG	QAVVTQESALTTSPGETVTLTCRSSTGAVTTSNYANWVQEKPDHLFTGLIGGTNNRAPGVPARFSGSPIGDKAALTITGAQTEDEAIYFCALWYSNHWVFGGGTKLTVL		10000	nb
		GC_36		M2	D21M2GCP5IgH36-2mRG	IgG	clone		IGHV1-53*01	IGHD1-1*02	IGHJ2*01	CAGGTCCAACTGCAGCAGCCTGGGACTGAACTGGTGAAGCCTGGGACTTCAGTGAAGCTGTCCTGCAAGGCTGTTGGCTACACCTTCACCAGCTGGTGGGTGCACTGGGTGAAGCAGAGGCCTGGACAAGGCCTTGAGTGGATTGGAAGTATTTATCCTAGCAACGGTGATACTAACTACAATGAGAAGTTCAAGAACAAGGCCACACTGACTGTAGACAAATCCTCCACCACAGCCTACATGCTACTCAGCAGCCTGACATCTGAGGACTCTGCGGTCTATTATTGTGCAAGACGGTGGACGGGGGCGTACTTCTTTGACTACTGGGGCCAAGGCACCACTCTCACAGTCTCCTCAG	QVQLQQPGTELVKPGTSVKLSCKAVGYTFTSWWVHWVKQRPGQGLEWIGSIYPSNGDTNYNEKFKNKATLTVDKSSTTAYMLLSSLTSEDSAVYYCARRWTGAYFFDYWGQGTTLTVSS		IGKV3-2*01	IGKJ5*01	CAGGCTGTTGTGACTCAGGAATCTGCACTCACCACATCACCTGGTGAAACAGTCACACTCACTTGTCGCTCAAGTACTGGGGCTGTTACAACTAGTAACTATGCCAACTGGGTCCAAGAAAAACCAGATCATTTATTCACTGGTCTAATAGGTGGTACCAACAACCGAGCTCCAGGTGTTCCTGCCAGATTCTCAGGCTCCCTGATTGGAGACAAGGCTGCCCTCACCATCACAGGGGCACAGACTGAGGATGAGTCAATATATTTCTGTGCTCTATGGTACAGCAACCATTGGGTGTTCGGTGGAGGAACCAAACTGACTGTCCTAG	QAVVTQESALTTSPGETVTLTCRSSTGAVTTSNYANWVQEKPDHLFTGLIGGTNNRAPGVPARFSGSLIGDKAALTITGAQTEDESIYFCALWYSNHWVFGGGTKLTVL		10000	nb
		GC_37		M2	D21M2GCP5IgH62-2mRG	IgG	clone		IGHV1-53*01	IGHD1-1*02	IGHJ2*01	CAGGTCCAACTGCAGCAGCCTGGGACTGAACTGGTGAAGCCTGGGGCTTCAGTGAAGCTATCCTGCAAGCCTTCTGACAAAACCTTCACCAACTACTGGATGCACTGGGTGAAGCAGAGGCCTGGACAAGGCCTTGAGTGGATTGGAAATATTAATCCTAGTAATGGTGGTACTAACTACAATGAGAAGTTCAAGAGCAAGGCCACACTGACTGTAGACAAATCTTCCAGCACAGCCTACATGCAGCTCAGCAGCCTGACATCTGAGGACTCTGCGGTCTATTATTGTGCAAGACGGTGGACGGGGGCGTACTACTTTGCCTATTGGGGCCAAGGCACCACTCTCACAGTCTCCTCAG	QVQLQQPGTELVKPGASVKLSCKPSDKTFTNYWMHWVKQRPGQGLEWIGNINPSNGGTNYNEKFKSKATLTVDKSSSTAYMQLSSLTSEDSAVYYCARRWTGAYYFAYWGQGTTLTVSS		IGKV3-2*01	IGKJ5*01	CAGGCTGTTGTGACTCAGGAATCTGCACTCACCACATCACCTGGTGAAACAGTCACACTCACTTGTCGCTCAAGTACTGGGGCTGTTACAACTAGTAACTATGCCAATTGGGTCCAAGAAAAACCAGATCATTTATTCACTGGTCTAATAGGTGGTACCAACAACCGAGCTCCAGGTGTTCCTGCCAGATCCTCAGGCTCCCTGATTGGAGACAAGGCTGCCCTCACCATCACAGGGGCACAGACTGAGGATGAGGCAATATATTTCTGTGCTCTATGGTACAGCAACCATTGGGTGTTCGGTGGAGGAACCAAACTGACTGTCCTAG	QAVVTQESALTTSPGETVTLTCRSSTGAVTTSNYANWVQEKPDHLFTGLIGGTNNRAPGVPARSSGSLIGDKAALTITGAQTEDEAIYFCALWYSNHWVFGGGTKLTVL
		GC_38		M2	D21M2GCP5IgH92-2mRG	IgG	clone		IGHV1-53*01	IGHD1-1*02	IGHJ2*01	CAGGTCCAACTGCAGCAGCCTGGGACTGAAGTGGTGAAGCCTGGGGCTTCAGTGAAGCTGTCCTGCAAGGCCTCTGGCAACACCTTCACCAGCTACTGGATGCACTGGGTGAAGCAGAGGCCTGGACAAGGCCTTGAGTGGATTGGAAATATTAATCCTAGTAATGGTGGTACTAATTACAATGAGAAGTTCAAGAGCAAGGCCACACTGACTGTAGACAAATCCTCCAGCACAGCCTACATGCAGCTCAGCAGCCTGACATCTGAGGACTCTGCGGTCTATTATTGTGCAAGACGGTGGACGGGGGCGTACTACTTTGACTATTGGGGCCAAGGCACCACTCTCACAGTCTCCTCAG	QVQLQQPGTEVVKPGASVKLSCKASGNTFTSYWMHWVKQRPGQGLEWIGNINPSNGGTNYNEKFKSKATLTVDKSSSTAYMQLSSLTSEDSAVYYCARRWTGAYYFDYWGQGTTLTVSS		IGLV1*01	IGLJ1*01	CAGGCTGTTGTGACTCAGGAATCTGCACTCACCACATCACCTGGTGAAACAGTCACACTCACTTGTCGCTCAAGTATTGGGGCTGTTACAACTAGTAACTATGCCAACTGGGTCCAAGAAAAACCAGATCATTTATTCACTGGTCTAATAGGTGGTACCAACAACCGAGCTCCAGGTGTTCCTGCCAGATTCTCAGGCTCCCTGATTGGAGACAAGGCTGCCCTCACCATCACAGGGGCACAGACTGAGGATGAGGCAATATATTTCTGTGCTCTATGGTACAGCAACCACTGGGTGTTCGGTGGAGGAACCAAACTGACtgtcctag	QAVVTQESALTTSPGETVTLTCRSSIGAVTTSNYANWVQEKPDHLFTGLIGGTNNRAPGVPARFSGSLIGDKAALTITGAQTEDEAIYFCALWYSNHWVFGGGTKLTVL		10000	nb
		GC_39		M2	D21M2GCP2IgH60-2mRG	IgG	clone		IGHV1-22*01	IGHD1-1*01	IGHJ2*01	GAGGTCCAGCTGCAACAGTCTGGACCTGAGCTGGTGAAGCCTGGGGCTTCAGTGAAGATGTCCTGCAAGGCTTCTGGATACACATTCACTGACTACAACATACACTGGGTGAAGCAGAGCCATGGAAAGAGCCTTGAGTGGATTGGATATATTAACCCTAACAATGGTGTTACTAGCTACAACCAGAAGTTCAAGGGCAAGGCCACATTGACTGTAAACAAGTCCTCCAGCACAGCCTACATGGCGCTCCGCAGCCTGACATCGGAGGATTCTGCGGTCTATTACTGTGCAAGAGGGAAGAGCAATTACTACGGTAGTACCTACGGTGGGTACTTTGACTACTGGGGCCAAGGCACCACTCTCACAGTCTCCTCAG	EVQLQQSGPELVKPGASVKMSCKASGYTFTDYNIHWVKQSHGKSLEWIGYINPNNGVTSYNQKFKGKATLTVNKSSSTAYMALRSLTSEDSAVYYCARGKSNYYGSTYGGYFDYWGQGTTLTVSS		IGLV1*01	IGLJ1*01	CAGGCTGTTGTGACTCAGGAATCTGCACTCACCACATCACCTGGTGAAACAGTCACACTCACTTGTCGCTCAAGTACTGGGGCTGTTACAACTAGTAACTATGCCAACTGGGTCCAAGAAAAACCAGATCATTTATTCACTGGTCTAATAGGTGGTACCAACAACCGAGCTCCAGGTGTTCCTGCCAGATTCTCAGGCTCCCTGATTGGAGACAAGGCTGCCCTCACCATCACAGGGGCACAGACTGAGGATGAGGCAATATATTTCTGTGCTCTATGGTACAGCAACCATTGGGTGTTCGGTGGAGGAACCAAACTGACTGTCCTAG	QAVVTQESALTTSPGETVTLTCRSSTGAVTTSNYANWVQEKPDHLFTGLIGGTNNRAPGVPARFSGSLIGDKAALTITGAQTEDEAIYFCALWYSNHWVFGGGTKLTVL		10000	nb		nb
		GC_40		M2	D21M2GCP2IgH94-2mRG	IgG	clone		IGHV1-22*01	IGHD1-1*01	IGHJ2*01	GAGGTCCAGCTGCAACAGTCTGGACCTGAGCTGGTGAAGCCTGGGGCTTCAGTGAAGATGTCCTGCAAGGCTTCTGGATACACATTCACTGACTACAACATACACTGGGTGAAGCAGAGCCATGGAAAGAGCCTTGAGTGGATTGGATATATTAACCCTAACAATGGTGTTACTAGCTACAACCAGAAGTTCAAGGGCAAGGCCACATTGACTGTAAACAAGTCCTCCAGCACAGCCTACATGGCGCTCCGCAGCCTGACATCGGAGGATTCTGCGGTCTATTACTGTGCAAGAGGGAAGAGCAATTACTACGGTAGTACCTACGGTGGGTACTTTGACTACTGGGGCCAAGGCACCACTCTCACAGTCTCCTCAG	EVQLQQSGPELVKPGASVKMSCKASGYTFTDYNIHWVKQSHGKSLEWIGYINPNNGVTSYNQKFKGKATLTVNKSSSTAYMALRSLTSEDSAVYYCARGKSNYYGSTYGGYFDYWGQGTTLTVSS		IGLV1*01	IGLJ1*01	CAGGCTGTTGTGACTCAGGAATCTGCACTCACCACATCACCTGGTGAAACAGTCACACTCACTTGTCGCTCAAGTACTGGGGCTGTTACAACTAGTAACTATGCCAACTGGGTCCAAGAAAAACCAGATCATTTATTCACTGGTCTAATAGGTGGTACCAACAACCGAGCTCCAGGTGTTCCTGCCAGATTCTCAGGCTCCCTGATTGGAGACAAGGCTGCCCTCACCATCACAGGGGCACAGACTGAGGATGAGGCAATATATTTCTGTGCTCTATGGTACAGCAACCATTGGGTGTTCGGTGGAGGAACCAAACTGACTGTCCTAG	QAVVTQESALTTSPGETVTLTCRSSTGAVTTSNYANWVQEKPDHLFTGLIGGTNNRAPGVPARFSGSLIGDKAALTITGAQTEDEAIYFCALWYSNHWVFGGGTKLTVL		10000	nb		nb
		GC_41		M2	D21M2GCP3IgH53-2mRG	IgG	clone		IGHV1-22*01	IGHD1-1*01	IGHJ2*01	GAGGTCCAGCTGCAACAGTCTGGACCTGAGCTGGTGAAGCCTGGGGCTTCAGTGAAGATGTCCTGCAAGGCTTCTGGATACACATTCACTGACTACAACATACACTGGGTGAAGCAGAGCCATGGAAAGAGCCTTGAGTGGATTGGATATATTAACCCTAACAATGGTGTTACTAGCTACAACCAGAAGTTCAAGGGCAAGGCCACATTGACTGTAAACAAGTCCTCCAGCACAGCCTACATGGCGCTCCGCAGCCTGACATCGGAGGATTCTGCGGTCTATTACTGTGCAAGAGGGAAGAGCAATTACTACGGTAGTACCTACGGTGGGTACTTTGACTACTGGGGCCAAGGCACCACTCTCACAGTCTCCTCAG	EVQLQQSGPELVKPGASVKMSCKASGYTFTDYNIHWVKQSHGKSLEWIGYINPNNGVTSYNQKFKGKATLTVNKSSSTAYMALRSLTSEDSAVYYCARGKSNYYGSTYGGYFDYWGQGTTLTVSS		IGLV1*01	IGLJ1*01	CAGGCTGTTGTGACTCAGGAATCTGCACTCACCACATCACCTGGTGAAACAGTCACACTCACTTGTCGCTCAAGTACTGGGGCTGTTACAACTAGTAACTATGCCAACTGGGTCCAAGAAAAACCAGATCATTTATTCACTGGTCTAATAGGTGGTACCAACAACCGAGCTCCAGGTGTTCCTGCCAGATTCTCAGGCTCCCTGATTGGAGACAAGGCTGCCCTCACCATCACAGGGGCACAGACTGAGGATGAGGCAATATATTTCTGTGCTCTATGGTACAGCAACCATTGGGTGTTCGGTGGAGGAACCAAACTGACtgtcctag	QAVVTQESALTTSPGETVTLTCRSSTGAVTTSNYANWVQEKPDHLFTGLIGGTNNRAPGVPARFSGSLIGDKAALTITGAQTEDEAIYFCALWYSNHWVFGGGTKLTVL		10000	nb		nb
		GC_42		M2	D21M2GCP2IgH43-2mRG	IgG	clone		IGHV10-3*01	IGHD1-1*01	IGHJ2*01	GAGGTGCAGCTTGTTGAGTCTGGTGGAGGATTGGTGCAGCCTAAAGGATCATTGAAACTCTCATGTGCCGCCTCTGGTTTCACCTTCAATACCTATGCCATGCACTGGGTCCGCCAGGCTCCAGGAAAGGGTTTGGAATGGGTTGCTCGCATAAGAAGTAAAAGTAGTAGTTATGGACCCTATTATGCCGATTCAGTGAAAGACAGATTCACCATCTCCAGAGATGATTCACAAAGCATGCTCTATCTGCAAATGAACAACCTGAAAACTGAGGACACAGCCATGTATTACTGTGTGAGAGAGAGAGAACCTACTACGGTAGTAGCGAGGGGTTTGTTTGCCTACTGGGGCCAAGGCACCACTCTCACAGTCTCCTCAG	EVQLVESGGGLVQPKGSLKLSCAASGFTFNTYAMHWVRQAPGKGLEWVARIRSKSSSYGPYYADSVKDRFTISRDDSQSMLYLQMNNLKTEDTAMYYCVREREPTTVVARGLFAYWGQGTTLTVSS		IGLV1*01	IGLJ1*01	CAGGCTGTTGTGACTCAGGAATCTGCACTCACCACATCACCTGGTGAAACAGTCACACTCACTTGTCGCTCAAGTACTGGGGCTGTTACAACTAGTAACTATGCCAACTGGGTCCAAGAAAAACCAGATCATTTATTCACTGGTCTAATAGGTGGTACCAACAACCGAGCTCCAGGTGTTCCTGCCAGATTCTCAGGCTCCCTGATTGGAGACAAGGCTGCCCTCACCATCACAGGGGCACAGACTGAGGATGAGTCAATATATTTCTGTGCTCTATGGTACAGCAACCATTGGGTGTTCGGTGGAGGAACCAAACTGACtgtcctag	QAVVTQESALTTSPGETVTLTCRSSTGAVTTSNYANWVQEKPDHLFTGLIGGTNNRAPGVPARFSGSLIGDKAALTITGAQTEDESIYFCALWYSNHWVFGGGTKLTVL		10000	nb		nb
		GC_43		M2	D21M2GCP5IgH10-2mRG	IgG	clone		IGHV10-3*01	IGHD1-1*01	IGHJ2*01	GAGGTGCAGCTTGTTGAGTCTGGTGGAGGATTGGTGCAGCCTAAAGGATCATTGAAACTCTCATGTGCCGCCTCTGGTTTCACCTTCAATACCTATGCCATGCACTGGGTCCGCCAGGCTCCAGGAAAGGGTTTGGAATGGGTTGCTCGCATAAGAAGTAAAAGTAGTAATTTTGCGCCAGATTATGCCGATTCAGTGAAAGACAGATTCACCATCTCCAGAGATGATTCACAAAGCATGCTCTATCTGCAAATGAACAACCTGAAAACTGAGGACACAGCCATGTATTACTGTGTGAGAGAGAGAGAACCAACTACTGTAGTAGCGAGGGGTTTGTTTGCCTACTGGGGCCAAGGCACCACTCTCACAGTCTCCTCAG	EVQLVESGGGLVQPKGSLKLSCAASGFTFNTYAMHWVRQAPGKGLEWVARIRSKSSNFAPDYADSVKDRFTISRDDSQSMLYLQMNNLKTEDTAMYYCVREREPTTVVARGLFAYWGQGTTLTVSS		IGLV1*01	IGLJ1*01	CAGGCTGTTGTGACTCAGGAATCTGCACTCACCACATCACCTGGTGAAACAGCCACACTCACTTGTCGCTCAAGTACTGGGGCTGTTACAACTAGTAACTATGCCAACTGGGTCCAAGAAAAACCAGATCATTTATTCACTGGTCTAATAGGTGGTACCAACAACCGAGCTCCAGGTGTTCCTGCCAGATTCTCAGGCTCCCTGATTGGAGACAAGGCTGCCCTCACCATCACAGGGGCACAGACTGAGGATGAGGCAATATATTTCTGTGCTCTATGGTACAGCAACCATTGGGTGTTCGGTGGAGGAACCAAACTGACTGTCCTAG	QAVVTQESALTTSPGETATLTCRSSTGAVTTSNYANWVQEKPDHLFTGLIGGTNNRAPGVPARFSGSLIGDKAALTITGAQTEDEAIYFCALWYSNHWVFGGGTKLTVL		10000	nb		nb
		GC_44		M2	D21M2GCP2IgH82-2mRG	IgG	clone		IGHV1-72*01	IGHD1-1*01	IGHJ3*01	CAGGTCCAACTGCAGCAGCCTGGGGCTGAGCTTGTGAAGCCTGGGGCTTCAGTGAAGCTGTCCTGCAAGGCTTCTGGCTACACCTTCATCAACTACTGGATGCACTGGGTGAGGCAGAGGCCTGGACGAGGCCTTGAGTGGATTGGAAGGATTGATCCTAATAGTGGTGGTACTAGGTACAATGAGAACTTCAAGAACAAGGCCACACTGACTGTAGACAAACCCTCCAGCACAGCCTACATGCAGCTCAGCAGCCTGACATCTGAGGACTCTGCGGTCTATTATTGTGCGAGATGTGGGGGAATTTATTACTACGGTGCGACCTGGTTTGCTTACTGGGGCCAAGGGACTCTGGTCACTGTCTCTGCAG	QVQLQQPGAELVKPGASVKLSCKASGYTFINYWMHWVRQRPGRGLEWIGRIDPNSGGTRYNENFKNKATLTVDKPSSTAYMQLSSLTSEDSAVYYCARCGGIYYYGATWFAYWGQGTLVTVSA		IGLV1*01	IGLJ1*01	CAGGCTGTTGTGACTCAGGAATCTGCACTCACCACATCACCTGGTGAAACAGCCACACTCACTTGTCGCTCAAGTACTGGGGCTGTTACAACTAGTAACTATGCCAACTGGGTCCAAGAAAAACCAGATCATTTATTCACTGGTCTAATAGGTGGTACCAACAACCGAGCTCCAGGTGTTCCTGCCAGATTCTCAGGCTCCCTGATTGGAGACAAGGCTGCCCTCACCATCACAGGGGCACAGACTGAGGATGAGGCAATATATTTCTGTGCTCTATGGTACAGCAACCATTGGGTGTTCGGTGGAGGAACCAAACTGACTGTCCTAG	QAVVTQESALTTSPGETATLTCRSSTGAVTTSNYANWVQEKPDHLFTGLIGGTNNRAPGVPARFSGSLIGDKAALTITGAQTEDEAIYFCALWYSNHWVFGGGTKLTVL		1252.2	y		Binder (3.30E+01)		W	R	C		A	N	H
		GC_45		M2	D21M2GCP5IgH73-2mRG	IgG	clone		IGHV1-72*01	IGHD1-1*01	IGHJ3*01	CAGGTCCAACTGCAGCAGCCTGGGGCTGACCTTGTGAAGCCTGGGACTTCAGTGAGGCTGTCCTGCAAGGCTTCTGGCTACACCTTCACCAACTACTGGATGCACTGGGTGAAGCAGAGGCCTGGACGAGGCCTTGAGTGGATTGGAAGGATTGATCCTAATAGTGGTGGTACTAGGTACAATGAGAAGTTCAAGAGCAAGGCCACACTGACCGCAGACAAATCCTCCAGCACAGCCTACATGCAGCTCAGCAGCCTGACATCTGAGGACTCTGCGGTCTATTATTGTGCAAGATGTGGGGGAATTTATTACTACGGTGCGACCTGGTTTGCTTACTGGGGCCAAGGGACTCTGGTCACTGTCTCTGCAG	QVQLQQPGADLVKPGTSVRLSCKASGYTFTNYWMHWVKQRPGRGLEWIGRIDPNSGGTRYNEKFKSKATLTADKSSSTAYMQLSSLTSEDSAVYYCARCGGIYYYGATWFAYWGQGTLVTVSA		IGKV3-2*01	IGKJ5*01	CAGGCTGTTGTGACTCAGGAATCTGCACTCACCACATCACCTGGTGAAACAGTCACACTCACTTGTCGCTCAAGTACTGGGGCTGTTACAACTAGTAACTATGCCAACTGGGTCCAAGAAAAATCAGATCATTTATTCACTGGTTTAATAGGTGGTACCAACAACCGAGTTCCAGGTGTTCCTGCCAGATTTTCAGGCTCCCTGATTGGAGACAAGGCTGCCCTCACCATCACAGGGGCACAGACTGAGGATGAGGCAATATATTTCTGTGCTCTATGGTACAGCAACCATTGGGTGTTCGGTGGAGGAACCAAACTGACTGTCCTAG	QAVVTQESALTTSPGETVTLTCRSSTGAVTTSNYANWVQEKSDHLFTGLIGGTNNRVPGVPARFSGSLIGDKAALTITGAQTEDEAIYFCALWYSNHWVFGGGTKLTVL		5285	y		Binder (1.72E+02)		W	R	C		A	N	H
		GC_46		M2	D21M2GCP2IgH93-2mRG	IgG	clone		IGHV1-53*01	IGHD1-1*02	IGHJ2*01	CAGGTCCAACTGCAGCAGCCTGGGACTGAACTGGTGGAGCCTGGGGCTTCAGTGAAGCTGTCCTGCAAGGCTTCTGGCAACACCTTCACCACCTACTGGATGCACTGGATGAAGCAGAGGCCTGGACAAGGCCTTGAGTGGATTGGAGGTATTACTCCTAGCTATGGTGATACTAACTACAGTGAGAAGTTCAAGATCAAGGCCACACTGACTGTAGACAAATCCTCCAGCACAGCCTACATGCAGCTCAGCAGCCTGACATCTGATGACTCTGCGGTCTATTATTGTGCAAGTCGGTGGACGGGGGCGTACTACTTTGACTACTGGGGCCAAGGCACCACTCTCACAGTCTCCTCAG	QVQLQQPGTELVEPGASVKLSCKASGNTFTTYWMHWMKQRPGQGLEWIGGITPSYGDTNYSEKFKIKATLTVDKSSSTAYMQLSSLTSDDSAVYYCASRWTGAYYFDYWGQGTTLTVSS		IGKV3-2*01	IGKJ5*01	GATATCCAGATGACACAGACTACATCCTCCCTGTCTGCCTCTCTGGGAGACAGAGTCACCATCAGTTGCAGGGCAAGTCAGGACATTAGCAATTATTTAAACTGGTATCAGCAGAAACCAGATGGAACTGTTAAACTCCTGATCTACTACACATCAATATTACACTCAGGAGTCCCATCAAGGTTCAGTGGCAGTGGGTCTGGAACAGATTATTCTCTCACCATTAGGAACCTGGAGCAAGAAGATATTGCCACTTACTTTTGCCAACAGGCTAATACGCTTCCTCTCACGTTCGGTGCTGGGACCAAgctggagctgaaac	DIQMTQTTSSLSASLGDRVTISCRASQDISNYLNWYQQKPDGTVKLLIYYTSILHSGVPSRFSGSGSGTDYSLTIRNLEQEDIATYFCQQANTLPLTFGAGTKLELK
		GC_47		M2	D21M2GCP5IgH27-2mRG	IgG	clone		IGHV1-53*01	IGHD1-1*02	IGHJ2*01	CAGGTCCAACTGCAGCAGCCTGGGACTGAACTGGTGAAGCCTGGGGCTTCAGTGAAGCTGTCCTGCAAGGCTTCTGGCAACACCTTCACCAGCTACTGGATGCACTGGGTGAAGCAGAGGCCTGGACAAGGCCTTGAGTGGATTGGAAATATTAATCCTACCAATGGTGGTATTAACTACGATGAGAAGTTCAAGAGCAAGGCCACACTGACTGTCGACAAATCCTCCAGCACAGCCTACATGCAGCTCAGCAGCCTGACATCTGAGGACTCTGCGGTCTATTATTGTGCAAGACGGTGGACGGGGGCGTACTACTTTGACTACTGGGGCCAAGGCACCACTCTCACAGTCTCCTCAG	QVQLQQPGTELVKPGASVKLSCKASGNTFTSYWMHWVKQRPGQGLEWIGNINPTNGGINYDEKFKSKATLTVDKSSSTAYMQLSSLTSEDSAVYYCARRWTGAYYFDYWGQGTTLTVSS		IGLV1*01	IGLJ1*01	GATATCCAGATGACACAGACTACATCCTCCCTGTCTGCCTCTCTGGGAGACAGAGTCACCATCAATTGCAGGACAAGTCAGGACATTCGCAATTATTTAAACTGGTATCAGCAGAAACCAGATGGAACTGTTAAACTCCTGATCTACTACACATCAAGATTACACTCAGGAGTCCCATCAAGGTTCAGTGGCAGTGGGTCTGGAACAGATTATTCTCTCACCATTAGCAACCTAGAACAAGAAGATATTGCCACTTACTTTTGCCAACAGGCTAGTACGCTTCCTCTCACGTTCGGTGCTGGGACCAAgctggagctgaaac	DIQMTQTTSSLSASLGDRVTINCRTSQDIRNYLNWYQQKPDGTVKLLIYYTSRLHSGVPSRFSGSGSGTDYSLTISNLEQEDIATYFCQQASTLPLTFGAGTKLELK		37.12	y		Binder (9.06E+00)
		GC_48		M2	D21M2GCP3IgH35-2mRG	IgG	clone		IGHV1-72*01	IGHD1-1*01	IGHJ4*01	CAGGTCCAACTGCAGCAGCCTGGGGCTGAGCTTGTGAAGCCTGGGGCTTCAGTGAAGCTGTCCTGCAAGGCTTCTGGCTACACCTTCACCAACTACCTGATACACTGGGTGAAACAGAGGCCTGGACGAGGCCTTGAGTGGATTGGAAGGATTGATCCTAATAGTGGTGGTAATAAGTACAATGAGAAGTTCAAGAGCAAGGCCACACTGACTTTAGACAAACCCTCCAGTACAGCCTACATGCACCTCAGCAGCCTGACATCTGAGGACTCTGCGGTCTATTATTGTGCAAGATACTTTCTACGGTGGAGTACTATGGACTACTGGGGTCAAGGAACCTCAGTCACCGTCTCCTCAG	QVQLQQPGAELVKPGASVKLSCKASGYTFTNYLIHWVKQRPGRGLEWIGRIDPNSGGNKYNEKFKSKATLTLDKPSSTAYMHLSSLTSEDSAVYYCARYFLRWSTMDYWGQGTSVTVSS		IGKV4-68*01	IGKJ4*01	CAGGCTGTTGTGACTCAGGAATCTGCACTCACCACATCACCTGGTGAAACAGTCACACTCACTTGTCGCTCAAGTACTGGGGCTGTTACAACTAGTAACTATGCCAACTGGGTCCAAGAAAAACCAGATCATTTATTCACTGGTCTAATAGGTGGTACCAACAACCGAGCTCCAGGTGTTCCTGCCAGATTCTCAGGCTCCCTGATTGGAGACAAGGCTGCCCTCACCATCACAGGGGCACAGACTGAGGATGAGGCAATATATTTCTGTGCTCTATGGTACAGCAACCATTGGGTGTTCGGTGGAGGAACCAAACTGACtgtcctag	QAVVTQESALTTSPGETVTLTCRSSTGAVTTSNYANWVQEKPDHLFTGLIGGTNNRAPGVPARFSGSLIGDKAALTITGAQTEDEAIYFCALWYSNHWVFGGGTKLTVL		27.005	y		Binder (1.83E+01)		L	K	Y		A	N	H
		GC_49		M2	D21M2GCP5IgH52-2mRG	IgG	clone		IGHV1-72*01	IGHD4-1*01	IGHJ4*01	CAGGTCCAACTGCAGCAGCCTGGGGCTGAGCTTGTGAAACCTGGGGCTTCAGTGAGGCTGTCCTGCAAGGCTTCTGGCTACTCCTTCACGTTCTACTGGATCCACTGGGTGAAACAGAGGCCTGGACGAGGCCTTGAGTGGATTGGAAGGATTGATCCTACTAGTGGTGGTACTAAGTACAATGAGAAGTTCATGACCAAGGCCACACTGACTGTAGACAAACCCTCCAGCACAGCCTACATGCAGCTCAGCAGCCTGACATCTGAGGACTCTGCGGTCTATTATTGTGCAAGATATAACTGGGTCCTTTACTCTGCTATGGACTACTGGGGTCAAGGAACCTCAGTCACCGTCTCCTCAG	QVQLQQPGAELVKPGASVRLSCKASGYSFTFYWIHWVKQRPGRGLEWIGRIDPTSGGTKYNEKFMTKATLTVDKPSSTAYMQLSSLTSEDSAVYYCARYNWVLYSAMDYWGQGTSVTVSS		IGLV1*01	IGLJ1*01	CAGGCTGTTGTGACTCAGGAATCTGCACTCACCACATCACCTGGTGAAACAGTCACACTCACTTGTCGCTCAAGTACTGGGGCTGTTACAACTAGTAACTATGCCAACTGGGTCCAAGAAAAACCAGATCATTTATTCACTGGTCTAATAGGTGGTACCAACAACCGAGTTCCAGGTGTTCCTGCCAGATTCTCAGGCTCCCTGATTGGAGACAAGGCTGCCCTCACCATCACAGGGGCACAGACTGAGGATGAGGCAATATATTTCTGTGCTCTATGGTACAGCAACCATTGGGTGTTCGGTGGAGGAACCAAACTGACTGTCCTAG	QAVVTQESALTTSPGETVTLTCRSSTGAVTTSNYANWVQEKPDHLFTGLIGGTNNRVPGVPARFSGSLIGDKAALTITGAQTEDEAIYFCALWYSNHWVFGGGTKLTVL		22.65	y		Binder (1.14E+01)		W	K	Y		A	F	H
		GC_50		M2	D21M2GCP2IgH41-2mRG	IgG	clone		IGHV1-72*01	IGHD2-1*01	IGHJ4*01	CAGGTCCAACTGCAGCAGCCTGGGGCTGAGCTTGTGAAGCCTGGGGCTTCAGTGAAGCTGTCCTGCAAGGCTTCTGGCTACACCTTCACCATCTACTGGATGCACTGGGTGAAGCAGAGGCCTGGACGAGGCCTTGAGTGGATTGGAAGGATTGATCCTAATAGTGGTGGTACTAAGTACAATGAGAAGTTCAAGAGCAAGGCCACACTGACTGTAGACAAACCCTCCAGCACAGCCTACATGCAGCTCAGCAGCCTGACATCTGAGGACTCTGCGGTCTATTATTGTGCAAGATACAGTATCTACTTTTACTCTGTTATGGACTACTGGGGTCAAGGAACCTCAGTCACCGTCTCCTCAG	QVQLQQPGAELVKPGASVKLSCKASGYTFTIYWMHWVKQRPGRGLEWIGRIDPNSGGTKYNEKFKSKATLTVDKPSSTAYMQLSSLTSEDSAVYYCARYSIYFYSVMDYWGQGTSVTVSS		IGKV12-89*01	IGKJ5*01	CAGGCTGTTGTGACTCAGGAATCTGCACTCACCACATCACCTGGTGAAACAGTCACACTCACTTGTCGCTCAAGTACTGGGGCTGTTACAACTAGTAACTATGCCAACTGGGTCCAAGAAAAACCAGATCATTTATTCACTGGTCTAATAGGTGGTACCAACAACCGAGCTCCAGGTGTTCCTGCCAGATTCTCAGGCTCCCTGATTGGAGACAAGGCTGCCCTCACCATCACAGGGGCACAGACTGAGGATGGGGCAATATATTTCTGTGCTCTATGGTACAGCAACCATTGGGTGTTCGGTGGAGGAACCAAACTGACtgtcctag	QAVVTQESALTTSPGETVTLTCRSSTGAVTTSNYANWVQEKPDHLFTGLIGGTNNRAPGVPARFSGSLIGDKAALTITGAQTEDGAIYFCALWYSNHWVFGGGTKLTVL		16.73	y		Binder (8.91E+00)		W	K	Y		A	I	H
		GC_51		M2	D21M2GCP2IgH58-2mRG	IgG	clone		IGHV1-76*01		IGHJ4*01	CAGGTCCAGCTGAAGCAGTCTGGGGCTGAGCTGGTGAGGCCTGGGGCTTCAGTGACGCTGTCCTGCAAGGCTTCTGGCTACACTTTCACTGACTACTATATAAACTGGGTGAAGCAGAGGCCTGGACAGGGACTTGAGTGGATTGCAAGGATTTATCCTGGAAGTGGTAATACTTACTACATTGAGAAGTTCAAGGGCAAGGCCACACTGACTGCAGAAAAATCCTCCACCACTGCCTACATGCAGCTCAGCAGCCTGACATCTGAGGACTCTGCTGTCTATTTCTGTGCAAGAGGGATTGGGTATGCTATGGACTACTGGGGTCAAGGAACCTCAGTCACCGTCTCCTCAG	QVQLKQSGAELVRPGASVTLSCKASGYTFTDYYINWVKQRPGQGLEWIARIYPGSGNTYYIEKFKGKATLTAEKSSTTAYMQLSSLTSEDSAVYFCARGIGYAMDYWGQGTSVTVSS		IGLV1*01	IGLJ1*01	CAGGCTGTTGTGACTCAGGAATCTGCACTCACCACATCACCTGGTGAAACAGTCACACTCACTTGTCGCTCAAGTACTGGGGCTGCTACAACTAGTAACTATGCCAACTGGGTCCAAGAAAAACCAGATCATTTATTCACTGGTCTAATAGGTGGTACCAACAACCGAGCTCCAGGTGTTCCTGCCAGATTCTCAGGCTCCCTGATTGGAGACAAGGCTGCCCTCACCATCACAGGGGCACAGACTGAGGATGAGGCAATATATTTCTGTGCTCTATGGTACAGCAACCATTGGGTGTTCGGTGGAGGAACCAAACTGACTGTCCTAG	QAVVTQESALTTSPGETVTLTCRSSTGAATTSNYANWVQEKPDHLFTGLIGGTNNRAPGVPARFSGSLIGDKAALTITGAQTEDEAIYFCALWYSNHWVFGGGTKLTVL		10000	nb		nb
		GC_52		M2	D21M2GCP2IgH36-2mRG	IgG	clone		IGHV10-3*01	IGHD1-1*01	IGHJ4*01	GAGGTGCAGCTTGTTGAGTCTGGTGGAGGATTGGTGCAGCCTAAAGGATCATTGAAACTCTCGTGTGCCGCCTCTGGTTTCACCTTCAATATCTATGCCATGCACTGGGTCCGCCAGGCTCCAGGAAAGGGTTTGGAATGGGTTGCTCGCATAAGAAGTAATGTTCTTTTTTATGCAACATATTATGCCGATTCAGTGAAAGACAGATTCACCATCTCCAGAGATGATTCACAAAGCATGTTCTATCTGCAAATGAACAACCTGAAAACTGAGGACACAGCCATGTATTACTGTGTGAGGTATTACTACGGTAGTAGTTCTTTTGACTACTGGGGTCAAGGAACCTCAGTCACCGTCTCCTCAG	EVQLVESGGGLVQPKGSLKLSCAASGFTFNIYAMHWVRQAPGKGLEWVARIRSNVLFYATYYADSVKDRFTISRDDSQSMFYLQMNNLKTEDTAMYYCVRYYYGSSSFDYWGQGTSVTVSS		IGLV1*01	IGLJ1*01	CAGGCTGTTGTGACTCAGGAATCTGCACTCACCACATCACCTGGTGAAACAGTCACACTCACTTGTCGCTCAAGTACTGGGGCTGTTACAACTAGTAACTATGCCAACTGGGTCCAAGAAAAACCAGATCATTTATTCACTGGTCTAATAGGTGGTACCAACAACCGAGCTCCAGGTGTTCCTGCCAGATTCTCAGGCTCCCTGATTGGAGACAAGGCTGCCCTCACCATCACAGGGGCACAGACTGAGGATGAGGCAATATATTTCTGTGCTCTATGGTACAGCAACCACTGGGTGTTCGGTGGAGGAACCAGACTGActgtcctag	QAVVTQESALTTSPGETVTLTCRSSTGAVTTSNYANWVQEKPDHLFTGLIGGTNNRAPGVPARFSGSLIGDKAALTITGAQTEDEAIYFCALWYSNHWVFGGGTRLTVL		30.315	y		Binder (4.15E+00)
		GC_53		M2	D21M2GCP5IgH50-2mRG	IgG	clone		IGHV1-72*01	IGHD1-1*01	IGHJ1*03	CAGGTCCAACTGCAGCAGCCTGGGGCTGAGCTTGTGAAGCCTGGGGCTTCAGTGAAGCTGTCCTGCAAGGCTTCTGGCTACACCTTCACCAGCTTCTGGATGCACTGGGTGAAGCAGAGGCCTGGACGAGGCCTTGAGTGGATTGGAAGGGTTGATCCTGATAGTGGTGGTACTAGGTCCAATGAGAAGTTCAAGAGCAAGCCCACACTGACTGTAGACAAACCCTCCAGCACTGCCTCCATGCAGCTCAGCAGCCTGACATCTGAGGACTCTGCGGTCTATTATTGTGCAAGATCATATTACTACGGTAGTGGCCTTCACTTCGATGTCTGGGGCACAGGGACCACGGTCATCGTCTCCTCAG	QVQLQQPGAELVKPGASVKLSCKASGYTFTSFWMHWVKQRPGRGLEWIGRVDPDSGGTRSNEKFKSKPTLTVDKPSSTASMQLSSLTSEDSAVYYCARSYYYGSGLHFDVWGTGTTVIVSS		IGLV1*01	IGLJ1*01	CAGGCTGTTGTGACTCAGGAATCTGCACTCACCACGTCACCTGGTGAAACAGTCACACTCACTTGTCGCTCAAGTACTGGGGCTGTTACAACTACTAACTATGCCAACTGGGTCCAAGAAAAACCAGATCATTTATTCACTGGTCTGATAGGTGCTACCAACAACCGAGCTCCAGGTGTTCCTGCCAGATTCTCAGGCTCCCTGATTGGAGACAAGGCTGCCCTCACCATCACAGGGGCACAGACTGAGGATGAGGCAATATATTTCTGTGCTCTATGGTACAGCAACCATTGGGTGTTCGGTGGAGGAACCAAACTGactgtcctag	QAVVTQESALTTSPGETVTLTCRSSTGAVTTTNYANWVQEKPDHLFTGLIGATNNRAPGVPARFSGSLIGDKAALTITGAQTEDEAIYFCALWYSNHWVFGGGTKLTVL		78.685	y				W	R	S		A	S	H
		GC_54		M2	D21M2GCP5IgH19-2mRG	IgG	clone		IGHV1-22*01	IGHD2-3*01	IGHJ3*01	GAGGTCCAGCTGCAACAGTCTGGACCTGAGCTGGTGAAGCCTGGGGCTTCAGTGAAGATGTCCTGCAAGGCTTCTGGATACACATTCACTGACTACAACATACACTGGGTGAAGCAGAGCCATGGAAAGAGCCTTGAGTGGATTGGATATATTAACCCTAACAATGGTGGTAGTAGTTACAACCAGAGGTTCAAGGGCAAGGCCACATTGACTGTAAACAAGTCCTCCAGCACAGCCTACATGGAGCTCCGCAGCCTGACATGGGAGGATTCTGCAGTCTACTACTGTGCAAGAGGACTCGGGGGATGGTTACCACCCCCGTTTGCTTACTGGGGCCAAGGGACTCTGGTCACTGTCTCTGCAG	EVQLQQSGPELVKPGASVKMSCKASGYTFTDYNIHWVKQSHGKSLEWIGYINPNNGGSSYNQRFKGKATLTVNKSSSTAYMELRSLTWEDSAVYYCARGLGGWLPPPFAYWGQGTLVTVSA		IGLV1*01	IGLJ1*01	CAGGCTGTTGTGACTCAGGAATCTGCACTCACCACATCACCTGGTGAAACAGTCACACTCACTTGTCGCTCAAGTACTGGGGCTGTTACAACTAGTAACTATGCCAATTGGGTCCAAGAAAAACCAGATCATTTATTCACTGGTCTAATAGGTGGTACCAACAACCGAGCTCCAGGTGTTCCTGCCAGATTCTCAGGCTCCCTGATTGGAGACAAGGCTGCCCTCACCATCACAGGGGCACAGACTGAGGATGAGGCAATATATTTCTGTGCTCTATGGTACAGCAACCATTGGGTGTTCGGTGGAGGAACCAAGCTGACTGTCCTAG	QAVVTQESALTTSPGETVTLTCRSSTGAVTTSNYANWVQEKPDHLFTGLIGGTNNRAPGVPARFSGSLIGDKAALTITGAQTEDEAIYFCALWYSNHWVFGGGTKLTVL		10000	nb				N	S	G		A	D	H
		GC_55		M2	D21M2GCP5IgH67-2mRG	IgG	clone		IGHV1-72*01	IGHD1-1*01	IGHJ2*01	CAGGTCCAACTGCAGCAGCCTGGGGCTGAGCTTGTGAAGCCTGGGGCTTCAGTGAAGCTGTCCTGCAAGGCTTCTGGCTACACCTTCACCAGCTACTTAATGCACTGGGTGAAGCAGCGGCCTGGACGAGGCCTTGAGTGGATTGGAAGGATTGATCCTTATAGTGGTGGTACTAAGTACAATGAGAAGTTCAAGTGCAAGGCCACACTGACTGTAGACAAACCCTCCAGCACAGCCTACATGCAGCTCAGCAGCCTGACATCTGAGGACTCTGCGGTCTATTATTGTGCAAGATACGATTACTACGGTAGTAGCTACTTTGACTACTGGGGCCAAGGCACCACTCTCACAGTCTCCTCAG	QVQLQQPGAELVKPGASVKLSCKASGYTFTSYLMHWVKQRPGRGLEWIGRIDPYSGGTKYNEKFKCKATLTVDKPSSTAYMQLSSLTSEDSAVYYCARYDYYGSSYFDYWGQGTTLTVSS		IGKV4-68*01	IGKJ2*01	CAGGCTGTTGTGACTCAGGAATCTGCACTCACCACATCACCTGGTGAAACAGTCACACTCACTTGTCGCTCAAGTACTGGGGCTGTTACAACTAGTAACTATGCCAACTGGGTCCAAGAAAAACCAGATCATTTATTCACTGGTCTAATAGGTGGTACCAACAACCGAGCTCCAGGTGTTCCTGCCAGATTCTCAGGCTCCCTGATTGGAGACAAGGCTGCCCTCACCATCACAGGGGCACAGACTGAGGATGAGGCAATATATTTCTGTGCTCTATGGTACAGCAACCATTGGGTGTTCGGTGGAGGAACCAAACTGACtgtcctag	QAVVTQESALTTSPGETVTLTCRSSTGAVTTSNYANWVQEKPDHLFTGLIGGTNNRAPGVPARFSGSLIGDKAALTITGAQTEDEAIYFCALWYSNHWVFGGGTKLTVL		36.955	y		Binder (1.19E+01)		L	K	Y		A	S	H
		GC_56		M2	D21M2GCP2IgH95-2mRG	IgG	clone		IGHV1-72*01	IGHD1-1*01	IGHJ2*01	CAGGTCCAACTGCAGCAGCCTGGGGCTGAGCTTGTGAAGCCTGGGGCTTCAGTGAAGCTGTCCTGCAAGGCTTCTGGCTACACCTTCACCACCTACTGGATGCACTGGGTGAAGCAGAGGCCTGGACGAGGCCTTGAGTGGATTGGAAGGATTGATCCTGATAGTGGTGGTACTAAGTACAATGAGAAGTTCAAGACCAAGGCCACACTGACTGTGGACAAACCCTCCAGTACAGCCTACATGCAGCTCAGCAGCCTGACATCTGAGGACTCTGCGGTCTATTATTGTGCAAGATCAACGGTTTTTGACTACTGGGGCCAAGGCACCACTCTCACAGTCTCCTCAG	QVQLQQPGAELVKPGASVKLSCKASGYTFTTYWMHWVKQRPGRGLEWIGRIDPDSGGTKYNEKFKTKATLTVDKPSSTAYMQLSSLTSEDSAVYYCARSTVFDYWGQGTTLTVSS		IGKV6-13*01	IGKJ5*01	CAGGCTGTTGTGACTCAGGAATCTGCACTCACCACATCACCTGGTGAAACAGTCACACTCACTTGTCGCTCAAGTACTGGGGCTGTTACAACTAGTAACTATGCCAATTGGGTCCAAGAAAAACCAGATCATTTATTCACTGGTCTAATAGGTGGTACCAACAACCGAGCTCCAGGTGTTCCTGCCAGATTCTCAGGCTCCCTGATTGGAGACAAGGCTGCCCTCACCATCACAGGGGCACAGACTGAGGATGAGGCAATATATTTCTGTGCTCTATGGTACAGCAACCATTGGGTGTTCGGTGGAGGAACCAAACTGACTGTCCTAG	QAVVTQESALTTSPGETVTLTCRSSTGAVTTSNYANWVQEKPDHLFTGLIGGTNNRAPGVPARFSGSLIGDKAALTITGAQTEDEAIYFCALWYSNHWVFGGGTKLTVL		10000	nb				W	K	S		A	T	H
		GC_57		M2	D21M2GCP3IgH71-2mRG	IgG	clone		IGHV1-82*01	IGHD1-1*01	IGHJ3*01	CAGGTTCAGCTGCAGCAGTCTGGACCTGAGCTGGTGAAGCCTGGGGCCTCAGTGAAGATTTCCTGCAAGGCTTCTGGCTACGCATTCAGTAACTCCTGGATGAACTGGGTGAAGCAGAGGCCTGGAAAGGGTCTTGAGTGGATTGGACGGATTTATCCTGGAGATGGAGAAACTACCTACAATGGGGAGTTCAGGGGCAAGGCCACACTGACTACAGACACATCCTCCAACACAGCCTACATGCAACTCAGCAGCCTGACATCTGAGGACTCTGCGGTCTTCTTCTGTGGGGTCTTTTTACTACGGTACTGGGGCCAAGGGACTCTGGTCACTGTCTCTGCAG	QVQLQQSGPELVKPGASVKISCKASGYAFSNSWMNWVKQRPGKGLEWIGRIYPGDGETTYNGEFRGKATLTTDTSSNTAYMQLSSLTSEDSAVFFCGVFLLRYWGQGTLVTVSA		IGKV3-12*01	IGKJ5*01	CAGGCTGTTGTGACTCAGGAATCTGCACTCACCACATCACCTGGTGAAACAGTCACACTCACTTGTCGCTCAAGTACTGGGGCTGTTACAACTAGTAACTATGCCAACTGGGTCCAAGAAAAACCAGATCATTTATTCACTGGTCTAATAGGTGGTACCAACAACCGAGCTCCAGGTGTTCCTGCCAGATTCTCAGGCTCCCTGATTGGAGACAAGGCTGCCCTCACCATCACAGGGGCACAGACTGAGGATGAGTCAATATATTTCTGTGCTCTATGGTACAGCAACCATTGGGTGTTCGGTGGAGGAACCAAACTGACtgtcctag	QAVVTQESALTTSPGETVTLTCRSSTGAVTTSNYANWVQEKPDHLFTGLIGGTNNRAPGVPARFSGSLIGDKAALTITGAQTEDESIYFCALWYSNHWVFGGGTKLTVL
		GC_58		M2	D21M2GCP2IgH6-2mRG	IgG	clone		IGHV1-72*01	IGHD1-1*01	IGHJ4*01	CAGGTCCAACTGCAGCAGCCTGGGGCTGAGCTTGTGAAGCCTGGGGCTTCAGTGAAGCTGTCCTGTAAGGCTTCTGGCTACACCTTCACCAGTTACTGGATGCACTGGGTGAAGCAGAGGCCTGGACGAGGCCTTGAGTGGATTGGAAGGATTGATCCTAATAGTGGTGGTACTAAGTACAATGAGAAGTTCAAGAGCAAGGCCACACTGACTGTTGACAAACCCTCCAGCACAGCCTACATGCAGCTCAGCAGCCTGACATCTGAGGACTCTGCGGTCTATTATTGTGCAAGATATCTTTTATTTTATTTTGTTATGGACTACTGGGGTCAAGGAACCTCAGTCACCGTCTCCTCAG	QVQLQQPGAELVKPGASVKLSCKASGYTFTSYWMHWVKQRPGRGLEWIGRIDPNSGGTKYNEKFKSKATLTVDKPSSTAYMQLSSLTSEDSAVYYCARYLLFYFVMDYWGQGTSVTVSS		IGKV4-68*01	IGKJ2*01	CAGGCTGTTGTGACTCAGGAATCTGCACTCACCACATCACCTGGTGAAACAGTCACACTCACTTGTCGCTCAAGTACTGGGGCTGTTACAACTAGTAACTATGCCAACTGGGTCCAAGAAAAACCAGATCATTTATTCACTGGTCTAATAGGTGGTACCAACAACCGAGCTCCAGGTGTTCCTGCCAGATTCTCAGGCTCCCTGATTGGAGACAAGGCTGCCCTCACCATCACAGGGGCACAGACTGAGGATGAGTCAATATATTTCTGTGTTCTATGGTACAGCAACCATTGGGTGTTCGGTGGAGGAACCAAACTGACtgtcctag	QAVVTQESALTTSPGETVTLTCRSSTGAVTTSNYANWVQEKPDHLFTGLIGGTNNRAPGVPARFSGSLIGDKAALTITGAQTEDESIYFCVLWYSNHWVFGGGTKLTVL		406.6	y		Binder (1.72E+01)		W	K	Y		A	S	H
		GC_59		M2	D21M2GCP5IgH22-2mRG	IgG	clone		IGHV1-34*01	IGHD2-5*01	IGHJ3*01	GAGGTCCAGCTGCAACAGTCTGGACCTGAGTTGGTGAAGCCTGGGGCTTCAGTGAAGATGTCCTGCAAGGCTTCTGGCTACACATTCACTGACTACTACATACACTGGGTGAAGCAGAGCCATGGAAAGAGCCTTGAGTGGATTGGATATATTTATCCTAACAATGGTGGTAATGGCTACAACCAGAAGTTCAAGGGCAAGGCCACATTGACTGTAGACAAGTCCTCCACCACAGCCTACATGGAGCTCCGCAGCCTGACATCTGAGGACTCTGCAGTCTATTACTGTGCAAGAGCCTGCTATAGTAACTACGGGTTTGCTTACTGGGGCCAAGGGACTCTGGTCACTGTCTCTGCAG	EVQLQQSGPELVKPGASVKMSCKASGYTFTDYYIHWVKQSHGKSLEWIGYIYPNNGGNGYNQKFKGKATLTVDKSSTTAYMELRSLTSEDSAVYYCARACYSNYGFAYWGQGTLVTVSA		IGKV3-2*01	IGKJ5*01	CAGGCTGTTGTGACTCAGGAATCTGCACTCACCACATCACCTGGTGAAACAGTCACACTCACTTGTCGCTCAAGTACTGGGGCTGTTACAACTAGTAACTATGCCAACTGGGTCCAAGAAAAACCAGATCATTTATTCACTGGTCTAATAGGTGGTACCAACAACCGAGCTCCAGGTGTTCCTGCCAGATTCTCAGGCTCCCTGATTGGAGACAAGGCTGCCCTCACCATCACAGGGGCACAGACTGAGGATGAGGCAATATATTTCTGTGCTCTATGGTACAGCAACCATTGGGTGTTCGGTGGAGGAACCAAACTGACTGTCCTAG	QAVVTQESALTTSPGETVTLTCRSSTGAVTTSNYANWVQEKPDHLFTGLIGGTNNRAPGVPARFSGSLIGDKAALTITGAQTEDEAIYFCALWYSNHWVFGGGTKLTVL		10000	nb		nb
		GC_60		M2	D21M2GCP5IgH41-2mRG	IgG	clone		IGHV1-19*01	IGHD2-1*01	IGHJ3*01	GAGGTCCAGCTGCAACAGTCTGGACCTGTGCTGGTGAAGCCTGGGGCTTCAGTGAAGATGTCCTGTAAGGCTTCTGGATACACATTCACTGACTACTATATGAACTGGGTGAAGCAGAGCCATGGAAAGAGCCTTGAGTGGCTTGGAGTTATTAATCCTTACAACGGTGGTATTAGTTACAACCAGAAGTTCAAGGGCAAGGCCACATTGACTGTTGACAAGTCCTCCAGCACAGCCTACATGGAGCTCAACAGCCTGACATCTGAGGACTCTGCAGTCTATTACTGTGCAAGAAGGGGGTACTATGGTAACTACGGTTTTGTCTACTGGGGCCAAGGGACTCTGGTCACTGTCTCTGCAG	EVQLQQSGPVLVKPGASVKMSCKASGYTFTDYYMNWVKQSHGKSLEWLGVINPYNGGISYNQKFKGKATLTVDKSSSTAYMELNSLTSEDSAVYYCARRGYYGNYGFVYWGQGTLVTVSA		IGLV1*01	IGLJ1*01	CAGGCTGTTGTGACTCAGGAATCTGCACTCACCACGTCACCTGGTGAAACAGTCACACTCACTTGTCGCTCAAGTACTGGGGCTGTTACAACTAGTAACTATGCCAACTGGGTCCAAGAAAAACCAGATCATTTATTCACTGGTCTGATAGGTGGTACCAACAACCGAGCTCCAGGTGTTCCTGCCAGATTCTCAGGCTCCCTGATTGGAGACAAGGCTGCCCTCACCATCACAGGGGCACAGACTGAGGATGAGGCAATATATTTCTGTGCTCTATGGTACAGCAACCATTGGGTGTTCGGTGGAGGAACCAAACTGACTGTCCTAG	QAVVTQESALTTSPGETVTLTCRSSTGAVTTSNYANWVQEKPDHLFTGLIGGTNNRAPGVPARFSGSLIGDKAALTITGAQTEDEAIYFCALWYSNHWVFGGGTKLTVL		10000	nb		nb
		GC_61		M3	D21M5GCP2IgH8-2mRG	IgG	clone		IGHV1-22*01	IGHD1-1*01	IGHJ1*03	GAGGTCCAGCTGCAACAGTCTGGACCTGAGCTGGTGAAGCCTGGGGCTTCAGTGAAGATGTCCTGCCAGGCTTCTGGATACATATTCACTGACTACAACATACACTGGGTGAAGCAGAGGCATGGAAAGAGCCTTGAGTGGATTGGATATATTACCCCTAACAATGGTGGTACTAGCTACAACCAGAAGTGCAAGGGCAAGGCCACATTGACTGTAAACAAGTCCTCCAGCACAGCCTACATGGAACTCCGCAGCCTGTCATCGGGGGATTGTGCAGTCTATTACTGTGCAAGAGGGAGACCCTTTTATTACTACGGTAGTGGGGGGTACTTCGATGTCTGGGGCACAGGGACCACGGTCACCGTCTCCTCAG	EVQLQQSGPELVKPGASVKMSCQASGYIFTDYNIHWVKQRHGKSLEWIGYITPNNGGTSYNQKCKGKATLTVNKSSSTAYMELRSLSSGDCAVYYCARGRPFYYYGSGGYFDVWGTGTTVTVSS		IGLV1*01	IGLJ1*01	CAGGCTGTTGTGACTCAGGAATCTGCACTCACCACATCACCTGGTGAAACAGTCACACTCACTTGTCGCTCAAGTACTGGGGCTGTTACAACTAGTAACTATGCCAACTGGGTCCAAGAAAAACCAGATCATTTATTCACTGGTCTAATAGGTGGTACCAACAACCGAGCTCCAGGTGTTCCTGCCAGATTCTCAGGCTCCCTGATTGGAGACAAGGCTGCCCTCACCATCACAGGGGCACAGACTGAGGATGAGGCAATATATTTCTGTGCTCTATGGTACAGCAACCATTGGGTGTTCGGTGGAGGAACCAAACTGACTGTCCTAG	QAVVTQESALTTSPGETVTLTCRSSTGAVTTSNYANWVQEKPDHLFTGLIGGTNNRAPGVPARFSGSLIGDKAALTITGAQTEDEAIYFCALWYSNHWVFGGGTKLTVL		10000	nb		nb
		GC_62		M3	D21M5GCP2IgH28-2mRG	IgG	clone		IGHV1-22*01	IGHD1-1*01	IGHJ1*03	GAGGTCCAGCTGCAACAGTCTGGACCTGAACTGGTGAAGCCTGGGGCTTCAGTGAAGATGTCCTGCAAGGCTTCTGGATACACATTCACTGACTACAACATACACTGGGTGAAACAGAGCCATGGAAGGAGCCTTGAGTGGATTGGATATATTACCCCTAACAATGGTGGTACTACCTACAACCAGAAGTTCAAGGGCAAGGCCACATTGACTGTAAACAAGTCCTCCAGTACAGCCTACATGGCACTCCGCAGCCTGACATCGGAAGATTCTGCAGTCTATTACTGTGCAAGAGGGAGACCCTTTTATTACTACGGTAGTGGGGGATACTTCGATGTCTGGGGCACAGGGACCACGGTCACCGTCTCCTCAG	EVQLQQSGPELVKPGASVKMSCKASGYTFTDYNIHWVKQSHGRSLEWIGYITPNNGGTTYNQKFKGKATLTVNKSSSTAYMALRSLTSEDSAVYYCARGRPFYYYGSGGYFDVWGTGTTVTVSS		IGLV1*01	IGLJ1*01	CAGGCTGTTGTGACTCAGGAATCTGCACTCACCACATCACCTGGTGAAACAGTCACACTCACTTGTCGCTCAAGTACTGGGGCTGTTACAACTAGTAACTATGCCAACTGGGTCCAAGAAAAACCAGATCATTTATTCACTGGTCTAATAGGTGGTACCAACAACCGAGCTCCAGGTGTTCCTGCCAGATTCTCAGGCTCCCTGATTGGAGACAAGGCTGCCCTCACCATCACAGGGGCACAGACTGAGGATGAGTCAATATATTTCTGTGCTCTATGGTACAGCAACCATTGGGTGTTCGGTGGAGGAACCAAACTGACTGTCCTAg	QAVVTQESALTTSPGETVTLTCRSSTGAVTTSNYANWVQEKPDHLFTGLIGGTNNRAPGVPARFSGSLIGDKAALTITGAQTEDESIYFCALWYSNHWVFGGGTKLTVL		10000	nb		nb
		GC_63		M3	D21M5GCP2IgH63-2mRG	IgG	clone		IGHV1-22*01	IGHD1-1*01	IGHJ1*03	GAGGTCCAGCTGCAACAGTCTGGACCTGAGCTGGTGAAGCCTGGGGCTTCAGTGAAGCTGTCCTGCAAGGCTTCTGGATACACAATCACTGACTACAACATACACTGGATGAAGCAGAGCCATGGAAAGAGCCTTGAGTGGATTGGATATATTACCCCTAACAATGGTGGTACTAGCTACAACCAGAAGTTCAAGGGCAAGGCCACATTGACTGTAGACAAGTCCTCCAGGATAGCCTACATGGAGCTCCGCAGCCTGACATCGGATGATTCTGCAGTCTATTACTGTGCAAGAGGGAGACCCTTTTATTACTACGGTCGTGGGGGGTACTTCGATGTCTGGGGCACAGGGACCACGGTCACCGTCTCCTCAG	EVQLQQSGPELVKPGASVKLSCKASGYTITDYNIHWMKQSHGKSLEWIGYITPNNGGTSYNQKFKGKATLTVDKSSRIAYMELRSLTSDDSAVYYCARGRPFYYYGRGGYFDVWGTGTTVTVSS		IGLV1*01	IGLJ1*01	CAGGCTGTTGTGACTCAGGAATCTGCACTCACCACATCACCTGGTGAAACAGTCACACTCACTTGTCGCTCAAGTACTGGGGCTGTTACAACTAGTAACTATGCCAACTGGGTCCAAGAAAAACCAGATCATTTATTCACTGGTCTAATAGGTGGTACCAACAACCGAGCTCCAGGTGTTCCTGCCAGATTCTCAGGCTCCCTGATTGGAGACAAGGCTGCCCTCACCATCACAGGGGCACAGACTGAGGATGAGGCAATATATTTCTGTGCTCTATGGTACAGCAACCATTGGGTGTTCGGTGGAGGAACCAAACTGACTGTCCTAg	QAVVTQESALTTSPGETVTLTCRSSTGAVTTSNYANWVQEKPDHLFTGLIGGTNNRAPGVPARFSGSLIGDKAALTITGAQTEDEAIYFCALWYSNHWVFGGGTKLTVL		10000	nb		nb
		GC_64		M3	D21M5GCP2IgH75-2mRG	IgG	clone		IGHV1-22*01	IGHD1-1*01	IGHJ1*01	GAGGTCCAGCTGCAACAGTCTGGACCTGAGCTGGTGAAGCCTGGGGCTTCAGTGAAGATGTCCTGCAAGGCTTCTGGATACACATTCACTGACTACAACATGCACTGGGTGAAACAGAGCCATGGAAAGAGCCTTGAGTGGATTGGATATATTAACCCTAAGAATGGTGGTACTAGTTACAACCAGAACTTTAAGGGCAAGGCCACATTGACTGTAAATAAGTCCTCCAGCACAGCCTACATGGAGCTCCGCAGCCTGACATCGGAGGATTCTGCAGTCTATTACTGTGCAAGAGGGGGACCCTTTTATTACTTTGTTAGTGGGGGGTACTTCGATGTCTGGGGCTCAGGGACCACGGTCACCGTCTCCTCAG	EVQLQQSGPELVKPGASVKMSCKASGYTFTDYNMHWVKQSHGKSLEWIGYINPKNGGTSYNQNFKGKATLTVNKSSSTAYMELRSLTSEDSAVYYCARGGPFYYFVSGGYFDVWGSGTTVTVSS		IGLV1*01	IGLJ1*01	CAGGCTGTTGTGACTCAGGAATCTGCACTCACCACATCACCTGGTGAAACAGTCACACTCACTTGTCGCTCAAGTACTGGGGCTGTTACAACTAGTAACTATGCCAACTGGGTCCAAGAAAAACCAGATCATTTATTCACTGGTCTAATAGGTGGTACCAACAACCGAGCTCCAGGTGTTCCTGCCAGATTCTCAGGCTCCCTGATTGGAGACAAGGCTGCCCTCACCATCACAGGGGCACAGACTGAGGATGAGGCAATATATTTCTGTGCTCTATGGTACAGCAACCATTGGGTGTTCGGTGGAGGAACCAAACTGACTGTCCTAG	QAVVTQESALTTSPGETVTLTCRSSTGAVTTSNYANWVQEKPDHLFTGLIGGTNNRAPGVPARFSGSLIGDKAALTITGAQTEDEAIYFCALWYSNHWVFGGGTKLTVL
		GC_65		M3	D21M5GCP3IgH11-2mRG	IgG	clone		IGHV1-22*01	IGHD1-1*01	IGHJ1*03	GAGGTCCAGCTGCAACAGTCTGGACCTGAGCTGGTGAAGCCTGGGGCTTCAGTGAAGATGTCCTGCAAGGCTTCTGGATATACATTCACTGACTACAACATACACTGGGTGCAGCAGAGCCATGGAAAGAGCCTTGAGTGGATTGGATATATTACCCCTAACAATGGTGGTTCTAGCTACAACCAGAAATTCAGGGGCAAGGCCACATTGACTGTTAACAAGTCCTCCAGCACAGCCTACATGGAGGTCCGCAGCCTGACATCGGATGATTCTGCAGTCTATTTCTGTGCAAGAGGGAGACCCTTTTATTACTTCGTTAGTGGGGGGTACTTCGATGTCTGGGGCACAGGGACCACGGTCACCGTCTCCTCAG	EVQLQQSGPELVKPGASVKMSCKASGYTFTDYNIHWVQQSHGKSLEWIGYITPNNGGSSYNQKFRGKATLTVNKSSSTAYMEVRSLTSDDSAVYFCARGRPFYYFVSGGYFDVWGTGTTVTVSS		IGLV1*01	IGLJ1*01	CAGGCTGTTGTGACTCAGGAATCTGCACTCACCACATCACCTGGTGAAACAGTCACACTCACTTGTCGCTCAAGTACTGGGGCTGTTACAACTAGTAACTATGCCAACTGGGTCCAAGAAAAACCAGATCATTTATTCACTGGTCTAATAGGTGGTACCAACAACCGAGCTCCAGGTGTTCCTGCCAGATTCTCAGGCTCCCTGATTGGAGACAAGGCTGCCCTCACCATCACAGGGGCACAGACTGAGGATGAGGCAATATATTTCTGTGCTCTATGGTACAGCAACCATTGGGTGTTCGGTGGAGGAACCAAACTGACtgtcctag	QAVVTQESALTTSPGETVTLTCRSSTGAVTTSNYANWVQEKPDHLFTGLIGGTNNRAPGVPARFSGSLIGDKAALTITGAQTEDEAIYFCALWYSNHWVFGGGTKLTVL		10000	nb		nb
		GC_66		M3	D21M5GCP3IgH27-2mRG	IgG	clone		IGHV1-22*01	IGHD1-1*01	IGHJ1*03	GAGGTCCAGCTGCAACAGTCTGGACCTGAGCTGGTGAAGCCTGGGGCTTCAGTGAAGATGTCCTGCAAGGCTTCTGGATACACATTCCCTGACTACAACATGCACTGGGTGAAGCAGAGCCATGGAAAGAGCCTTGAGTGGATTGGATATATTACCCCTGACAATGGAGGTATTACCTGCAACCAGAAGTTCAAGGGCAAGGCCACATTGACTGTAAGCAAGTCTTCCAGCACAGCCTACATGGAACTCCGCAGCCTGACATCGGAGGATTCTGCAGTCTATTACTGTGCAAGAGGGAGACCCTTTTTTTTCTACGGTAGTGGGGGGTTCTTCGATGTCTGGGGCACAGGGACCACGGTCACCGTCTCCTCAG	EVQLQQSGPELVKPGASVKMSCKASGYTFPDYNMHWVKQSHGKSLEWIGYITPDNGGITCNQKFKGKATLTVSKSSSTAYMELRSLTSEDSAVYYCARGRPFFFYGSGGFFDVWGTGTTVTVSS		IGLV1*01	IGLJ1*01	CAGGCTGTTGTGACTCAGGAATCTGCACTCACCACATCACCTGGTGAAACAGTCACACTCACTTGTCGCTCAAGTACCGGGGCTGTTACAACTAGTAACTATGCCAACTGGGTCCAAGAAAAACCAGATCATTTATTCACTGGTCTAATAGGTGGTACCAACAACCGAGCTCCAGGTGTTCCTGCCAGATTCTCAGGCTCCCTGATTGGAGACAAGGCTGCCCTCACCATCACAGGGGCACAGACTGAGGATGAGGCAATATATTTCTGTGCTCTATGGTACAGCAACCATTGGGTGTTCGGTGGAGGAACCAAACTGACTGTCCTAG	QAVVTQESALTTSPGETVTLTCRSSTGAVTTSNYANWVQEKPDHLFTGLIGGTNNRAPGVPARFSGSLIGDKAALTITGAQTEDEAIYFCALWYSNHWVFGGGTKLTVL		10000	nb
		GC_67		M3	D21M5GCP3IgH84-2mRG	IgG	clone		IGHV1-22*01	IGHD1-1*01	IGHJ1*03	GAGGTCCAGCTGCAACAGTCTGGACCTGAACTGGTGAAGCCTGGGGCTTCACTGAAGATGTCCTGCAAGGCTTCTGGATACACATTCACTGACTACAACATGCATTGGGTGAGGAAGAGCCATGGAAAGAGCCTTGAGTGGATTGGATATATTACCCCTGACAATGGTGGTATAAGCTACAACCAGAACTTCAAGGGCAAGGCCACATTGACTGTAAACGAGTCCTCCAGCACAGCCTACATGGAGCTCCGCAGCCTGACATCGGATGATTCTGCAGTCTATTACTGTGCAAGAGGGAGACCCTTTTATTACTACGGTAGTGGGGGGTTTTTTGATGTCTGGGGCACAGGGACCACGGTCACCGTCTCCTCAG	EVQLQQSGPELVKPGASLKMSCKASGYTFTDYNMHWVRKSHGKSLEWIGYITPDNGGISYNQNFKGKATLTVNESSSTAYMELRSLTSDDSAVYYCARGRPFYYYGSGGFFDVWGTGTTVTVSS		IGLV1*01	IGLJ1*01	CAGGCTGTTGTGACTCAGGAATCTGCACTCACCACATCACCTGGTGAAACAGTCACACTCACTTGTCGCTCAAGTACTGGGGCTGTTACAACTAGTAACTATGCCAACTGGGTCCAAGAAAAACCAGATCATTTATTCACTGGTCTAATAGGTGGTATCAACAACCGAGCTCCAGGTGTTCCTGCCAGATTCTCAGGCTCCCTGATTGGAGACAAGGCTGCCCTCACCATCACAGGGGCACAGACTGAGGATGAGGCAATATATTTCTGTGCTCTATGGTACAGCAACCACTGGGTGTTCGGTGGAGGAACCAAACTGACTGTCCTAG	QAVVTQESALTTSPGETVTLTCRSSTGAVTTSNYANWVQEKPDHLFTGLIGGINNRAPGVPARFSGSLIGDKAALTITGAQTEDEAIYFCALWYSNHWVFGGGTKLTVL		10000	nb		nb
		GC_68		M3	D21M5GCP2IgH9-2mRG	IgG	clone		IGHV10-3*01	IGHD1-1*01	IGHJ4*01	GAGGTGCAGCTTGTTGAGTCTGGTGGAGGATTGGTGCAGCCTAAAGGATCATTGAAACTCTCCTGTGCCGCCTCTGGTTTCACCTTCAATACCCATGTCATGCACTGGGTCCGCCAGGCTCCAGGAAAGGGTTTGGAATGGGTTGCTCGCATAAGAAGTAAAAGTAGTAATTATGCAACATATTATGCCGATTCAGTGAAAGACAGATTCACCATCTCCAGAGATGATTCACAAAGCATGCTCTATCTGCAAATGAACAACCTGAAAACTGAGGACACAGCCATGTATTACTGTGTGAGAGGCTACGGTAGTAACTACCTCTATGTTATGGACTACTGGGGTCAAGGAACCTCAGTCACCGTCTCCTCAG	EVQLVESGGGLVQPKGSLKLSCAASGFTFNTHVMHWVRQAPGKGLEWVARIRSKSSNYATYYADSVKDRFTISRDDSQSMLYLQMNNLKTEDTAMYYCVRGYGSNYLYVMDYWGQGTSVTVSS		IGLV1*01	IGLJ1*01	CAGGCTGTTGTGACTCAGGAATCTGCACTCACCACATCACCTGGTGAAACAGTCACACTCACTTGTCGCTCAAGTACTGGGGCTGTTACAACTAGTAACTATGCCAACTGGGTCCAAGAAAAACCAGATCATTTATTCACTGGTCTAATAGGTGGTACCAACAACCGAGCTCCAGGTGTTCCTGCCAGATTCTCAGGCTCCCTGATTGGAGACAAGGCTGCCCTCACCATCACAGGGGCACAGACTGAGGATGAGGCAATATATTTCTGTGCTCTATGGTACAGCAACCATTGGGTGTTCGGTGGAGGAACCAAACTGACTGTCCTAG	QAVVTQESALTTSPGETVTLTCRSSTGAVTTSNYANWVQEKPDHLFTGLIGGTNNRAPGVPARFSGSLIGDKAALTITGAQTEDEAIYFCALWYSNHWVFGGGTKLTVL		10000	nb		nb
		GC_69		M3	D21M5GCP2IgH27-2mRG	IgG	clone		IGHV10-3*01	IGHD1-1*01	IGHJ4*01	GAGGTGCAGCTTGTTGAGTCTGGTGGAGGATTGGTGCAGCCTAAAGGATCATTGAAACTCTCATGTGCCGCCTCTGGTTTCACCTTCAATACCTATATCATGCACTGGGTCCGCCAGGCTCCAGGAAAGGGTTTGGAATGGGTTGCTCGCATAAGAAGTAAAAGTAGTAATTATGCAACATATTATGCCGATTCAGTGAAAGACAGATTCACCATCTCCAGAGATGATTCACAAAGCATGCTCTATCTGCAAATGAACACCCTGAAAACTGAGGACACAGCCATGTATTACTGTGTGAGAGGCTACGGTAGTTCCTACCTCTATGCTATGGACTACTGGGGTCACGGAACCTCAGTCACCGTCTCCTCAG	EVQLVESGGGLVQPKGSLKLSCAASGFTFNTYIMHWVRQAPGKGLEWVARIRSKSSNYATYYADSVKDRFTISRDDSQSMLYLQMNTLKTEDTAMYYCVRGYGSSYLYAMDYWGHGTSVTVSS		IGLV1*01	IGLJ1*01	CAGGCTGTTGTGACTCAGGAATCTGCACTCACCACGTCACCTGGTGAAACAGTCACACTCACTTGTCGCTCAAGTACTGGGGCTGTTACAACTACTAACTATGCCAACTGGGTCCAAGAAAAACCAGATTATTTATTCACTGGTCTGATAGGTGCTACCAACAACCGAGCTCCAGGTGTTCCTGCCAGATTCTCAGGCTCCCTGATTGGAGACAAGGCTGCCCTCACCATCACAGGGGCACAGACTGAGGATGAGGCAATATATTTCTGTGCTCTATGGTACAGCAACCATTGGGTGTTCGGTGGAGGAACCAAACTGACTGTCCTAG	QAVVTQESALTTSPGETVTLTCRSSTGAVTTTNYANWVQEKPDYLFTGLIGATNNRAPGVPARFSGSLIGDKAALTITGAQTEDEAIYFCALWYSNHWVFGGGTKLTVL		10000	nb		nb
		GC_70		M3	D21M5GCP2IgH92-2mRG	IgG	clone		IGHV10-3*01	IGHD1-1*01	IGHJ4*01	GAGGTGCAGCTTGTTGAGTCTGGTGGAGGATTGGTGCAGCCTAAAGGATCATTGAAACTCTCCTGTGCCGCCTCTGGTTTCACCTTCAATACCCATATCATGCACTGGGTCCGCCAGGCTCCAGGAAAGGGTTTGGAATGGGTTGCTCGCATAAGAAGTAAAAGTAGTAATTGTGCAACATATTATGCCGATTCAGTGAAAGACAGATTCACCATCTCCAGAGATGATTCACAAAGCATGCTCTATCTGCAAATGAACAACCTGAAAACTGAGGACACAGCCATGTATTACTGTGTGAGAGGCTACGGTAGTAGCTACCTCTATGTTATGGACTACTGGGGTCAAGGAACCTCAGTCACCGTCTCCTCAG	EVQLVESGGGLVQPKGSLKLSCAASGFTFNTHIMHWVRQAPGKGLEWVARIRSKSSNCATYYADSVKDRFTISRDDSQSMLYLQMNNLKTEDTAMYYCVRGYGSSYLYVMDYWGQGTSVTVSS		IGLV1*01	IGLJ1*01	CAGGCTGTTGTGACTCAGGAATCTGCACTCACCACATCACCTGGTGAAACAGTCACACTCACTTGTCGCTCAAGTACTGGGGCTGTTACAACTAGTAACTATGCCAACTGGGTCCAAGAAAAACCAGATCATTTATTCACTGGTCTAATAGGTGGTACCAACAACCGAGCTCCAGGTGTTCCTGCCAGATTCTCAGGCTCCCTGATTGGAGACAAGGCTGCCCTCACCATCACAGGGGCACAGACTGAGGATGAGGCAATATATTTCTGTGCTCTATGGTACAGCAACCATTGGGTGTTCGGTGGAGGAACCAAACTGACTGTCCTAG	QAVVTQESALTTSPGETVTLTCRSSTGAVTTSNYANWVQEKPDHLFTGLIGGTNNRAPGVPARFSGSLIGDKAALTITGAQTEDEAIYFCALWYSNHWVFGGGTKLTVL		10000	nb		nb
		GC_71		M3	D21M5GCP3IgH32-2mRG	IgG	clone		IGHV10-3*01	IGHD1-1*01	IGHJ4*01	GAGGTGCAGCTTGTTGAGTCTGGTGGAGGATTGGTGCAGCCTAAAGGATCATTGAAACTCTCATGTGCCGCCTCTGGTTTCACCTTCAATACCTATATCATGCACTGGGTCCGCCAGGCTCCAGGAAAGGGTTTGGAATGGGTTGCTCGCATAAGAAGTAAAAGTAGTAATTATGCAACATATTATGCCGATTCAGTGAAAGACAGATTCACCATCTCCAGAGATGATTCACAAAGCATGCTCTATCTGCAAATGAACAACCTGAAAACTGAGGACACAGCCATGTATTACTGTGTGAGAGGCTACGGTAGTTCCTACCTCTATGCTATGGACTACTGGGGTCAAGGAACCTCAGTCACCGTCTCCTCAG	EVQLVESGGGLVQPKGSLKLSCAASGFTFNTYIMHWVRQAPGKGLEWVARIRSKSSNYATYYADSVKDRFTISRDDSQSMLYLQMNNLKTEDTAMYYCVRGYGSSYLYAMDYWGQGTSVTVSS		IGLV1*01	IGLJ1*01	CAGGCTGTTGTGACTCAGGAATCTGCACTCACCACATCACCTGGTGAAACAGTCACACTCACTTGTCGCTCAAGTACTGGGGCTGTTACAACTAGTAACTATGCCAACTGGGTCCAAGAAAAACCAGATCATTTATTCACTGGTCTAATAGGTGGTACCAACAACCGAGCTCCAGGTGTTCCTGCCAGATTCTCAGGCTCCCTGATTGGAGACAAGGCTGCCCTCACCATCACAGGGGCACAGACTGAGGATGAGTCAATATATTTCTGTGCTCTATGGTACAGCAACCATTGGGTGTTCGGTGGAGGAACCAAACTGACTGTCCTAG	QAVVTQESALTTSPGETVTLTCRSSTGAVTTSNYANWVQEKPDHLFTGLIGGTNNRAPGVPARFSGSLIGDKAALTITGAQTEDESIYFCALWYSNHWVFGGGTKLTVL		10000	nb		nb
		GC_72		M3	D21M5GCP3IgH60-2mRG	IgG	clone		IGHV10-3*01	IGHD1-1*01	IGHJ4*01	GAGGTGCAGCTTGTTGAGTCTGGTGGAGGATTGGTGCAGCCTAAAGGATCATTGAAACTCTCCTGTGCCGCCTCTGGTTTCACCTTCAATACCCATATCATGCACTGGGTCCGCCAGGCTCCAGGAAAGGGTTTGGAATGGGTTGCTCGCATAAGAAGTCAAAGTAGTAATTATGCAACATATTATGCCGATTCAGTGAAAGACAGATTCACCATCTCCAGAGATGATTCACAAAGCATGCTCTATCTGCAAATGAACAACCTGAAAACTGAGGACACAGCCATGTATTACTGTGTGAGAGGCTACGGTAATAACTACCTCTATGTTATGGACTACTGGGGTCAAGGAACCTCAGTCACCGTCTCCTCAG	EVQLVESGGGLVQPKGSLKLSCAASGFTFNTHIMHWVRQAPGKGLEWVARIRSQSSNYATYYADSVKDRFTISRDDSQSMLYLQMNNLKTEDTAMYYCVRGYGNNYLYVMDYWGQGTSVTVSS		IGLV1*01	IGLJ1*01	CAGGCTGTTGTGACTCAGGAATCTGCACTCACCACATCACCTGGTGAAACAGTCACACTCACTTGTCGCTCAAGTACTGGGGCTGTTACAACTAGTAACTATGCCAACTGGGTCCAAGAAAAACCAGATCATTTATTCACTGGTCTAATAGGTGGTACCAACAACCGAGCTCCAGGTGTTCCTGCCAGATTCTCAGGCTCCCTGATTGGAGACAAGGCTGCCCTCACCATCACAGGGGCACAGACTGAGGATGAGGCAATATATTTCTGTGCTCTATGGTACAGCAACCATTGGGTGTTCGGTGGAGGAACCAAACTGACtgtcctag	QAVVTQESALTTSPGETVTLTCRSSTGAVTTSNYANWVQEKPDHLFTGLIGGTNNRAPGVPARFSGSLIGDKAALTITGAQTEDEAIYFCALWYSNHWVFGGGTKLTVL		10000	nb		nb
		GC_73		M3	D21M5GCP2IgH83-2mRG	IgG	clone		IGHV1-72*01	IGHD2-1*01	IGHJ4*01	CAGGTCCAACTGCAGCAGCCTGGGGCTGAGCTTGTGAAGCCTGGGGCTTCAGTGAAGCTGTCCTGCAAGGCTTCTGGCTACACCTTCACCAACTACTTGATGCACTGGGTGAGGCAGAGGCCTGGACGAGGCCTTGAGTGGATTGGAAGGATTGATCCTAATTCTGGTGGTACTAAGTTCAATGAGAAATTCAAGAACAAGGCCACACTGACTGTAGACAAACCCTCCAGCACAGCCTACATGCAGGTCAGCAGCCTGACATCTGAGGACTCTGCGGTCTATTATTGTGCAAGATACGCTCTACTATGGTCTGCTATGGACTACTGGGGTCAAGGAACCTCAGTCACCGTCTCCTCAG	QVQLQQPGAELVKPGASVKLSCKASGYTFTNYLMHWVRQRPGRGLEWIGRIDPNSGGTKFNEKFKNKATLTVDKPSSTAYMQVSSLTSEDSAVYYCARYALLWSAMDYWGQGTSVTVSS		IGLV1*01	IGLJ1*01	CAGGCTGTTGTGACTCAGGAATCTGCACTCACCACATCACCTGGTGAAACAGTCACACTCACTTGTCGCTCAAGTACTGGGACTGTTACAACTAGTAACTATGCCAACTGGGTCCAAGAAAAACCAGATCATTTATTCACTGGTCTAATAGGTGGTACCAACAACCGAGCTCCAGGTGTTCCTGCCAGATTCTCAGGCTCCCTGATTGGCGACAAGGCTGCCCTCACCATCACAGGGGCACAGACTGAGGATGAGGCAATATATTTCTGTGCTCTATGGTTCAGCAACCATTGGGTGTTCGGTGGAGGAACCAAACTGActgtcctag	QAVVTQESALTTSPGETVTLTCRSSTGTVTTSNYANWVQEKPDHLFTGLIGGTNNRAPGVPARFSGSLIGDKAALTITGAQTEDEAIYFCALWFSNHWVFGGGTKLTVL		14.645	y		Binder (9.75E+00)		L	K	Y		A	N	H
		GC_74		M3	D21M5GCP3IgH16-2mRG	IgG	clone		IGHV1-72*01	IGHD2-1*01	IGHJ4*01	CAGGTCCAACTGCAGCAGCCTGGGGCTGAGCTTGTGAAGCCTGGGGCTTCAGTGAGGCTGTCCTGCAAGGCTTCTGGCTACACCTTCAACAGCTACTTGATGCACTGGGTGAAGCAGAGGCCTGGACGAGGCCTTGAGTGGATTGGAAGGATTGATCCTAATACTGGTGGTACTAAGTTCAATGAGAACTTCAAGAGCAAGGCCTCACTGACTGTAGACAAACCCTCCAGCACAGCCTACATGCAGCTCAGCAGCCTGACATCTGAGGACTCAGCGGTCTATTATTGTGCAAGATACGCTCTACTATGGTCTGCTATGGACTACTGGGGTCAAGGAACCTCAGTCACCGTCTCCTCAG	QVQLQQPGAELVKPGASVRLSCKASGYTFNSYLMHWVKQRPGRGLEWIGRIDPNTGGTKFNENFKSKASLTVDKPSSTAYMQLSSLTSEDSAVYYCARYALLWSAMDYWGQGTSVTVSS		IGLV1*01	IGLJ1*01	CAGGCTGTTGTGACTCAGGAATCTGCACTCACCACATCACCTGGTGAAACAGTCACACTCACTTGTCGCTCAAGTATTGGGGCTGTTACAACTAGTAACTATGCCAACTGGGTCCAAGAAAAACCAGATCATTTATTCACTGGTCTAATAGGTGGTACCAACAACCGAGCTCCAGGTGTTCCTGCCAGATTCTCAGGCTCCCTGATTGGAGACAAGGCTGCCCTCACCATCACAGGGGCACAGACTGAGGATGAGGCAATATATTTCTGTGCTCTATGGTACAGCAACCATTGGGTGTTCGGTGGAGGAACCAAACTGACtgtcctag	QAVVTQESALTTSPGETVTLTCRSSIGAVTTSNYANWVQEKPDHLFTGLIGGTNNRAPGVPARFSGSLIGDKAALTITGAQTEDEAIYFCALWYSNHWVFGGGTKLTVL		23.645	y		Binder (1.01E+01)		L	K	Y		A	S	H
		GC_75		M3	D21M5GCP3IgH35-2mRG	IgG	clone		IGHV1-72*01	IGHD2-1*01	IGHJ4*01	CAGGTCCAACTGCAGCAGCCTGGGGCTGAGCTTGTGAAGCCTGGGGCTTCAATGAAGCTGTCCTGCAAGGCTTCTGGCTACACCTTCACCAGCTACTTGATGCACTGGGTGAAGCAGAGGCCTGGACGAGGCCTTGAGTGGATTGGAAGGATTGATCCTAATACTGGTGATACTAAGTACAATGAGAAGTTCAGGAGCAAGGCCACACTGACTGTAGACAAACCCTCCAGCACAGCCTACATGCAGCTCAGCAGCCTGACATCTGAGGACTCTGCGGTCTTTTATTGTGCAAGATACTCTCTACTATGGTCTGCTATGGACTACTGGGGTCAAGGAACCTCAGTCACCGTCTCCTCAG	QVQLQQPGAELVKPGASMKLSCKASGYTFTSYLMHWVKQRPGRGLEWIGRIDPNTGDTKYNEKFRSKATLTVDKPSSTAYMQLSSLTSEDSAVFYCARYSLLWSAMDYWGQGTSVTVSS		IGLV1*01	IGLJ1*01	CAGGCTGTTGTGACTCAGGAATCTGCACTCACCACATCACCTGGTGAAACAGTCACACTCACTTGTCGCTCAAGTACTGGGGCTGTTACAACTAGTAACTATGCCAACTGGGTCCAAGAAAAACCAGATCATTTATTCACTGGTCTAATAGGTGGTACCAACAACCGAGCTCCAGGTGTTCCTGCCAGATTCTCAGGCTCCCTGATTGGAGACAAGGCTGCCCTCACCATCACAGGGGCACAGACTGAGGATGAGGCAATATATTTCTGTGCTCTATGGTACAGCAACCATTGGGTGTTCGGTGGAGGAACCAAACTGACtgtcctag	QAVVTQESALTTSPGETVTLTCRSSTGAVTTSNYANWVQEKPDHLFTGLIGGTNNRAPGVPARFSGSLIGDKAALTITGAQTEDEAIYFCALWYSNHWVFGGGTKLTVL		70.705	y		Binder (1.72E+01)		L	K	Y		A	S	H
		GC_76		M3	D21M5GCP2IgH58-2mRG	IgG	clone		IGHV1-4*01	IGHD1-1*01	IGHJ3*01	CAGGTCCAGCTGCAGCAGTCTGGGGCTGAACTGGCAAGACCTGGTGCCTCAGTGAAGATGTCCTGCAAGGCTTCTGGCTACACCTTTACTGGCTACACGATGCACTGGGTCAAACAGAGGCCTGGACAGGGTCTGGAATGGATTGGATACATTAATCCTAGCAGTGGTTACACTAAGTACAATCAAAACTTCAAGGACAAGGCCACATTGACTGCAGACACATCCTCCACCACAGCCTTCATACAACTGACCAGCCTGACATCTGAGGACTCTGCAGTCTATTACTGTGCAAGAGGAACCCCCCTTACTACGGTAGTAGTCCCCGGATTAGCTTACTGGGGCCAAGGGACTCTGGCCACTGTCTCTGCAG	QVQLQQSGAELARPGASVKMSCKASGYTFTGYTMHWVKQRPGQGLEWIGYINPSSGYTKYNQNFKDKATLTADTSSTTAFIQLTSLTSEDSAVYYCARGTPLTTVVVPGLAYWGQGTLATVSA		IGLV1*01	IGLJ1*01	CAGGCTGTTGTGACTCAGGAATCTGCACTCACCACATCACCTGGTGAAACAGTCACACTCACTTGTCGCTCAAGTACTGGGGCTGTTACAACTAGTAACTATGCCAACTGGGTCCAAGAAAAACCAGATCATTTATTCACTGGTCTAATAGGTGGTACCAACAACCGAGCTCCAGGTGTTCCTGCCAGATTCTCAGGCTCCCTGATTGGAGACAAGGCTGCCCTCACCATCACAGGGGCACAGACTGAGGATGAGGCAATATATTTCTGTGCTCTATGGTACAGCAACCATTGGGTGTTCGGTGGAGGAACCAAACTGACTGTCCTAG	QAVVTQESALTTSPGETVTLTCRSSTGAVTTSNYANWVQEKPDHLFTGLIGGTNNRAPGVPARFSGSLIGDKAALTITGAQTEDEAIYFCALWYSNHWVFGGGTKLTVL		10000	nb		nb
		GC_77		M3	D21M5GCP3IgH10-2mRG	IgG	clone		IGHV1-4*01	IGHD1-1*01	IGHJ3*01	CAGGTCCAGCTGCAGCAGTCTGGGGCTGAACTGGCAAGACCTGGTGCCTCAGTGAAGATGTCCTGCAAGGCTTCTGGCTACACCTTTACTAGCTACACGATGCACTGGGTAAAACAGAGGCCTGGACAGGGTCTGGAATGGATTGGATACATTAATCCTAGCAGTGGTTATACTAAGTACAATCAGACGTTCAAGGACAAGGCCACATTGACTGCAGACAAATCCTCCAGCACAGCCTACATGCAACTGCGCAGCCTGACATCTGAGGACTCTGCAGTCTATTACTGTGCAAGAGGAACCCCCCTTACAACGGTAGTCGTCCCCGGGCTTGCTTACTGGGGCCAAGGGACTCTGGTCACTGTCTCTGCAG	QVQLQQSGAELARPGASVKMSCKASGYTFTSYTMHWVKQRPGQGLEWIGYINPSSGYTKYNQTFKDKATLTADKSSSTAYMQLRSLTSEDSAVYYCARGTPLTTVVVPGLAYWGQGTLVTVSA		IGLV1*01	IGLJ1*01	CAGGCTGTTGTGACTCAGGAATCTGCACTCACCACATCACCTGGTGAAACAGTCACACTCACTTGTCGCTCAAGTACTGGGGCTGTTACAACTAGTAACTATGCCAACTGGGTCCAAGAAAAACCAGATCATTTATTCACTGGTCTAATAGGTGGTACCAACAACCGAGCTCCAGGTGTTCCTGCCAGATTCTCAGGCTCCCTGATTGGAGACAAGGCTGCCCTCACCATCACAGGGGCACAGACTGAGGATGAGTCAATATATTTCTGTGCTCTATGGTACAGCAACCATTGGGTGTTCGGTGGAGGAACCAAACTGACTGTCCTAG	QAVVTQESALTTSPGETVTLTCRSSTGAVTTSNYANWVQEKPDHLFTGLIGGTNNRAPGVPARFSGSLIGDKAALTITGAQTEDESIYFCALWYSNHWVFGGGTKLTVL		10000	nb		nb
		GC_78		M3	D21M5GCP3IgH90-2mRG	IgG	clone		IGHV1-4*01	IGHD1-1*01	IGHJ3*01	CAGGTCCAGCTGCAGCAGTCTGGGGCTGAACTGGCAAGACCTGGTGCCTCAGTGAAGATGTCCTGCAAGGCTTCTGGCTACACCTTTACTACCTACACGATACACTGGGTCAAACAGAGGCCTGGACAGGGTCTGGAATGGATTGGATACATTAATCCTAGCAGTGGTTATACTAACTACAATCAGAAATTCAAGGGCAGGGCCACATTGACTGCAGACAAATCCTCCAGCACAGCCTTCATGCAACTGAGCAGCCTGACATCTGAGGACTCTGCAGTCTATCACTGTGCAAGAGGAATCCACCTGACTACGTTAGCAGCCCCCGGGTTTGCTTACTGGGGCCAAGGGACTCTGGTCACTGTCTCTGCAG	QVQLQQSGAELARPGASVKMSCKASGYTFTTYTIHWVKQRPGQGLEWIGYINPSSGYTNYNQKFKGRATLTADKSSSTAFMQLSSLTSEDSAVYHCARGIHLTTLAAPGFAYWGQGTLVTVSA		IGLV1*01	IGLJ1*01	CAGGCTGTTGTGACTCAGGAATCTGCACTCACCACATCACCTGGTGAAACAGTCACACTCACTTGTCGCTCAAGTACTGGGGCTGTTACAACTAGTAACTATGCCAACTGGGTCCAAGAAAAACCAGATCATTTATTCACTGGTCTAATAGGTGGTACCAACAACCGAGCTCCAGGTGTTCCTGCCAGATTCTCAGGCTCCCTGATTGGAGACAAGGCTGCCCTCACCATCACAGGGGCACAGACTGAGGATGAGGCAATATATTTCTGTGCTCTATGGTACAGCAACCATTGGGTGTTCGGTGGAGGAACCAAACTGACtgtcctag	QAVVTQESALTTSPGETVTLTCRSSTGAVTTSNYANWVQEKPDHLFTGLIGGTNNRAPGVPARFSGSLIGDKAALTITGAQTEDEAIYFCALWYSNHWVFGGGTKLTVL		10000	nb		nb
		GC_79		M3	D21M5GCP2IgH46-2mRG	IgG	clone		IGHV1-81*01	IGHD4-1*02	IGHJ3*01	CAGGTTCAGCTGCAGCAGTCTGGAGCTGAGCTGGCGAGGCCTGGGACTTCAGTGAAGCTGTCCTGCAAGGCTTCTGGCTACACCTTCACAAGCTATGGTATACACTGGGTGAAGCAGAGAACTGGACAGGGCCTTGAGTGGATTGGAGAGATTTATCCTAGAAGTGGTAATACTTATTACAATGAGAAGTTCAAGGGCAAGGCCACACTGACTGCAGACAAATCCTCCAGCACAGCGTACATGGAGCTCCGCAGCCTGACATCTGAGGACTCTGCGGTCTATTTCTGTGCCCATCAACTGGGCGCCTGGTTTACTTACTGGGGCCAAGGGACTCTGGTCACTGTCTCTGCAG	QVQLQQSGAELARPGTSVKLSCKASGYTFTSYGIHWVKQRTGQGLEWIGEIYPRSGNTYYNEKFKGKATLTADKSSSTAYMELRSLTSEDSAVYFCAHQLGAWFTYWGQGTLVTVSA		IGKV1-110*01	IGKJ2*01	GATGTTGTGATGACCCAAACTCCACTCTCCCTGCCTGTCAGTCTTGGAGATCAAGCCTCCATCTCTTGCAGATCTAGTCAGAGCCTTGTACACAGTAATGGAAACACCTATTTACATTGGTACCTGCAGAAGCCAGGCCAGTCTCCAAAACTCCTGATCTACAAAGTTTCCAACCGATTTTCTGGGGTCCCAGACAGGTTCAGTGGCAGTGGATCAGGGACAGATTTCACACTCAAGATCAGCAGAGTGGAGGCTGAGGATCTGGGAGTTTATTTCTGCTCTCAAAGTACACATGTTCCTCCGTACACGTTCGGAGGGGGGACCAAgctggaaataaaac	DVVMTQTPLSLPVSLGDQASISCRSSQSLVHSNGNTYLHWYLQKPGQSPKLLIYKVSNRFSGVPDRFSGSGSGTDFTLKISRVEAEDLGVYFCSQSTHVPPYTFGGGTKLEIK		14.045	y		Binder (4.51E+00)
		GC_80		M3	D21M5GCP3IgH67-2mRG	IgG	clone		IGHV1-81*01	IGHD4-1*02	IGHJ3*01	CAGGTTCAGCTGCAGCAGTCTGGAGCTGAGCTGGCGAGGCCTGGGACTTCAGTGAAGCTGTCCTGCAAGGCTTCTGGCTACACCTTCACAACCTATGGTATACACTGGGTGAGGCAGAGAACTGGACAGGGCCTTGAGTGGATTGGAGAGATTTATCCTAGAAGTGGTAATACTTACTACAATGAGAAGTTCAAGGGCAAGGCCACACTGACTGCAGACAAATCCTCCAGCACAGCGTACATGGAGATCCGCAGCCTGACATCTGAGGACTCTGCGGTCTATTTCTGTGCCCATCAACTGGGCGCCTGGTTTACTTACTGGGGCCAAGGGACTCTGGTCACTGTCTCTGCAG	QVQLQQSGAELARPGTSVKLSCKASGYTFTTYGIHWVRQRTGQGLEWIGEIYPRSGNTYYNEKFKGKATLTADKSSSTAYMEIRSLTSEDSAVYFCAHQLGAWFTYWGQGTLVTVSA		IGKV1-110*01	IGKJ2*01	GATGTTGTGATGACCCAAACTCCACTCTCCCTGCCTGTCAGTCTTGGAGATCAAGCCTCCATCTCTTGCAGATCTAGTCAGAGCCTTGTACACAGTAATGGAAACACCTATTTACATTGGTACCTGCAGAAGCCAGGCCAGTCTCCAAAACTCCTGATCTACAAAGTTTCCAACCGATTTTCTGGGGTCCCAGACAGGTTCAGTGGCAGTGGATCAGGGACAGATTTCACACTCAAGATCAGCAGAGTGGAGGCTGAGGATCTGGGAGTTTATTTCTGCTCTCAAAGTACACATGTTCCTCCGTACACGTTCGGAGGGGGGACCAAgctggaaataaaac	DVVMTQTPLSLPVSLGDQASISCRSSQSLVHSNGNTYLHWYLQKPGQSPKLLIYKVSNRFSGVPDRFSGSGSGTDFTLKISRVEAEDLGVYFCSQSTHVPPYTFGGGTKLEIK		11.7	y		Binder (2.53E+00)
		GC_81		M3	D21M5GCP3IgH56-2mRG	IgG	clone		IGHV1-81*01	IGHD4-1*02	IGHJ3*01	CAGGTTCAGCTGCAGCAGTCTGGAGCTGAGCTGGCGAGGCCTGGGACTTCAGTGAAGCTGTCCTGCAGGGCTTCTGGCTACACCTTCACAAGCTATGGTATACACTGGGTGAAGCAGAGAACTGGACAGGGCCTTGAGTGGATTGGAGAGATTTATCCTAGAAGTGGTAATACTTACTACAATGAGAAGTTCAAGGGCAAGGCCACACTGACTGCAGACAAATCCTCCAGCACAGCGTACATGGAGCTCCGCAGCCTGACATCTGAGGACTCTGCGGTCTATTTCTGTGCCCATCAACTGGGCGCCTGGTTTACTTACTGGGGCCAAGGGACTCTGGTCACTGTCTCTGCAG	QVQLQQSGAELARPGTSVKLSCRASGYTFTSYGIHWVKQRTGQGLEWIGEIYPRSGNTYYNEKFKGKATLTADKSSSTAYMELRSLTSEDSAVYFCAHQLGAWFTYWGQGTLVTVSA		IGLV1*01	IGLJ1*01	CAGGCTGTTGTGACTCAGGAATCTGCACTCACCACATCACCTGGTGAAACAGTCACACTCACTTGTCGCTCAAGTACTGGGGCTGTTACAACTAGTAACTATGCCAACTGGGTCCAAGAAAAACCAGATCATTTATTCACTGGTCTAATAGGTGGTACCAACAACCGAGCTCCAGGTGTTCCTGCCAGATTCTCAGGCTCCCTGATTGGAGACAAGGCTGCCCTCACCATCACAGGGGCACAGACTGAGGATGAGGCAATATATTTCTGTGCTCTATGGTACAGCAACCATTGGGTGTTCGGTGGAGGAACCAAACTGACTGTCCTAG	QAVVTQESALTTSPGETVTLTCRSSTGAVTTSNYANWVQEKPDHLFTGLIGGTNNRAPGVPARFSGSLIGDKAALTITGAQTEDEAIYFCALWYSNHWVFGGGTKLTVL		10000	nb
		GC_82		M3	D21M5GCP3IgH93-2mRG	IgG	clone		IGHV1-81*01	IGHD4-1*02	IGHJ3*01	CAGGTTCAGCTGCAGCAGTCTGGAGCTGAGCTGGCGAGGCCTGGGACTTCAGTGAACCTGTCCTGCGAGACTTCTGGCTACACCTTCACAAGCTATGGTATAAGCTGGGTGAAGCAGAGAACTGGACAGGGCCTTGAGTGGATTGGAGAGATTTATCCTAGAAGTGGTAATACTTACTACAATGAGAAGTTCAAGGCCAAGGCCACACTGACTGCAGACAAATCCTCCAGCACAGCGTACATGGAGCTCCGCAGCCTGACATCTGAGGACTCTGCGGTCTATTTCTGTGCCCATCAACTGGGCGCCTGGTTTACTTACTGGGGCCAAGGGACTCTGGTCACTGTCTCTGCAG	QVQLQQSGAELARPGTSVNLSCETSGYTFTSYGISWVKQRTGQGLEWIGEIYPRSGNTYYNEKFKAKATLTADKSSSTAYMELRSLTSEDSAVYFCAHQLGAWFTYWGQGTLVTVSA		IGLV1*01	IGLJ1*01	CAGGCTGTTGTGACTCAGGAATCTGCACTCACCACATCACCTGGTGAAACAGTCACACTCACTTGTCGCTCAAGTACTGGGGCTGTTACAACTAGTAACTATGCCAACTGGGTCCAAGAAAAACCAGATCATTTATTCACTGGTCTAATAGGTGGTACCAACAACCGAGCTCCAGGTGTTCCTGCCAGATTCTCAGGCTCCCTGATTGGAGACAAGGCTGCCCTCACCATCACAGGGGCACAGACTGAGGATGAGGCAATATATTTCTGTGCTCTATGGTACAGCAACCATTGGGTGTTCGGTGGAGGAACCAAACTGACTGTCCTAG	QAVVTQESALTTSPGETVTLTCRSSTGAVTTSNYANWVQEKPDHLFTGLIGGTNNRAPGVPARFSGSLIGDKAALTITGAQTEDEAIYFCALWYSNHWVFGGGTKLTVL		10000	nb
		GC_83		M3	D21M5GCP3IgH44-2mRG	IgG	clone		IGHV10-3*01	IGHD1-1*01	IGHJ4*01	GAGGTGCAGCTTGTTGAGTCTGGTGGAGGATTGGTGCAGCCTAAAGGATCATTGAAACTCTCATGTGCCGCCTCTGGTTTCACCTTCAATACCTATGCCATGCACTGGGTCCGCCAGGCTCCAGGAAAGGGTTTGGATTGGGTTGCTCGCATAAGAACTAAAAGTAGTAATTATGCAACATATTATGCCGATTCAGTGAAAGACAGATTCACCATCTCCAGAGATGATTCACAAAGCATGGTCTATCTGCAAATGAACGACCTGAACACTGAAGACACAGCCATGTATTACTGTGTGAGAGCCATATTACTTAGGAATGCTATGGACTACTGGGGTCAAGGAACCTCAGTCACCGTCTCCTCAG	EVQLVESGGGLVQPKGSLKLSCAASGFTFNTYAMHWVRQAPGKGLDWVARIRTKSSNYATYYADSVKDRFTISRDDSQSMVYLQMNDLNTEDTAMYYCVRAILLRNAMDYWGQGTSVTVSS		IGLV1*01	IGLJ1*01	CAGGCTGTTGTGACTCAGGAATCTGCACTCACCACATCACCTGGTGAAACAGTCACACTCACTTGTCGCTCAAGTACTGGGGCTGTTACAACTAGTAACTATGCCAACTGGGTCCAAGAAAAACCAGATCATTTATTCACTGGTCTAATAGGTGGTACCAACAACCGAGCTCCAGGTGTTCCTGCCAGATTCTCAGGCTCCCTGATTGGAGACAAGGCTGCCCTCACCATCACAGGGGCACAGACTGAGGATGAGGCAATATATTTCTGTGCTCTATGGTACAGCAACCATTGGGTGTTCGGTGGAGGAACCAAACTGACTGTCCTAG	QAVVTQESALTTSPGETVTLTCRSSTGAVTTSNYANWVQEKPDHLFTGLIGGTNNRAPGVPARFSGSLIGDKAALTITGAQTEDEAIYFCALWYSNHWVFGGGTKLTVL		10000	nb		nb
		GC_84		M3	D21M5GCP2IgH30-2mRG	IgG	clone		IGHV1-72*01	IGHD1-1*01	IGHJ3*01	CAGGTCCAACTGCAGCAGCCTGGGGCTGAGCTTGTGAAGCCTGGGGCTTCAGTGAAGCTGTCCTGCAAGGCTTCTGGCTCCACCTTCACCATCTACTGGGTACACTGGGTGAAGCAGAGGCCTGGACGAGGCCTTGAGTGGATTGGAAGGATTGATCCTAATAGTGGTTATACTAAGTACAATGACAACTTCAAGAGCAAGGCCACACTGACTGTAGACAAACCCTCCAACACAGCCTACATGCAGCTCAACACCTTAACATCTGAGGACTCTGCGGTCTATTATTGTGCAAGATACTACTACGTTACTTCCTACGGGTTTGCTCACTGGGGCCAAGGGACTCTGGTCACTGTCTCTGCAG	QVQLQQPGAELVKPGASVKLSCKASGSTFTIYWVHWVKQRPGRGLEWIGRIDPNSGYTKYNDNFKSKATLTVDKPSNTAYMQLNTLTSEDSAVYYCARYYYVTSYGFAHWGQGTLVTVSA		IGLV1*01	IGLJ1*01	CAGGCTGTTGTGACTCAGGAATCTGCACTCACCACATCACCTGGTGAAACAGTCACACTCACTTGTCGCTCAAGTACTGGGGCTGTTACAACTAGTAACTATGCCAACTGGGTCCAAGAAAAACCAGATCATTTATTCACTGGTCTAATAGGTGGTATCAACATCCGAGCTCCAGGTGTTCCTGCCAGATTCTCAGGCTCCCTGATTGGAGACAAGGCTGCCCTCACCATCACAGGGGCACAGCCTGAGGATGAGGCAATATATTTCTGTGCTCTATGGTACAGCAACCATTGGGTGTTCGGTGGAGGAACCAAACTGACTGTCCTAG	QAVVTQESALTTSPGETVTLTCRSSTGAVTTSNYANWVQEKPDHLFTGLIGGINIRAPGVPARFSGSLIGDKAALTITGAQPEDEAIYFCALWYSNHWVFGGGTKLTVL							W	K	Y		A	I	H
		GC_85		M3	D21M5GCP3IgH34-2mRG	IgG	clone		IGHV1-31*01		IGHJ4*01	GAGGTTCAGCTGCAGCAGTCTGGACCTGAGCTGGTGAAGCCTGGGGCTTCAATGAAGATATCCTGCAAGGCTTCTGGTTACTCATTCACTGGCTACTACATGCACTGGGTGAAGCAGAGGCATGGAGATATCCTCGATTGGATTGGATATATTAATCCTTACAATGGTGTTTCTAGTAACAACCAGAAATTCATGGGCAAGGCCACATTGACTGTAGACAAGTCCTCTAGCACAGCCTACATGGAGCTCCGCAGCCTGACATCTGAGGACTCTGCAGTCTATTACTGTGCAAGAAGGCGACCGTTCTATGCTATGGACTACTGGGGTCAAGGAACCTCAGTCACCGTCTCCTCAG	EVQLQQSGPELVKPGASMKISCKASGYSFTGYYMHWVKQRHGDILDWIGYINPYNGVSSNNQKFMGKATLTVDKSSSTAYMELRSLTSEDSAVYYCARRRPFYAMDYWGQGTSVTVSS		IGLV1*01	IGLJ1*01	CAGGCTGTTGTGACTCAGGAATCTGCACTCACCACATCACCTGGTGAAACAGTCACACTCACTTGTCGCTCAAGTACTGGGGCTGTTACAACTAGTAACTATGCCAACTGGGTCCAAGAAAAACCAGATCATTTATTCACTGGTCTAATAGGTGGTACCAACAACCGAGCTCCAGGTGTTCCTGCCAGATTCTCAGGCTCCCTGATTGGAGACATGGCTGCCCTCACCATCACAGGGGCACAGACTGAGGATGAGGCAATATATTTCTGTGCTCTATGGTACAGCAACCATTTGGTGTTCGGTGGAGGAACCAAACTGACtgtcctag	QAVVTQESALTTSPGETVTLTCRSSTGAVTTSNYANWVQEKPDHLFTGLIGGTNNRAPGVPARFSGSLIGDMAALTITGAQTEDEAIYFCALWYSNHLVFGGGTKLTVL		971.7	y		Binder (1.57E+01)
		GC_86		M3	D21M5GCP3IgH66-2mRG	IgG	clone		IGHV1-34*01	IGHD2-5*01	IGHJ3*01	GAGGTCCAGCTGCAACAGTCTGGACCTGAATTGGTGAAACCTGGGGCTTCAGTGAAGATGTCCTGCAAGGCTTCTGGCTACACATTCACTGACTACTACATGCACTGGGTGAAGCAGAACCATGGAAAGAGCCTTGAGTGGATTGGATATATTTATCCTAACAATGGTGATAATGTCTACAACCCGAAGTTCAAGGGCAAGGCCACATTGACTGTAGACAAGTCCTCCAGCACAGCCTACATGGAGCTCCGCAGCCTGACATCTGAGGACTCTGCAGTCTATTACTGTGCAAGAACCTACTATAGTAACTACTGGTTTCCTTACTGGGGCCAAGGGACTCTGGTCACTGTCTCTGCAG	EVQLQQSGPELVKPGASVKMSCKASGYTFTDYYMHWVKQNHGKSLEWIGYIYPNNGDNVYNPKFKGKATLTVDKSSSTAYMELRSLTSEDSAVYYCARTYYSNYWFPYWGQGTLVTVSA		IGLV1*01	IGLJ1*01	CAGGCTGTTGTGACTCAGGAATCTGCACTCACCACATCACCTGGTGAAGCAGTCACACTCACTTGTCGCTCAAGTACTGGGGCTGTTACAACTAGTAACTATGCCAACTGGGTCCAAGAAAAACCAGATCATTTATTCACTGGTCTAATAGGTGGTATCAACAACCGAGCTCCAGGTGTTCCTGCCAGATTCTCAGGCTCCCTGATTGGAGACAAGGCTGCCCTCACCATCACAGGGGCACAGACTGAGGATGAGGCAATATATTTCTGTGCTCTATGGTACAGCAACCATTGGGTGTTCGGTGGAGGAACCAAACTGACTGTCCTAG	QAVVTQESALTTSPGEAVTLTCRSSTGAVTTSNYANWVQEKPDHLFTGLIGGINNRAPGVPARFSGSLIGDKAALTITGAQTEDEAIYFCALWYSNHWVFGGGTKLTVL		10000	nb
		GC_87		M3	D21M5GCP2IgH19-2mRG	IgG	clone		IGHV1-72*01	IGHD1-1*01	IGHJ2*01	CAGGTCCAACTGCAGCAGCCTGGGGCTGACCTTGTGAAGCCTGGGGCTTCAGTGAAGCTGTCCTGCAAGGCTTCTGGCTACACCTTCACCAGCTACTTGATGCACTGGGTGAAGCAGAGGCCTGGACGAGGCCTTGAGTGGATTGGAAGGATTGATCCTAATAGTGGTGGTACTAAGTACAATGAGAAGTTTAAGAGCAAGGCCACACTGACTGTAGACAAACCCTCCAGCACAGCCTACATGCAGCTCAGCAGCCTGACATCTGAAGACTCTGCAGTCTATTATTGTGCAAGATATTACTACGGTCGTAGTTTTGACTACTGGGGCCAAGGCACCACTCTCACAGTCTCCTCAG	QVQLQQPGADLVKPGASVKLSCKASGYTFTSYLMHWVKQRPGRGLEWIGRIDPNSGGTKYNEKFKSKATLTVDKPSSTAYMQLSSLTSEDSAVYYCARYYYGRSFDYWGQGTTLTVSS		IGLV1*01	IGLJ1*01	CAGGCTGTTGTGACTCAGGAATCTGCACTCACCACATCACCTGGTGAAACAGTCACACTCACTTGTCGCTCAAGTACTGGGGCTGTTACAACTAGTAACTATGCCAACTGGGTCCAAGAAAAACCAGATCATTCATTCACTGGTCTAATAGGTGGTACCAACAACCGAGCTCCAGGTGTTCCTGCCAGATTCTCAGGCTCCCTGATTGGAGACAAGGCTGCCCTCACCATCACAGGGGCACAGACTGAGGATGAGGCAATATATTTCTGTGCTCTATGGTACAGTAACCATTGGGTGTTCGGTGGAGGAACCAATCTGACTGTCCTAG	QAVVTQESALTTSPGETVTLTCRSSTGAVTTSNYANWVQEKPDHSFTGLIGGTNNRAPGVPARFSGSLIGDKAALTITGAQTEDEAIYFCALWYSNHWVFGGGTNLTVL		10.5585	nb		Binder (6.48E+00)		L	K	Y		A	S	H
		GC_88		M3	D21M5GCP3IgH68-2mRG	IgG	clone		IGHV1-72*01	IGHD1-1*01	IGHJ1*03	CAGGTCCAACTGCAGCAGCCTGGGACTGAACTTGTGAAGCCTGGGGCTTCAGTGAAGCTGTCCTGCAAGACTTCTGGCTACACCTTCACCACCTACTGGATGCACTGGGTGAAGCAGAGGCCTGGACGAGGCCTTGAGTGGATTGGAAGGATTGATCCTAATAGTGGTGGTAGTAGGTACAATGAGAAGTTCAAATGCAAGGCCACACTGACTGTAGACAAACCCTCCAGCACAGCCTACATGCAGCTCAGCAGCCTGACATCTGAGGACTCTGCGGTCTATTATTGTGCAAGATATTTTTACTACGTTGGCCGGTACTTCGATGTCTGGGGCACAGGGACCACGGTCACCGTCTCCTCAG	QVQLQQPGTELVKPGASVKLSCKTSGYTFTTYWMHWVKQRPGRGLEWIGRIDPNSGGSRYNEKFKCKATLTVDKPSSTAYMQLSSLTSEDSAVYYCARYFYYVGRYFDVWGTGTTVTVSS		IGLV1*01	IGLJ1*01	CAGGCTGTTGTGACTCAGGAATCTGCACTCACCACATCACCTGGTGAAACGGTCACACTCACTTGTCGCTCAAGTACTCGGGCTGTTACAACTAGTAAATTTGCCAACTGGGTCCAAGAAAAACCAGATCATTTATTCACTGGTCTAATAGGTGGTACCAACAACCGAGCTCCAGGTGTTCCTGCCAGATTCTCAGGCTCCCTGATTGGAGACAAGGCTGCCCTCACCATCACAGGGGCACAGACTGAGGATGAGGCAATATATTTCTGTGCTCTATGGTACAGCAACCATTGGGTGTTCGGTGGAGGAACCAAACTGACtgtcctag	QAVVTQESALTTSPGETVTLTCRSSTRAVTTSKFANWVQEKPDHLFTGLIGGTNNRAPGVPARFSGSLIGDKAALTITGAQTEDEAIYFCALWYSNHWVFGGGTKLTVL							W	R	Y		T	T	H
		GC_89		M3	D21M5GCP2IgH49-2mRG	IgG	singlet		IGHV1-12*01	IGHD1-1*01	IGHJ3*01	CAGGCTTATCTACAGCAGTCTGGGGCTGAGCTGGTGAGGCCTGGGGCCTCAGTGAAGATGTCCTGCAAGGCTTCTGGCTACACATTTACCAGTTACAATATGCACTGGGTAAAACAGACACCTAGACAGGGCCTGGAATGGATTGGAGTTTTTTATCCAGGAACTGGTGATACTTCCTACAATCAGAACTTCAAGGGCAAGGCCACACTGACTGTAGACAAATCCTCCAGCACAGCCTACATGCAGCTCAGCAGCCTGACATCTGAAGACTCTGCGGTCTATTTCTGTGCAAGAGGATTATATTACTACGGTAGTAGCCTTCCCGGGTTTGCTTACTGGGGCCAAGGGACTCTGGTCACTGTCTCTGCAG	QAYLQQSGAELVRPGASVKMSCKASGYTFTSYNMHWVKQTPRQGLEWIGVFYPGTGDTSYNQNFKGKATLTVDKSSSTAYMQLSSLTSEDSAVYFCARGLYYYGSSLPGFAYWGQGTLVTVSA		IGKV3-2*01	IGKJ5*01	GACATTGTGCTGACCCAATCTCCAGCTTCTTTGGCTGTGTCTCTAGGGCAGAGGGCCACCGTCTCCTGCAGAGCCAGCGAAAGTGTTGATATTTATGGCATTAGTTTTATGAACTGGTTCCAACAGAAACCAGGACAGCCACCCAAACTCCTCATCTATGCTGCATCCAACCAAGGATCCGGGGTCCCTGCCAGGTTTAGTGGCAGTGGGTCTGGGACAGACTTCAGCCTCAACATCCATCCTGTGGAGGCGGATGATACTGCAATGTATTTCTGTCAGCAAATTAAGGAGGTTCCGCTCACGTTCGGTACTGGGACCAAgctggagctgaaac	DIVLTQSPASLAVSLGQRATVSCRASESVDIYGISFMNWFQQKPGQPPKLLIYAASNQGSGVPARFSGSGSGTDFSLNIHPVEADDTAMYFCQQIKEVPLTFGTGTKLELK		10000	nb		nb
		GC_90		M3	D21M5GCP3IgH8-2mRG	IgG	singlet		IGHV1-75*01		IGHJ3*01	CAGGTCCAGCTACAGCAGTCTGGACCTGAGCTGGTGAAGCCTGGGGCTTCAGTGAAGATATCCTGCAAGGCTTCTGGCTACACCTTCACTGACTACTATATAAACTGGGTGAAGCAGAGGCCTGGACAGGGACTTGAGTGGATTGGATGGATTTTTCCTGGAAGTGGTAGTACTTACTACAATGAGAAGTTCAAGGGCAAGGCCACACTTACTGTAGACAAATCCTCCAGCACAGCCTACATATTGCTCAGCAGCCTGACCTCTGAGGACTCTGCGGTCTATTTTTGTGCCAAAAGGGGGGGTTTTGCTTACTGGGGCCAAGGGACTCTGGTCACTGTCTCTGCag	QVQLQQSGPELVKPGASVKISCKASGYTFTDYYINWVKQRPGQGLEWIGWIFPGSGSTYYNEKFKGKATLTVDKSSSTAYILLSSLTSEDSAVYFCAKRGGFAYWGQGTLVTVSA		IGLV1*01	IGLJ1*01	CAGGCTGTTGTGACTCAGGAATCTGCACTCACCACATCACCTGGTGAAACAGTCACACTCACTTGTCGCTCAAGTACTGGGGCTGTTACAACTAGTAACTATGCCAACTGGGTCCAAGAAAAACCAGATCATTTATTCACTGGTCTAATAGGTGGTACCAACAACCGAGCTCCAGGTGTTCCTGCCAGATTCTCAGGCTCCCTGATTGGAGACAAGGCTGCCCTCACCATCACAGGGGCACAGACTGAGGATGAGGCAATATATTTCTGTGCTCTATGGTACAGCAACCATTGGGTGTTCGGTGGAGGAACCAAACTGACtgtcctag	QAVVTQESALTTSPGETVTLTCRSSTGAVTTSNYANWVQEKPDHLFTGLIGGTNNRAPGVPARFSGSLIGDKAALTITGAQTEDEAIYFCALWYSNHWVFGGGTKLTVL		10000	nb		nb
	Plasma cells	PC_01		M1	D21M1PCP1IgH24-2mRG	IgG	clone		IGHV1-72*01	IGHD2-3*01	IGHJ4*01	CAGGTCCAACTGCAGCAGCCTGGGGCTGAGCTTGTGAAGCCTGGGGCTTCAGTGAAGCTGTCCTGCAAGGCTTCTGGCTACACCTTCACCAGCTACTGGATGCACTGGGTGAAGCAGAGGCCTGGACGAGGCCTTGAGTGGATTGGAAGGATTGATCCTAATAGTGGTGGTACTAGGTACAATGAGAAGTTCAAGAGCAAGGCCACACTGACTGTAGACAAACCCTCCAGCACAGCCTACATGCAGCTCAGCAGCCTGACATCTGAGGACTCTGCGGTCTATTATTGTGCAAGATATGGGTGGTTACTACACTATGCTATGGACTACTGGGGTCAAGGAACCTCAGTCACCGTCTCCTCAG	QVQLQQPGAELVKPGASVKLSCKASGYTFTSYWMHWVKQRPGRGLEWIGRIDPNSGGTRYNEKFKSKATLTVDKPSSTAYMQLSSLTSEDSAVYYCARYGWLLHYAMDYWGQGTSVTVSS		IGLV1*01	IGLJ1*01	CAGGCTGTTGTGACTCAGGAATCTGCACTCACCACATCACCTGGTGAAACAGTCACACTCACTTGTCGCTCAAGTTCTGGGCCTGTTACAACTAGTAACTATGCCAACTGGGTCCAAGAAAAACCAGATCATTTATTCACTGGTCTAATAGGTGTTACCAACAACCGAGCTCCAGGTGTTCCTGCCAGATTCTCAGGCTCCCTGATTGGAGACAAGGCTGCCCTCACCATCACAGGGGCACAGACTGAGGATGAGGCAATATATTTCTGTGCTCTATGGTACAGCAACCATTGGGTGTTCGGTGGAGGAACCAAACTGACTgtcctag	QAVVTQESALTTSPGETVTLTCRSSSGPVTTSNYANWVQEKPDHLFTGLIGVTNNRAPGVPARFSGSLIGDKAALTITGAQTEDEAIYFCALWYSNHWVFGGGTKLTVL		49.29	y		Binder (1.43E+01)		W	R	Y		A	S	H
		PC_02		M1	D21M1PCP1IgH52-2mRG	IgG	clone		IGHV1-72*01	IGHD2-3*01	IGHJ4*01	CAGGTCCAACTGCAGCAGCCTGGGGCTGAGCTTGTGAAGCCTGGGGCTTCAGTGAAGCTGTCCTGCAAGGCTTCTGGCTACACCTTCACCAACTTCTTGATGCACTGGGTGAAGCAGAGGCCTGGACGAGGCCTTGAGTGGATTGGAAGGATTGATCCTAATAGTGGTGGTACTAAGTACAATGAGAAGTTCAAGAGCAAGGCCACACTGACTGTAGACAAACCCTCCAGCACAGCCTACATGCAGCTCAGCAGCCTGACATCTGAGGACTCTGCGGTCTATTATTGTGCAAGATATGGGTGGTTACTACACTCTGCTATGGACTACTGGGGTCAAGGAACCTCAGTCACCGTCTCCTCAG	QVQLQQPGAELVKPGASVKLSCKASGYTFTNFLMHWVKQRPGRGLEWIGRIDPNSGGTKYNEKFKSKATLTVDKPSSTAYMQLSSLTSEDSAVYYCARYGWLLHSAMDYWGQGTSVTVSS		IGLV1*01	IGLJ1*01	CAGGCTGTTGTGACTCAGGAATCTGCACTCACCACATCACCTGGTGAAACAGTCACACTCACTTGTCGCTCAAGTACTGGGGCTGTTACAACTAGTAACTATGCCAACTGGGTCCAAGAAAAACCAGATCATTTATTCACTGGTCTAATAGGTGGTACCAACAACCGAGCTCCAGGTGTTCCTGCCAGATTCTCAGGCTCCCTGATTGGAGACAAGGCTGCCCTCACCATCACAGGGGCACAGACTGAGGATGAGGCAATATATTTCTGTGGTCTATGGTACAGCAACCATTGGGTGTTCGGTGGAGGAACCAAACTGACtgtcctag	QAVVTQESALTTSPGETVTLTCRSSTGAVTTSNYANWVQEKPDHLFTGLIGGTNNRAPGVPARFSGSLIGDKAALTITGAQTEDEAIYFCGLWYSNHWVFGGGTKLTVL		22.285	y		Binder (1.24E+01)		L	K	Y		A	N	H
		PC_03		M1	D21M1PCP4IgH10-2mRG	IgG	clone		IGHV1-72*01	IGHD2-3*01	IGHJ4*01	CAGGTCCAACTGCAGCAGCCTGGGGCTGAGCTTGTGAAGCCTGGGGCTTCAGTGAAGCTGTCCTGCAAGGCTTCTGGCTACACCTTCACCAGCTACTGGATGCACTGGGTGAAGCAGAGGCCTGGACGAGGCCTTGAGTGGATTGGAAGGATTGATCCTAATAGTGGTGGTACTAGGTACAATGAGAAGTTCAAGAGCAAGGCCACACTGACTGTAGACAAACCCTCCAGCACAGCCTACATGCAGCTCAGCAGCCTGACATCTGAGGACTCTGCGGTCTATTATTGTGCAAGATATGGGTGGTTACTACACTATGCTATGGACTACTGGGGTCAAGGAACCTCAGTCACCGTCTCCTCAG	QVQLQQPGAELVKPGASVKLSCKASGYTFTSYWMHWVKQRPGRGLEWIGRIDPNSGGTRYNEKFKSKATLTVDKPSSTAYMQLSSLTSEDSAVYYCARYGWLLHYAMDYWGQGTSVTVSS		IGLV1*01	IGLJ1*01	CAGGCTGTTGTGACTCAGGAATCTGCACTCACCACATCACCTGGTGAAACAGTCACACTCACTTGTCGCTCAAGTTCTGGGCCTGTTACAACTAGTAACTATGCCAACTGGGTCCAAGAAAAACCAGATCATTTATTCACTGGTCTAATAGGTGTTACCAACAACCGAGCTCCAGGTGTTCCTGCCAGATTCTCAGGCTCCCTGATTGGAGACAAGGCTGCCCTCACCATCACAGGGGCACAGACTGAGGATGAGGCAATATATTTCTGTGCTCTATGGTACAGCAACCATTGGGTGTTCGGTGGAGGAACCAAACTGACTgtcctag	QAVVTQESALTTSPGETVTLTCRSSSGPVTTSNYANWVQEKPDHLFTGLIGVTNNRAPGVPARFSGSLIGDKAALTITGAQTEDEAIYFCALWYSNHWVFGGGTKLTVL		53.045	y		Binder (1.43E+01)		W	R	Y		A	S	H
		PC_04		M1	D21M1PCP1IgH11-2mRG	IgG	clone		IGHV1-72*01	IGHD2-1*01	IGHJ4*01	CAGGTCCAACTGCAGCAGCCTGGGGCTGAGCTTGTGAAGCCTGGGGCTTCAGTGAAGCTGTCCTGCAAGGCTTCTGGCTACACCTTCACCAGCTACTGGATGCACTGGGTGAAACAGAGGCCTGGACGAGGCCTTGAGTGGATTGGAAGGATTGATCCTAATAGTGGTGGTACTAAGTACAATGAGAAGTTCCAGAGCAAGGCCACACTGACTGTAGACAAACCCTCCAGCACAGCCTACATGCAGTTCAGCAGCCTGACATCTGAGGACTCTGCGGTCTATTATTGTGCAAGATACTACTATGGAAGGGGGGGCTCTGTTATGGACTACTGGGGTCAAGGAACCTCAGTCACCGTCTCCTCAG	QVQLQQPGAELVKPGASVKLSCKASGYTFTSYWMHWVKQRPGRGLEWIGRIDPNSGGTKYNEKFQSKATLTVDKPSSTAYMQFSSLTSEDSAVYYCARYYYGRGGSVMDYWGQGTSVTVSS		IGLV1*01	IGLJ1*01	CAGGCTGTTGTGACTCAGGAATCTGCACTCACCACATCACCTGGTGAAACAGTCACACTCACTTGTCGCTCAAGTACTGGGGCTGTTACAACTAGTAACTATGCCAACTGGGTCCAAGAAAAACCAGATCATTTATTCACTGGTCTAATAGGTGGTACCAACAACCGAGCTCCAGGTGTTCCTGCCAGATTCTCAGGCTCCCTGATTGGAGACAAGGCTGCCCTCACCATCACAGGGGCACAGACTGAGGATGAGGCAATATATTTCTGTGCTCTATGGTACAGCAACCACTGGGTGTTCGGTGGAGGAACCAAACTGACTgtcctag	QAVVTQESALTTSPGETVTLTCRSSTGAVTTSNYANWVQEKPDHLFTGLIGGTNNRAPGVPARFSGSLIGDKAALTITGAQTEDEAIYFCALWYSNHWVFGGGTKLTVL		14.785	y				W	K	Y		A	S	H
		PC_05		M1	D21M1PCP1IgH47-2mRG	IgG	clone		IGHV1-72*01	IGHD2-1*01	IGHJ4*01	CAGGTCCAACTGCAGCAGCCTGGGGCTGAGCTTGTGAAGCCTGGGGCTTCAGTGAAGCTGTCCTGCAAGGCTTCTGGCTACACCTTCACCAGCTACTGGATGCACTGGGTGAAACAGAGGCCTGGACGAGGCCTTGAGTGGATTGGAAGGATTGATCCTAATAGTGGTGGTACTAAGTACAATGAGAAGTTCCAGAGCAAGGCCACACTGACTGTAGACAAACCCTCCAGCACAGCCTACATGCAGTTCAGCAGCCTGACATCTGAGGACTCTGCGGTCTATTATTGTGCAAGATACTACTATGGAAGGGGGGGCTCTGTTATGGACTACTGGGGTCAAGGAACCTCAGTCACCGTCTCCTCAG	QVQLQQPGAELVKPGASVKLSCKASGYTFTSYWMHWVKQRPGRGLEWIGRIDPNSGGTKYNEKFQSKATLTVDKPSSTAYMQFSSLTSEDSAVYYCARYYYGRGGSVMDYWGQGTSVTVSS		IGLV1*01	IGLJ1*01	CAGGCTGTTGTGACTCAGGAATCTGCACTCACCACATCACCTGGTGAAACAGTCACACTCACTTGTCGCTCAAGTACTGGGGCTGTTACAACTAGTAACTATGCCAACTGGGTCCAAGAAAAACCAGATCATTTATTCACTGGTCTAATAGGTGGTACCAACAACCGAGCTCCAGGTGTTCCTGCCAGATTCTCAGGCTCCCTGATTGGAGACAAGGCTGCCCTCACCATCACAGGGGCACAGACTGAGGATGAGGCAATATATTTCTGTGCTCTATGGTACAGCAACCACTGGGTGTTCGGTGGAGGAACCAAACTGActgtcctag	QAVVTQESALTTSPGETVTLTCRSSTGAVTTSNYANWVQEKPDHLFTGLIGGTNNRAPGVPARFSGSLIGDKAALTITGAQTEDEAIYFCALWYSNHWVFGGGTKLTVL		21.655	y				W	K	Y		A	S	H
		PC_06		M1	D21M1PCP1IgH55-2mRG	IgG	clone		IGHV1-72*01	IGHD2-1*01	IGHJ4*01	CAGGTCCAACTGCAGCAGCCTGGGGCTGAGCTTGTGAAGCCTGGGGCTTCAGTGAAGCTGTCCTGCAAGGCTTCTGGCTACACCTTCACCAGCTACTGGATGCACTGGGTGAAACAGAGGCCTGGACGAGGCCTTGAGTGGATTGGAAGGATTGATCCTAATAGTGGTGGTACTAAGTACAATGAGAAGTTCCAGAGCAAGGCCACACTGACTGTAGACAAACCCTCCAGCACAGCCTACATGCAGTTCAGCAGCCTGACATCTGAGGACTCTGCGGTCTATTATTGTGCAAGATACTACTATGGAAGGGGGGGCTCTGTTATGGACTACTGGGGTCAAGGAACCTCAGTCACCGTCTCCTCAG	QVQLQQPGAELVKPGASVKLSCKASGYTFTSYWMHWVKQRPGRGLEWIGRIDPNSGGTKYNEKFQSKATLTVDKPSSTAYMQFSSLTSEDSAVYYCARYYYGRGGSVMDYWGQGTSVTVSS		IGLV1*01	IGLJ1*01	CAGGCTGTTGTGACTCAGGAATCTGCACTCACCACATCACCTGGTGAAACAGTCACACTCACTTGTCGCTCAAGTACTGGGGCTGTTACAACTAGTAACTATGCCAACTGGGTCCAAGAAAAACCAGATCATTTATTCACTGGTCTAATAGGTGGTACCAACAACCGAGCTCCAGGTGTTCCTGCCAGATTCTCAGGCTCCCTGATTGGAGACAAGGCTGCCCTCACCATCACAGGGGCACAGACTGAGGATGAGGCAATATATTTCTGTGCTCTATGGTACAGCAACCACTGGGTGTTCGGTGGAGGAACCAAACTGACTGTCCTAG	QAVVTQESALTTSPGETVTLTCRSSTGAVTTSNYANWVQEKPDHLFTGLIGGTNNRAPGVPARFSGSLIGDKAALTITGAQTEDEAIYFCALWYSNHWVFGGGTKLTVL		37.99	y				W	K	Y		A	S	H
		PC_07		M1	D21M1PCP1IgH16-2mRG	IgG	clone		IGHV1-72*01	IGHD2-10*01	IGHJ4*01	CAGGTCCAACTGCAGCAGCCTGGGGCTGAGCTTGTGAGGCCTGGGGCTTCAGTGAAGCTGTCCTGCAAGGCTTCTGGCTACACCTTCACCAGCTACTGGATGCACTGGGTGAAGCAGAGGCCTGGACGAGGCCTTGAGTGGATTGGAAGGATTGATCCTAATAGTGGTGGTACTAAGTACAATGAGAAGTTCAAGAGCAAGGCCACACTGACTGTAGACAAACCCTCCAGCACAGCCTACATGCAGCTCAGCAGCCTGACATCTGAGGACTCTGCGGTCTATTATTGTGCAAGATACCTACTATCCCGTTCTGCTATGGACTACTGGGGTCAAGGGACCTCAGTCACCGTCTCCTCAG	QVQLQQPGAELVRPGASVKLSCKASGYTFTSYWMHWVKQRPGRGLEWIGRIDPNSGGTKYNEKFKSKATLTVDKPSSTAYMQLSSLTSEDSAVYYCARYLLSRSAMDYWGQGTSVTVSS		IGLV1*01	IGLJ1*01	CAGGCTGTTGTGACTCAGGAATCTGCACTCACCACATCACCTGGTGAAACAGTCACACTCACTTGTCGCTCAAGTACTGGGGCTGTTACAACTAGTAACTATGCCAACTGGGTCCAAGAAAAACCAGATCATTTATTCACTGGTCTAATAGGTGGTACCAACAACCGAGCTCCAGGTGTTCCTGCCAGATTCTCAGGCTCCCTGATTGGAGACAAGGCTGCCCTCACCATCACAGGGGCACAGACTGAGGATGAGGCAATATATTTCTGTGCTCTATGGTACAGCAACCGCTGGGTGTTCGGTGGAGGAACCAAACTGACTGTCCTAG	QAVVTQESALTTSPGETVTLTCRSSTGAVTTSNYANWVQEKPDHLFTGLIGGTNNRAPGVPARFSGSLIGDKAALTITGAQTEDEAIYFCALWYSNRWVFGGGTKLTVL		51.475	y		Binder (1.20E+01)		W	K	Y		A	S	H
		PC_08		M1	D21M1PCP4IgH61-2mRG	IgG	clone		IGHV1-72*01	IGHD2-10*01	IGHJ4*01	CAGGTCCAACTGCAGCAGCCTGGGGCTGAGCTTGTGAAGCCTGGGGCTTCAGTGAAGCTGTCCTGCAAGGCTTCTGGCTACACCTTCACCAGCTACTGGATGCACTGGGTGAAGCAGAGGCCTGGACGAGGCCTTGAGTGGATTGGAAGGATTGATCCTAATAGTGGTGGTACTAAGTACAATGAGAAGTTCAAGAGCAAGGCCACACTGACTGTAGACAAACCCTCCAGCACAGCCTACATGCAGCTCAGCAGCCTGACATCTGAGGACTCTGCGGTCTATTATTGTGCAAGATACCTACTATGGAACTCTGCTATGGACTACTGGGGTCAAGGAACCTCAGTCACCGTCTCCTCAG	QVQLQQPGAELVKPGASVKLSCKASGYTFTSYWMHWVKQRPGRGLEWIGRIDPNSGGTKYNEKFKSKATLTVDKPSSTAYMQLSSLTSEDSAVYYCARYLLWNSAMDYWGQGTSVTVSS		IGLV1*01	IGLJ1*01	CAGGCTGTTGTGACTCAGGAATCTGCACTCACCACATCACCTGGTGAAACAGTCACACTCACTTGTCGCTCAAGTACTGGGGCTGTTACAACTAGTAACTATGCCAACTGGGTCCAAGAAAAACCAGATCATTTATTCACTGGTCTAATAGGTGGTACCAACAACCGAGCTCCAGGTGTTCCTGCCAGATTCTCAGGCTCCCTGATTGGAGACAAGGCTGCCCTCACCATCACAGGGGCACAGACTGAGGATGAGGCAATATATTTCTGTGCTCTATGGTACAGCAACCACTGGGTGTTCGGTGGAGGAACCAAACTGACTGTCCTAG	QAVVTQESALTTSPGETVTLTCRSSTGAVTTSNYANWVQEKPDHLFTGLIGGTNNRAPGVPARFSGSLIGDKAALTITGAQTEDEAIYFCALWYSNHWVFGGGTKLTVL		32.99	y				W	K	Y		A	S	H
		PC_09		M1	D21M1PCP1IgH5-2mRG	IgG	clone		IGHV1-72*01	IGHD2-5*01	IGHJ4*01	CAGGTCCAACTGCAGCAGCCTGGGGCTGAGCTTGTGAAGCCTGGGGCTTCAGTGAAGCTGTCCTGCAAGGCTTCTGGCTACACCTTCACCAGTTACTTGATTCACTGGGTGAAACAGAGGCCTGGACGAGGCCTTGAGTGGATTGGAAGGATTGATCCTAATAGTGGTGGTACTAAGTACAATGAGAAGTTCAAGAGCAAGGCCACACTGACTGTAGACAAACCCTCCAGCACAGCCTACATGCAGCTCAGCAGCCTGACATCTGAGGACTCTGCGGTCTATTATTGTGCAAGATATAGTATCTACTTCGGCCGGGCTATGGACTACTGGGGTCAAGGAACCTCAGTCACCGTCTCCTCAG	QVQLQQPGAELVKPGASVKLSCKASGYTFTSYLIHWVKQRPGRGLEWIGRIDPNSGGTKYNEKFKSKATLTVDKPSSTAYMQLSSLTSEDSAVYYCARYSIYFGRAMDYWGQGTSVTVSS		IGLV1*01	IGLJ1*01	CAGGCTGTTGTGACTCAGGAATCTGCACTCACCACATCACCTGGTGAAACAGTCACACTCACTTGTCGCTCAAGTACTGGGGCTGTTACAACTAGTAACTATGCCAACTGGGTCCAAGAAAAACCAGATCATTTATTCACTGGTCTAATAGGTGGTACCAACAACCGAGCTCCAGGTGTTCCTGCCAGATTCTCAGGCTCCCTGATTGGAGACAAGGCTGCCCTCACCATCACAGGGGCACAGACTGAGGATGAGGCAATATATTTCTGTGCTCTATGGTACAGCAACCACTGGGTGTTCGGTGGAGGAACCAAACTGACTGTCCTAG	QAVVTQESALTTSPGETVTLTCRSSTGAVTTSNYANWVQEKPDHLFTGLIGGTNNRAPGVPARFSGSLIGDKAALTITGAQTEDEAIYFCALWYSNHWVFGGGTKLTVL		14.975	y				L	K	Y		A	S	H
		PC_10		M1	D21M1PCP1IgH31-2mRG	IgG	clone		IGHV1-72*01	IGHD2-5*01	IGHJ4*01	CAGGTCCAACTGCAGCAGCCTGGGGCTGAGCTTGTGAAGCCTGGGGCTTCAGTGAAGCTGTCCTGCAAGGCTTCTGGCTACACCTTCACCAGTTACTTGATTCACTGGGTGAAACAGAGGCCTGGACGAGGCCTTGAGTGGATTGGAAGGATTGATCCTAATAGTGGTGGTACTAAGTACAATGAGAAGTTCAAGAGCAAGGCCACACTGACTGTAGACAAACCCTCCAGCACAGCCTACATGCAGCTCAGCAGCCTGACATCTGAGGACTCTGCGGTCTATTATTGTGCAAGATATAGTATCTACTTCGGCCGGGCTATGGACTACTGGGGTCAAGGAACCTCAGTCACCGTCTCCTCAG	QVQLQQPGAELVKPGASVKLSCKASGYTFTSYLIHWVKQRPGRGLEWIGRIDPNSGGTKYNEKFKSKATLTVDKPSSTAYMQLSSLTSEDSAVYYCARYSIYFGRAMDYWGQGTSVTVSS		IGLV1*01	IGLJ1*01	CAGGCTGTTGTGACTCAGGAATCTGCACTCACCACATCACCTGGTGAAACAGTCACACTCACTTGTCGCTCAAGTACTGGGGCTGTTACAACTAGTAACTATGCCAACTGGGTCCAAGAAAAACCAGATCATTTATTCACTGGTCTAATAGGTGGTACCAACAACCGAGCTCCAGGTGTTCCTGCCAGATTCTCAGGCTCCCTGATTGGAGACAAGGCTGCCCTCACCATCACAGGGGCACAGACTGAGGATGAGGCAATATATTTCTGTGCTCTATGGTACAGCAACCACTGGGTGTTCGGTGGAGGAACCAAACTGACTGTCCTAG	QAVVTQESALTTSPGETVTLTCRSSTGAVTTSNYANWVQEKPDHLFTGLIGGTNNRAPGVPARFSGSLIGDKAALTITGAQTEDEAIYFCALWYSNHWVFGGGTKLTVL		12.1275	y		Binder (5.96E+00)		L	K	Y		A	S	H
		PC_11		M1	D21M1PCP1IgH21-2mRG	IgG	clone		IGHV1-72*01	IGHD1-1*01	IGHJ2*01	CAGGTCCAACTGCAGCAGCCTGGGGCTGAGCTTGTGAAGCCTGGGGCTTCAGTGAAGCTGTCCTGCAAGGCTTCTGGCTACACCTTCACCAGCTACTTGATGCACTGGGTGAAGCAGAGGCCTGGACGAGGCCTTGAGTGGATTGGAAGGATTGATCCTAATAGTGGTGGTACTAAGTTCAATGAGAAGTTCAAGAGCAAGGCCACACTGACTGTAGACAAACCCTCCAGCACAGCCTACATGCAGCTCAGCAGCCTGACATCTGAGGACTCTGCGGTCTATTATTGTGCAAGATATTACTACGGTACTTTCTTTGACTACTGGGGCCAAGGCACCACTCTCACATTCTCCTCAG	QVQLQQPGAELVKPGASVKLSCKASGYTFTSYLMHWVKQRPGRGLEWIGRIDPNSGGTKFNEKFKSKATLTVDKPSSTAYMQLSSLTSEDSAVYYCARYYYGTFFDYWGQGTTLTFSS		IGLV1*01	IGLJ1*01	CAGGCTGTTGTGACTCAGGAATCTGCACTCACCACATCACCTGGTGAAACAGTCACACTCACTTGTCGCTCAAGTACTGGGGCTGTTACAACTAGTAACTATGCCAACTGGGTCCAAGAAAAACCAGATCATTTATTCACTGGTCTAATAGGTGGTACCAACAACCGAGCTCCAGGTGTTCCTGCCAGATTCTCAGGCTCCCTGATTGGAGACAAGGCTGCCCTCACCATCACAGGGGCACAGACTGAGGATGAGGCAATATATTTCTGTGCTCTATGGTACAGCAACCACTGGGTGTTCGGTGGAGGAACCAAACTGACTGTCCTag	QAVVTQESALTTSPGETVTLTCRSSTGAVTTSNYANWVQEKPDHLFTGLIGGTNNRAPGVPARFSGSLIGDKAALTITGAQTEDEAIYFCALWYSNHWVFGGGTKLTVL		14.14	y		Binder (9.59E+00)		L	K	Y		A	S	H
		PC_12		M1	D21M1PCP4IgH71-2mRG	IgG	clone		IGHV1-72*01	IGHD1-2*01	IGHJ2*01	CAGGTCCAACTGCAGCAGCCTGGGGCTGAGCTTGTGAAGCCTGGGGCTTCAGTGAAGCTGTCCTGCAAGGCTTCTGGCTACACCTTCACCAGCTACTTGATGCACTGGGTGAAGCAGAGGCCTGGACGAGGCCTTGAGTGGATTGGAAGGATTGATCCTAATAGTGGTGGTACTAAGTACAATGAGAAGTTCAAGAGCAAGGCCACACTGACTGTAGACAAACCCTCCAGCACAGCCTACATGCAGCTCAGCAGCCTGACATCTGAGGACTCTGCGGTCTATTATTGTGCAAGGTATTACTACGGCTGGGTCTTTGACTTCTGGGGCCAAGGCACCACTCTCACAGTCTCCTCAG	QVQLQQPGAELVKPGASVKLSCKASGYTFTSYLMHWVKQRPGRGLEWIGRIDPNSGGTKYNEKFKSKATLTVDKPSSTAYMQLSSLTSEDSAVYYCARYYYGWVFDFWGQGTTLTVSS		IGLV1*01	IGLJ1*01	CAGGCTGTTGTGACTCAGGAATCTGCACTCACCACATCACCTGGTGAAACAGTCACACTCACTTGTCGCTCAAGTACTGGGGCTGTTACAACTAGTAACTATGCCAACTGGGTCCAAGAAAAACCAGATCATTTATTCACTGGTCTAATAGGTGGTACCAACAACCGAGCTCCAGGTGTTCCTGCCAGATTCTCAGGCTCCCTGATTGGAGACAAGGCTGCCCTCACCATCACAGGGGCACAGACTGAGGATGAGGCAATATATTTCTGTGCTCTATGGTACAGCAACCATTGGGTGTTCGGTGGAGGAACCAAACTGACTGTCCTAG	QAVVTQESALTTSPGETVTLTCRSSTGAVTTSNYANWVQEKPDHLFTGLIGGTNNRAPGVPARFSGSLIGDKAALTITGAQTEDEAIYFCALWYSNHWVFGGGTKLTVL		22.41	y		Binder (1.29E+01)		L	K	Y		A	S	H
		PC_13		M1	D21M1PCP4IgH34-2mRG	IgG	clone		IGHV10-3*01	IGHD1-1*01	IGHJ4*01	GAGGTGCAGCTTGTTGAGTCTGGTGGAGGATTGGTGCAGCCTAAAGGATCATTGAAACTCTCATGTGCCGCCTCTGGTTTCACCTTCAATACCTATGCCATGCACTGGGTCCGCCAGGCTCCAGGAAAGGGTTTGGAATGGGTTGGTCGCATAAGAAGTAAAAGTAGTAATTATGCAACATATTATGCCGATTCAGTGAAAGACAGATTCACCATCTCCAGAGATGATTCACAAAGCATGATCTATCTGCAAATGAACAACCTGAAAACTGAGGACACAGGCATGTATTACTGTGTGAGTTACAATTACTACGGTAGTGCTATGGACTACTGGGGTCAAGGAACCTCAGTCACCGTCTCCTCAG	EVQLVESGGGLVQPKGSLKLSCAASGFTFNTYAMHWVRQAPGKGLEWVGRIRSKSSNYATYYADSVKDRFTISRDDSQSMIYLQMNNLKTEDTGMYYCVSYNYYGSAMDYWGQGTSVTVSS		IGLV1*01	IGLJ1*01	CAGGCTGTTGTGACTCAGGAATCTGCACTCACCACATCACCTGGTGAAACAGTCAAAATCACTTGTCGCTCAAGTACTGGGGCTGTTACAACTAGTAACTATGCCAACTGGGTCCAAGAAAAACCAGATCATTTATTCACTGGTCTAATAGGTGGCACCAACAACCGAGCTCCAGGTGTTCCTGCCAGATTCTCAGGCTCCCTGATTGGAGACAAGGCTGCCCTCACCATCACAGGGGCACAGACTGAGGATGAGGCAATATATTTCTGTGCTCTATGGTACAGCAATCATTGGGTGTTCGGTGGAGGAACCAAACTGACTGTCCTAG	QAVVTQESALTTSPGETVKITCRSSTGAVTTSNYANWVQEKPDHLFTGLIGGTNNRAPGVPARFSGSLIGDKAALTITGAQTEDEAIYFCALWYSNHWVFGGGTKLTVL		18.665	y		Binder (5.17E+00)
		PC_14		M1	D21M1PCP1IgH46-2mRG	IgG	clone		IGHV1-72*01	IGHD3-2*02	IGHJ1*03	CAGGTCCAACTGCAGCAGCCTGGGGCTGAGCTTGTGAAGCCTGGGGCTTCAGTGAAGCTGTCCTGCAAGGCTTCTGGCTACACCTTCACCAGCTACTTGATGCACTGGGTGAGGCAGAGGCCTGGACGAGGCCTTGAGTGGATTGGAAGGATTGATCCTAATAGTGGTGGTACTAAGTACAATGAGAAGTTCAAGAGCAAGGCCACACTGACTGTAGACAAACCCTCCAGCACAGCCTACATGCAGCTCAGCAGCCTGACATCTGAGGACTCTGCGGTCTATTATTGTGCAAGATACAGGCTAACTCGGTACTTCGATGTCTGGGGCACAGGGACCACGGTCACCGTCTCCTCAG	QVQLQQPGAELVKPGASVKLSCKASGYTFTSYLMHWVRQRPGRGLEWIGRIDPNSGGTKYNEKFKSKATLTVDKPSSTAYMQLSSLTSEDSAVYYCARYRLTRYFDVWGTGTTVTVSS		IGLV1*01	IGLJ1*01	CAGGCTGTTGTGACTCAGGAATCTGCACTCACCACATCACCTGGTGAAACAGTCACACTCACTTGTCGCTCAAGTACTGGGGCTGTTACAACTAGTAACTATGCCAACTGGGTCCAAGAAAAACCAGATCATTTATTCACTGGTCTAATAGGTGGTACCAACAACCGAGCTCCAGGTGTTCCTGCCAGATTCTCAGGCTCCCTGATTGGAGACAAGGCTGCCCTCACCATCACAGGGGCACAGACTGAGGATGAGGCAATATATTTCTGTGCTCTATGGTACAGCAACCACTGGGTGTTCGGTGGAGGAACCAAACTGACTGTCCTAg	QAVVTQESALTTSPGETVTLTCRSSTGAVTTSNYANWVQEKPDHLFTGLIGGTNNRAPGVPARFSGSLIGDKAALTITGAQTEDEAIYFCALWYSNHWVFGGGTKLTVL		6.8185	y		Binder (5.28E+00)		L	K	Y		A	S	H
		PC_15		M1	D21M1PCP1IgH32-2mRG	IgG	clone		IGHV1-72*01	IGHD1-1*01	IGHJ4*01	CAGGTCCAACTGCAGCAGCCTGGGGCTGAGCTTGTGAAGCCTGGGGCTTCAGTGAAGCTGTCCTGCAAGGCTTCTGGCTACACCTTCACCAGCTACTGGATGCACTGGGTGAAGCAGAGGCCTGGACGAGGCCTTGAGTGGATTGGAAGGATTGATCCTAATAGTGGTGGTACTAGGTACAATGAGAAGTTCAAGAGCAAGGCCACACTGACTGTAGACAAACCCTCCAGCACAGCCTACATGCAGCTCAGCAGCCTGACATCTGAGGACTCTGCGGTCTATTATTGTGCAAGATATAACTACGGTCGTAGAGAACGTTCCTATTACTCTACTATGGACTTCTGGGGTCAAGGAACCTCAGTCACCGTCTCCTCAG	QVQLQQPGAELVKPGASVKLSCKASGYTFTSYWMHWVKQRPGRGLEWIGRIDPNSGGTRYNEKFKSKATLTVDKPSSTAYMQLSSLTSEDSAVYYCARYNYGRRERSYYSTMDFWGQGTSVTVSS		IGLV1*01	IGLJ1*01	CAGGCTGTTGTGACTCAGGAATCTGCACTCACCACATCACCTGGTGAAACAGTCACACTCACTTGTCGCTCAAGTACTGGGGCTGTTACAACTAGTAACTATGCCAACTGGGTCCAAGAAAAACCAGATCATTTATTCACTGGTCTAATAGGTGGTACCAACAACCGAGCTCCAGGTGTTCCTGCCAGATTCTCAGGTTCCCTGATTGGAGACAAGGCTGCCCTCACCATCACAGGGGCACAGACTGAGGATGAGGCAATATATTTCTGTGCTCTATGGTACAGCAACCATTGGGTGTTCGGTGGAGGAACCAAACTGACTGTCCTAG	QAVVTQESALTTSPGETVTLTCRSSTGAVTTSNYANWVQEKPDHLFTGLIGGTNNRAPGVPARFSGSLIGDKAALTITGAQTEDEAIYFCALWYSNHWVFGGGTKLTVL		18.75	y				W	R	Y		A	S	H
		PC_16		M1	D21M1PCP4IgH3-2mRG	IgG	clone		IGHV1-53*01	IGHD1-1*01	IGHJ4*01	CAGGTCCAACTGCAGCAGCCTGGGACTGAACTGGTGAAGCCTGGGGCTTCAGTGAAGCTGTCCTGCAAGGCTTCTGGCTACACCTTCACCAGCTACTGGATGCACTGGGTGAAGCAGAGGCCTGGACAAGGCCTTGAGTGGATTGGAAATATTAATCCTAGCAATGGTGGTACTAACTACAATGAGAAGTTCAAGAGCAAGGCCACACTGACTGTAGACAAATCCTCCAGCACAGCCTACATGCAGCTCAGCAGCCTGACATCTGAGGACTCTGCGGTCTATTATTGTGCAAGATCCGCCGGTCCGTTTTACTACGGTCGTACAGGGGCTATGGACTACTGGGGTCAAGGAACCTCAGTCACCGTCTCCTCAG	QVQLQQPGTELVKPGASVKLSCKASGYTFTSYWMHWVKQRPGQGLEWIGNINPSNGGTNYNEKFKSKATLTVDKSSSTAYMQLSSLTSEDSAVYYCARSAGPFYYGRTGAMDYWGQGTSVTVSS		IGKV10-96*01	IGKJ2*01	GATATCCAGATGACACAGACTACATCCTCCCTGTCTGCCTCTCTGGGAGACAGAGTCACCATCAGTTGCAGGGCAAGTCAGGACATTAGCAATTATTTAAACTGGTATCAGCAGAAACCAGATGGAACTGTTAAACTCCTGATCTACTACACATCAAGATTACACTCAGGAGTCCCATCAAGGTTCAGTGGCAGTGGGTCTGGAACAGATTATTCTCTCACCATTAGCAACCTGGAGCAAGAAGATATTGCCACTTACTTTTGCCAACAGGGTAATACGCTTCCTCCGTACACGTTCGGAGGGGGGACCAAgctggaaataaaac	DIQMTQTTSSLSASLGDRVTISCRASQDISNYLNWYQQKPDGTVKLLIYYTSRLHSGVPSRFSGSGSGTDYSLTISNLEQEDIATYFCQQGNTLPPYTFGGGTKLEIK		nb	nb		nb
		PC_17		M1	D21M1PCP4IgH1-2mRG	IgG	clone		IGHV1-72*01	IGHD3-2*02	IGHJ3*01	CAGGTCCAACTGCAGCAGCCTGGGGCTGAGCTTGTGAAGCCTGGGGCTTCAGTGAAGCTGTCCTGCAAGGCTTCTGGCTACACCTTCACCAGCTACTGGATGCACTGGGTGAAGCAGAGGCCTGGACGAGGCCTTGAGTGGATTGGAAGGATTGATCCTTATAGTGGTGGTACTAAGTACAATGAGAAGTTCAAGAACAAGGCCACACTGACTGTAGACAAACCCTCCAGCACAGCCTACATGCAGCTCAGCAGCCTGACATCTGAGGACTCTGCGGTCTATTATTGTGCAAGAGGCAGCTCAGGCTACCCCTGGTTTGCTTACTGGGGCCAAGGGACTCTGGTCACTGTCTCTGCAG	QVQLQQPGAELVKPGASVKLSCKASGYTFTSYWMHWVKQRPGRGLEWIGRIDPYSGGTKYNEKFKNKATLTVDKPSSTAYMQLSSLTSEDSAVYYCARGSSGYPWFAYWGQGTLVTVSA		IGLV1*01	IGLJ1*01	CAGGCTGTTGTGACTCAGGAATCTGCACTCACCACATCACCTGGTGAAACAGTCACACTCACTTGTCGCTCAAGTACTGGGGCTATTACAACTAGTAACTATGCCAACTGGGTCCAAGAAAAACCAGATCATTTATTCACTGGTCTAATAGGTGGTACCAACAACCGAGTTCCAGGTGTTCCTGCCAGATTCTCAGGCTCCCTGATTGGAGACAAGGCTGCCCTCACCATCACAGGGGCACAGACTGAGGATGAGGCAATATATTTCTGTGCTCTATGGTACAGCAACCACTGGGTGTTCGGTGGAGGAACCAAACTGACtgtcctag	QAVVTQESALTTSPGETVTLTCRSSTGAITTSNYANWVQEKPDHLFTGLIGGTNNRVPGVPARFSGSLIGDKAALTITGAQTEDEAIYFCALWYSNHWVFGGGTKLTVL		nb	y		Binder (7.25E+02)		W	K	G		A	S	H
		PC_18		M1	D21M1PCP4IgH66-2mRG	IgG	clone		IGHV10-3*01	IGHD1-1*01	IGHJ3*01	GAGGTGCAGCTTGTTGAGTCTGGTGGAGGATTGGTGCAGCCTAAAGGATCATTGAAACTCTCATGTGCCGCCTCTGGTTTCACCTTCAATACCTATGCCATGCACTGGGTCCGCCAGGCTCCAGGAAAGGGTTTGGAATGGGTTGGTCGCATAAGAAGTAAAAGTAGTAATTATGCAACATATTATGCCGATTCAGTGAAAGACAGATTCACCATCTCCAGAGATGATTCACAAAGCATGCTCTATCTGCAAATGAACAACCTGAAAACTGAGGACACAGCCATGTATTACTGTGTGAGTTATTACTACGGTAGTAGCTATTTTGCTTACTGGGGCCAAGGGACTCTGGTCACTGTCTCTGCAG	EVQLVESGGGLVQPKGSLKLSCAASGFTFNTYAMHWVRQAPGKGLEWVGRIRSKSSNYATYYADSVKDRFTISRDDSQSMLYLQMNNLKTEDTAMYYCVSYYYGSSYFAYWGQGTLVTVSA		IGLV1*01	IGLJ1*01	CAGGCTGTTGTGACTCAGGAATCTGCACTCACCACATCACCTGGTGAAACAGTCACACTCACTTGTCGCTCAAGTACTGGGGCTGTTACAACTAGTAACTATGCCAACTGGGTCCAAGAAAAACCAGATCATTTATTCACTGGTCTAATAGGTGGTACCAACAACCGAGCTCCAGGTGTTCCTGCCAGATTCTCAGGCTCCCTGATTGGAGACAAGGCTGCCCTCACCATCACAGGGGCACAGACTGAGGATGAGGCAATATATTTCTGTGCTCTATGGTACAGCAACCATTGGGTGTTCGGTGGAGGAACCAAACTGACtgtcctag	QAVVTQESALTTSPGETVTLTCRSSTGAVTTSNYANWVQEKPDHLFTGLIGGTNNRAPGVPARFSGSLIGDKAALTITGAQTEDEAIYFCALWYSNHWVFGGGTKLTVL		44.825	y		Binder (5.52E+00)
		PC_19		M1	D21M1PCP4IgH12-2mRG	IgG	clone		IGHV1-72*01	IGHD1-1*01	IGHJ2*01	CAGGTCCAACTGCAGCAGCCTGGGGCTGAGCTTGTGAAGCCTGGGGCTTCAGTGAAGCTGTCCTGCAAGGCTTCTGGCTACACCTTCACCGGCTACTGGATGCACTGGGTGAAGCAGAGGCCTGGACGAGGCCTTGAGTGGATTGGAAGGATTGATCCTAATAGTGGTTATACTAAGTACAATGAGAAGTTCAAGAGCAAGGCCACACTGACTGTAGACAAACCCTCCAGCACAGCCTACATGCAGCTCAGCAGCCTGACATCTGACGACTCTGCGGTCTATTATTGTGCAAGCTATTACTACGGTAGTAGCTGCTTTGACTACTGGGGCCAAGGCACCACTCTCACAGTCTCCTCAG	QVQLQQPGAELVKPGASVKLSCKASGYTFTGYWMHWVKQRPGRGLEWIGRIDPNSGYTKYNEKFKSKATLTVDKPSSTAYMQLSSLTSDDSAVYYCASYYYGSSCFDYWGQGTTLTVSS		IGLV1*01	IGLJ1*01	CAGGCTGTTGTGACTCAGGAATCTGCACTCACCACATCACCTGGTGAAACAGTCACACTCACTTGTCGCTCAAGTACTGGGGCTGTTACAACTAGTAACTATGCCAACTGGGTCCAAGAAAAACCAGATCATTTATTCACTGGTCTAATAGGTGGTACCAACAACCGAGCTCCAGGTGTTCCTGCCAGATTCTCAGGCTCCCTGATTGGAGACAAGGCTGCCCTCACCATCACAGGGGCACAGACTGAGGATGAGGCAATATATTTCTGTGCTCTATGGTACAGCAACCTTTGGGTGTTCGGTGGAGGAACCAAACTGACtgtcctag	QAVVTQESALTTSPGETVTLTCRSSTGAVTTSNYANWVQEKPDHLFTGLIGGTNNRAPGVPARFSGSLIGDKAALTITGAQTEDEAIYFCALWYSNLWVFGGGTKLTVL		2701	y				W	K	Y		A	G	H
		PC_20		M1	D21M1PCP4IgH72-2mRG	IgG	clone		IGHV1-72*01	IGHD1-1*01	IGHJ2*01	CAGGTCCAACTGCAGCAGCCTGGGGCTGAGCTTGTGAAGCCTGGGGCTTCAGTGAAGCTGTCCTGCAAGGCTTCTGGCTACACCTTCACCAGCTACTTGATGCACTGGGTGAAGCAGAGGCCTGGACGAGGCCTTGAGTGGATTGGAAGGATTGATCCTAATAGTGGTGGTACTAAGTACCATGAGAAGTTCAAGAGCAAGGCCACACTGACTGTAGACAAACCCTCCAGCACAGCCTACATGCAGCTCAGCAGCCTGACATCTGAGGACTCTGCGGTCTATTATTGTGCAAGATATTATTACTACGGTTCCTTTGACCAGTGGGGCCAAGGCACCACTCTCACAGTCTCCTCag	QVQLQQPGAELVKPGASVKLSCKASGYTFTSYLMHWVKQRPGRGLEWIGRIDPNSGGTKYHEKFKSKATLTVDKPSSTAYMQLSSLTSEDSAVYYCARYYYYGSFDQWGQGTTLTVSS		IGLV1*01	IGLJ1*01	CAGGCTGTTGTGACTCAGGAATCTGCACTCACCACATCACCTGGTGAAACAGTCACACTCACTTGTCGCTCAAGTACTGGGGCTGTTACAACTAGTAACTATGCCAACTGGGTCCAAGAAAAACCAGATCATTTATTCACTGGTCTAATAGGTGGTACCAACAACCGAGCTCCAGGTGTTCCTGCCAGATTCTCAGGCTCCCTGATTGGAGACAAGGCTGCCCTCACCATCACAGGGGCACAGACTGAGGATGAGGCAATATATTTCTGTGCTCTATGGTACAGCAACCTTTGGGTGTTCGGTGGAGGAACCAAACTGACTGTCCTAg	QAVVTQESALTTSPGETVTLTCRSSTGAVTTSNYANWVQEKPDHLFTGLIGGTNNRAPGVPARFSGSLIGDKAALTITGAQTEDEAIYFCALWYSNLWVFGGGTKLTVL		16.0265	y		Binder (9.11E+00)		L	K	Y		A	S	H
		PC_21		M1	D21M1PCP1IgH67-2mRG	IgG	clone		IGHV1-72*01	IGHD2-3*01	IGHJ3*01	CAGGTCCAACTGCAGCAGCCTGGGGCTGAGCTTGTGAAGCCTGGGGCTTCAGTGAAGCTGTCCTGCAAGGCTTCTGGCTACACCTTCACCAGCTACTGGATGCACTGGGTGAAGCAGAGGCCTGGACGAGGCCTTGAGTGGATTGGAAGGATTGATCCTAATAGTGGTGGTACTAAGTACAATGAGAAGTTCAAGAGCAAGGCCACACTGACTGTAGACAAACCCTCCAGCACAGCCTACATGCAGCTCAGCAGCCTGACATCTGAGGACTCTGCGGTCTATTATTGTGCAAGACGTGATGGTTACTACGTCCAGTTTGCTTACTGGGGCCAAGGGACTCTGGTCACTGTCTCTGCAG	QVQLQQPGAELVKPGASVKLSCKASGYTFTSYWMHWVKQRPGRGLEWIGRIDPNSGGTKYNEKFKSKATLTVDKPSSTAYMQLSSLTSEDSAVYYCARRDGYYVQFAYWGQGTLVTVSA		IGLV1*01	IGLJ1*01	CAGGCTGTTGTGACTCAGGAATCTGCACTCACCACATCACCTGGTGAAACAGTCACACTCACTTGTCGCTCAAGTACTGGGGCTGTTACAACTGGTAACTATGCCAACTGGGTCCAAGAAAAACCAGATCATTTATTCACTGGTCTAATAGGTGGTACCAACAACCGAGCTCCAGGTGTTCCTGCCAGATTCTCAGGCTCCCTGATTGGAGACAAGGCTGCCCTCACCATCACAGGGGCACAGACTGAGGATGAGGCAATCTATTTCTGTGCTCTATGGTACAGCAACCATTGGGTGTTCGGTGGAGGAGCCAAACTGACtgtcctag	QAVVTQESALTTSPGETVTLTCRSSTGAVTTGNYANWVQEKPDHLFTGLIGGTNNRAPGVPARFSGSLIGDKAALTITGAQTEDEAIYFCALWYSNHWVFGGGAKLTVL		34.085	y				W	K	R		A	S	H
		PC_22		M1	D21M1PCP4IgH47-2mRG	IgG	clone		IGHV1-72*01	IGHD1-1*01	IGHJ2*01	CAGGTCCAACTGCAGCAGCCTGGGGCTGAGCTTGTGAAGCCTGGGGCTTCAGTGAAGCTGTCCTGCAAGGCTTCTGGCTTCACCTTCACCAGCTACTGGATGCACTGGGTGAAGCAGTGGCCTGGACGAGGCCTTGAGTGGATTGGAAGGATTGATCCTAATAGTGGTGGTACTAGGTACAATGAGAAGTTCGAGGGCAAGGCCACACTGACTGTAGACAAACCCTCCAGCACAGCCTACATGCAGCTCAGCAGCCTGACATCTGAGGACTCTGCGGTCTATTATTGTGCAAGAGGGAATTACTACGGTAGTAGACACTTTGACTACTGGGGCCAAGGCACCACTCTCACAGTCTCCTCAG	QVQLQQPGAELVKPGASVKLSCKASGFTFTSYWMHWVKQWPGRGLEWIGRIDPNSGGTRYNEKFEGKATLTVDKPSSTAYMQLSSLTSEDSAVYYCARGNYYGSRHFDYWGQGTTLTVSS		IGLV1*01	IGLJ1*01	CAGGCTGTTGTGACTCAGGAATCTGCACTCACCACATCACCTGGTGAAACAGTCACACTCACTTGTCGCTCAAGTACTGGGGCTGTTACAACTAGTAACTATGCCAACTGGGTCCAAGAAAAACCAGATCATTTATTCACTGGTCTAATCGGTGGTACCAACAACCGAGCTCCAGGTGTTCCTGCCAGATTCTCAGGCTCCCTGATTGGAGACAAGGCTGCCCTCACCATCACAGGGGCACAGACTGAGGATGAGGCAATATATTTCTGTGCTCTATGGTACAGCAACCATTGGGTGTTCGGTGGAGGAACCAAACTGACTGTCCTAG	QAVVTQESALTTSPGETVTLTCRSSTGAVTTSNYANWVQEKPDHLFTGLIGGTNNRAPGVPARFSGSLIGDKAALTITGAQTEDEAIYFCALWYSNHWVFGGGTKLTVL		40.67	y				W	R	G		A	S	H
		PC_23		M1	D21M1PCP4IgH14-2mRG	IgG	clone		IGHV1-12*01	IGHD1-1*01	IGHJ2*01	CAGGCTTATCTACAGCAGTCTGGGGCTGAGCTGGTGAGGCCTGGGGCCTCAGTGAAGATGTCCTGCAAGGCTTCTGGCTACACATTTACCAGTTACAATATGCACTGGGTAAAGCAGACACCTAGACAGGGCCTGGAATGGATTGGAATTATTTATCCAGGAAATGGTGATACTTCCTACAATCAGAAATTCAAGGGCAAGGCCACACTGACTGTAGACAAATCCTCCAGCACAGCCTACATGCAGCTCAGCAGCCTGACATCTGAAGACTCTGCGGTCTATTTCTGTGCAAAACGGGCCTTTAGCTACTACTTTGACTACTGGGGCCAAGGCACCACTCTCACAGTCTCCTCAG	QAYLQQSGAELVRPGASVKMSCKASGYTFTSYNMHWVKQTPRQGLEWIGIIYPGNGDTSYNQKFKGKATLTVDKSSSTAYMQLSSLTSEDSAVYFCAKRAFSYYFDYWGQGTTLTVSS		IGKV3-12*01	IGKJ5*01	GACATTGTGCTGACACAGTCTCGACATTCTTTAGGGGCATCTATGGGGCAGAGGGCCTCCATCTCAGGCAGGCACAGCAAAAAGCTGGAGACATTGGGATATAAATATCTGCAGTGGTACCAGGAAAACAGAGCAGAAGCACCCAAACTCCTCATCTATCTTGCATCCAACCTAGAATCTGGGGTCCCTGCCAGGTTCAGTGGCAGTGGGTCTGGGACAGACTTCACCCTCAACATCCATCCTGTGGAGGAGGAGGATGCTGCAACCTATTACTGTCAGCACAGTAGGGAGCTTCCGCTCACGTTCGGTGCTGGGACCAAgctggagctgaaac	DIVLTQSRHSLGASMGQRASISGRHSKKLETLGYKYLQWYQENRAEAPKLLIYLASNLESGVPARFSGSGSGTDFTLNIHPVEEEDAATYYCQHSRELPLTFGAGTKLELK
		PC_24		M1	D21M1PCP1IgH60-2mRG	IgG	clone		IGHV14-2*01	IGHD1-1*01	IGHJ3*01	GAGGTTCAGCTGCAGCAGTCTGGGGCAGGGCTTGTGAAGCCAGGGGCCTCAGTCAAGTTGTCCTGCACACCTTCTGGCTTCAACATTAAAGACTCCTATATGCACTGGGTGAAGCAGAGGACTGAACAGGGCCTGGACTGGATTGGAAGGATTGATCCTGAGGATGGTGAAACTAAATATGCCCCGAAATTCCAGGGCAAGGCCACTATAACAGCAGACACATCCTCCAACACAGCCTACCTGCAGCTCAGCAGCCTGACATCTGAGGACACTGCCGTCTATTACTGTGTTAGTTATTACTACGTTAGAAGCCGTTTTGCTTACTGGGGCCAAGGGACTCTGGTCACTGTCTCTGCAG	EVQLQQSGAGLVKPGASVKLSCTPSGFNIKDSYMHWVKQRTEQGLDWIGRIDPEDGETKYAPKFQGKATITADTSSNTAYLQLSSLTSEDTAVYYCVSYYYVRSRFAYWGQGTLVTVSA		IGLV1*01	IGLJ1*01	CAGGCTGTTGTGACTCAGGAATCTGCACTCACCACATCACCTGGTGAAACAGTCACACTCACTTGTCGCTCAAGTACTGGGGCTGTTACAACTAGTAACTATGCCAACTGGGTCCAAGAAAAACCAGATCATTTATTCACTGGTCTAATAGGTGGTACCAACAACCGAGCTCCAGGTGTTCCTGCCAGATTCTCAGGCTCCCTGATTGGAGACAAGGCTGCCCTCACCATCACAGGGGCACAGACTGAGGATGAGGCAATATATTTCTGTGCTCTATGGTACAGCAACCATTGGGTGTTCGGTGGAGGAACCAAACTGActgtcctag	QAVVTQESALTTSPGETVTLTCRSSTGAVTTSNYANWVQEKPDHLFTGLIGGTNNRAPGVPARFSGSLIGDKAALTITGAQTEDEAIYFCALWYSNHWVFGGGTKLTVL		2721	y		Binder (1.94E+01)
		PC_25		M1	D21M1PCP4IgH11-2mRG	IgG	clone		IGHV1-22*01	IGHD1-1*01	IGHJ1*03	GAGGTCCAGCTGCAACAGTCTGGACCTGAGCTGGTGAAGCCTGGGGCTTCAGTGAAGATGTCCTGCAAGGCTTCTGGATACACATTCACTGACTACAACATGCACTGGGTGAAGCAGAGCCATGGAAAGAGCCTTGAGTGGATTGGATATATTAACCCTAACTATGGTGGTGCTACCTACAACCAGAAGTTCAAGGGCAAGGCCACATTGACTGTAAACAAGTCCTCCAGCACAGCCTACATGGAGCTCCGCAGCCTGACATCGGAAGATTCTGCAGTCTATTACTGTGCAAGAGGGCATTACTACGGTAGTAGCGACTGGTTCTTCGGTGTCTGGGGCACAGGGACCACGGTCACCGTCTCCTCAG	EVQLQQSGPELVKPGASVKMSCKASGYTFTDYNMHWVKQSHGKSLEWIGYINPNYGGATYNQKFKGKATLTVNKSSSTAYMELRSLTSEDSAVYYCARGHYYGSSDWFFGVWGTGTTVTVSS		IGKV12-89*01	IGKJ5*01	GACATCCAGATGACTCAGTCTCCAGCTTCACTGTCTGCATCTGTGGGAGAAACTGTCACCATCACATGTGGAGCAAGTGAGAATATTTACGGTGTTTTGAATTGGTATCAGCGGAAACAGGGAAAATCTCCTCAGCTCCTGATCTATGGTGCAACCAACTTGGCAGATGGCATGTCATCGAGGTTCAGTGGCAGTGGATCTGGTAGACAGTATTCTCTCAAGATCAGTAGCCTGCATCCTGACGATGTTGCAACATATTACTGTCAAAATGTGTTAAGTACTCCGCTCACGTTCGGTGCTGGGACCAAgctggagctgaaac	DIQMTQSPASLSASVGETVTITCGASENIYGVLNWYQRKQGKSPQLLIYGATNLADGMSSRFSGSGSGRQYSLKISSLHPDDVATYYCQNVLSTPLTFGAGTKLELK		10.42	y		Binder (2.15E+01)
		PC_26		M1	D21M1PCP1IgH50-2mRG	IgG	clone		IGHV1-72*01	IGHD2-3*01	IGHJ4*01	CAGGTCCAACTGCAGCAGCCTGGGGCTGAGCTTGTGAAGCCTGGGGCTTCAGTGAAGCTGTCCTGCAAGGCTTCTGGCTACACCTTCACCAGCTACTTGATGCACTGGGTGAAGCAGAGGCCTGGACGAGGCCTTGAGTGGATTGGAAGGATTGATCCTAATAGTGGTGGTACTAAGTACAATGAGAAGTTCAAGAGCAAGGCCACACTGACTGTAGACAAACCCTCCAGCACAGCCTACATGCAGCTCAGCAGCCTGACATCTGAGGACTCTGCGGTCTATTATTGTGCAAGATACGGTTACTACGATTACTATGCTATGGACTACTGGGGTCAAGGAACCTCAGTCACCGTCTCCTCAG	QVQLQQPGAELVKPGASVKLSCKASGYTFTSYLMHWVKQRPGRGLEWIGRIDPNSGGTKYNEKFKSKATLTVDKPSSTAYMQLSSLTSEDSAVYYCARYGYYDYYAMDYWGQGTSVTVSS		IGLV1*01	IGLJ1*01	CAGGCTGTTGTGACTCAGGAATCTGCACTCACCACATCACCTGGTGAAACAGTCACACTCACTTGTCGCTCAAGTACTGGGGCTGTTACAACTAGTAACTATGCCAACTGGGTCCAAGAAAAACCAGATCATTTATTCACTGGTCTAATAGGTGGTACCAACAACCGAGCTCCAGGTGTTCCTGCCAGATTCTCAGGCTCCCTGATTGGAGACAAGGCTGCCCTCACCATCACAGGGGCACAGACTGAGGATGAGGCAATATATTTCTGTGCTCTATGGTACAGCAACCACTGGGTGTTCGGTGGAGGAACCAAACTGACTGTCCTAG	QAVVTQESALTTSPGETVTLTCRSSTGAVTTSNYANWVQEKPDHLFTGLIGGTNNRAPGVPARFSGSLIGDKAALTITGAQTEDEAIYFCALWYSNHWVFGGGTKLTVL		218.9	y		Binder (3.30E+01)		L	K	Y		A	S	H
		PC_27		M1	D21M1PCP1IgH1-2mRG	IgG	clone		IGHV1-72*01	IGHD2-4*01	IGHJ2*01	CAGGTCCAACTGCAGCAGCCTGGGGCTGAGCTTGTGAAGCCTGGGGCTTCAGTGAAGCTGTCCTGCAAGGCTTCTGGCTACACCTTCACCAGCTACTGGATGCACTGGGTGAAGCAGAGGCCTGGACGAGGCCTTGAGTGGATTGGAAGGATTGATCCTTATAGTGGTGGTACTAAGTACCATGAGAAGTTCAAGAGCAAGGCCACACTGACTGTAGACAAACCCTCCAGCACAGCCTACATGCAGCTCAGCAGCCTGACATCTGAGGACTCTGCGGTCTATTATTGTGCCTCCTATGATTACGACTGGGGGAATTACTACTTTGACTACTGGGGCCAAGGCACCACTCTCACAGTCTCCTCAG	QVQLQQPGAELVKPGASVKLSCKASGYTFTSYWMHWVKQRPGRGLEWIGRIDPYSGGTKYHEKFKSKATLTVDKPSSTAYMQLSSLTSEDSAVYYCASYDYDWGNYYFDYWGQGTTLTVSS		IGLV1*01	IGLJ1*01	CAGGCTGTTGTGACTCAGGAATCTGCACTCACCACATCACCTGGTGAAACAGTCACACTCACTTGTCGCTCAAGTACTGGGGCTGTTACAACTAGTAACTATGCCAACTGGGTCCAAGAAAAACCAGATCATTTATTCACTGGTTTAATAGGTGGTACCAACAACCGAGCTCCAGGTGTTCCTGCCAGATTTTCAGGCTCCCTGATTGGAGACAAGGCTGCCCTCACCATCACAGGGGCACAGACTGAGGATGAAGCGATATATTTCTGTGCTTTATGGTACAGCAACCATTGGGTGTTCGGTGGAGGAACCAAACTGACtgtcctag	QAVVTQESALTTSPGETVTLTCRSSTGAVTTSNYANWVQEKPDHLFTGLIGGTNNRAPGVPARFSGSLIGDKAALTITGAQTEDEAIYFCALWYSNHWVFGGGTKLTVL		266.7	y				W	K	Y		A	S	H
		PC_28		M1	D21M1PCP4IgH15-2mRG	IgG	singlet		IGHV10-3*01	IGHD1-1*01	IGHJ4*01	GAGGTGCAGCTTGTTGAGTCTGGTGGAGGATTGGTGCAGCCTAAAGGATCATTGAAACTCTCATGTGCCGCCTCTGGTTTCACCTTCAATACCTATGCCATGCACTGGGTCCGCCAGGCTCCAGGAAAGGGTTTGGAATGGGTTGCTCGCATAAGAAGTAAAAGTAGTAATTATGCAACATATTATGCCGATTCAGTGAAAGACAGATTCACCATCTCCAGAGATGATTCACAAAGCATGTTCTATCTGCAAATGAGCAACCTGAAAACTGAGGACACAGCCATGTATTACTGTGTGATTTACAATTACTACATTAGTGCTATGGACTACTGGGGTCAAGGAACCTCAGTCACCGTCTCCTCAG	EVQLVESGGGLVQPKGSLKLSCAASGFTFNTYAMHWVRQAPGKGLEWVARIRSKSSNYATYYADSVKDRFTISRDDSQSMFYLQMSNLKTEDTAMYYCVIYNYYISAMDYWGQGTSVTVSS		IGKV4-68*01	IGKJ4*01	CAAATTGTTCTCACCCAGTCTCCAGCACTCATGTCTGCATCTCCAGGGGAGAAGGTCACCATGACCTGCAGTGCCAACTCAAGTGTAAGTTACATTTACTGGTACCAGCAGAAGCCAAGATCCTCCCCCAAACCCTGGATTTATCTCACATCCAACCTGGCTTCTGGAGTCCCTGCTCGCTTCAGTGGCAGTGGGTCTGGGACCTCTTACTCTCTCACAATCAGCAGCATGGAGGCTGAAGATGCTGCCACTTATTACTGCCAGCAGTGGAGTAGTAACCCATTCACGTTCGGCTCGGGGACAAAgttggaaataaaac	QIVLTQSPALMSASPGEKVTMTCSANSSVSYIYWYQQKPRSSPKPWIYLTSNLASGVPARFSGSGSGTSYSLTISSMEAEDAATYYCQQWSSNPFTFGSGTKLEIK
		PC_29		M1	D21M1PCP4IgH35-2mRG	IgG	singlet		IGHV1-22*01	IGHD1-1*01	IGHJ4*01	GAGGTCCAGCTGCAACAGTCTGGACCTGAGCTGGTGAAGCCTGGGGCTTCAGTGAAGATGTCCTGCAAGGCTTCTGGATACACATTCACTGACCACAACATGCACTGGGTGAAGCAGAGCCATGGAAAGAGCCTTGAGTGGATTGGATATATTAATCCTAACAATGGTGGTACTGTCTACAACCAGAAGTTCAAGGGCAAGGCCACATTGACTGTAAACAAGTCCTCCAGCACAGCCTACATGGAGCTCCGCAGCCTGACATCGGAGGGTTCTGCAGTCTATTACTGTGCAAGAGGATTTTTTATTTACTACGGTAGTAGCTCTTCTCTGGACTACTGGGGTCAGGGAACCTCAGTCACCGTCTCCTCAG	EVQLQQSGPELVKPGASVKMSCKASGYTFTDHNMHWVKQSHGKSLEWIGYINPNNGGTVYNQKFKGKATLTVNKSSSTAYMELRSLTSEGSAVYYCARGFFIYYGSSSSLDYWGQGTSVTVSS		IGKV9-120*01	IGKJ5*01	GACATCCAGATGACCCAGTCTCCATCCTCCTTATCTGCCTCTCTGGGAGAAAGAGTCAGTCTCACTTGTCGGGCAAGTCAGGACATTGGTAGTAGCTTAAACTGGCTTCAGCAGGAACCAGATGGAACTATTAAACGCCTGATCTACGCCACATCCAGTTTAGATTCTGGTGTCCCCAAAAGGTTCAGTGGCAGTAGGTCTGGGTCAGAATATTCTCTCACCATCAGCAGCCTTGAGTCTGAAGATTTTGTAGACTATTATTGTCTACAATATGGTAGTTTTCCGCTCACGTTCGGTGCTGGGACCAAgctggagctgaaac	DIQMTQSPSSLSASLGERVSLTCRASQDIGSSLNWLQQEPDGTIKRLIYATSSLDSGVPKRFSGSRSGSEYSLTISSLESEDFVDYYCLQYGSFPLTFGAGTKLELK		42.76	y		Binder (8.32E+00)
		PC_30		M1	D21M1PCP4IgH23-2mRG	IgG	singlet		IGHV1-72*01	IGHD4-1*02	IGHJ1*03	CAGGTCCAACTGCAGCAGCCTGGGGCTAAGCTTGTGAAGCCTGGGGCTTCAGTGAAGCTGTCCTGCAAGGCTTCTGACTACACCTTCACCACCTACTTGATGCACTGGCTGAAGCAGAGGCCTGGACGAGGCCTTGAGTGGATTGGAAGGATTGCTCCTAATAGTGGTGGTACTAAGTACAATGAGAAGTTCACGAGCAAGGCCACACTGACTGTAGACAAACCCTCCAGCACAGCCTACATGCAGCTCAGCAGCCTGACATCTGAGGACTCTGCGGTCTATTATTGTGCAAGATACCAACTGGGACGTTACTTCGATGTCTGGGGCACAGGGACCACGGTCACCGTCTCCTCAG	QVQLQQPGAKLVKPGASVKLSCKASDYTFTTYLMHWLKQRPGRGLEWIGRIAPNSGGTKYNEKFTSKATLTVDKPSSTAYMQLSSLTSEDSAVYYCARYQLGRYFDVWGTGTTVTVSS		IGLV1*01	IGLJ3*01	CAGGCTGTTGTGACTCAGGAATCTGCACTCACCACATCACCTGGTGAAACAGTCACACTCACTTGTCGCTCAAGTACTGGGGCTGTTACAACTAGTAACTATGCCAACTGGGTCCAAGAAAAACCAGATCATTTATTCACTGGTCTAATAGGTGGTACCAACAACCGAGCTCCAGGTGTTCCTGCCAGATTCTCAGGCTCCCTGATTGGAGACAAGGCTGCCCTCACCATCACAGGGGCACAGACTGAGGATGAGGCAATATATTTCTGTGCTCTATGGTACAGCAACCATTTTATTTTCGGCAGTGGAACCAAGGTCACtgtcctag	QAVVTQESALTTSPGETVTLTCRSSTGAVTTSNYANWVQEKPDHLFTGLIGGTNNRAPGVPARFSGSLIGDKAALTITGAQTEDEAIYFCALWYSNHFIFGSGTKVTVL		19.59	y				L	K	Y		A	T	H
		PC_31		M2	D21M2PCP1IgH85-2mRG	IgG	clone		IGHV1-72*01	IGHD1-1*01	IGHJ2*01	CAGGTCCAACTGCAGCAGCCTGGGGCTGAGCTTGTGAAGCCTGGGGCTTCAGTGAAGCTGTCCTGCAAGGCTTCTGGCTACACCTTCACCATCTACTTGATGCACTGGGTGAAGCAGAGGCCTGGACGAGGCCTTGAGTGGATTGGAAGGATTGATCCTAATAGTGGTGGTACTAAGTACAATGAGAAGTTCAAGAGCAAGGCCACACTGACTGTAGACAAACCCTCCAGCACAGCCTACATGCAGCTCAGCAGCCTGACATCTGAGGACTCTGCGGTCTATTATTGTGCAAGATATTACTACGGCCACTACTTTGACTACTGGGGCCAAGGCACCACTCTCACAGTCTCCTCAG	QVQLQQPGAELVKPGASVKLSCKASGYTFTIYLMHWVKQRPGRGLEWIGRIDPNSGGTKYNEKFKSKATLTVDKPSSTAYMQLSSLTSEDSAVYYCARYYYGHYFDYWGQGTTLTVSS		IGLV1*01	IGLJ1*01	CAGGCTGTTGTGACTCAGGAATCTGCACTCACCACATCACCTGGTGAAACAGTCACACTCACTTGTCGCTCAAGTACTGGGGCTGTTACAACTAGTAACTATGCCAACTGGGTCCAAGAAAAACCAGATCATTTATTCACTGGTCTAATAGGTGGTACCAACAACCGAGCTCCAGGTGTTCCTGCCAGATTCTCAGGCTCCCTGATTGGAGACAAGGCTGCCCTCACCATCACAGGGGCACAGACTGAGGATGAGGCAATATATTTCTGTGCTCTATGGTACAGCAACCATTGGGTGTTCGGTGGAGGAACCAAACTGACtgtcctag	QAVVTQESALTTSPGETVTLTCRSSTGAVTTSNYANWVQEKPDHLFTGLIGGTNNRAPGVPARFSGSLIGDKAALTITGAQTEDEAIYFCALWYSNHWVFGGGTKLTVL		13.705	y				L	K	Y		A	I	H
		PC_32		M2	D21M2PCP1IgH93-2mRG	IgG	clone		IGHV1-72*01	IGHD1-1*01	IGHJ2*01	CAGGTCCAACTGCAGCAGCCTGGGGCTGAGCTTGTGAAGCCTGGGGCTTCAGTGAAGCTGTCCTGCAAGGCTTCTGGCTACACCTTCACCAGCTACTTGATGCACTGGGTGAAGCAGAGGCCTGGACGAGGCCTTGAGTGGATTGGAAGGATTGATCCTGATAGTGGTGGTACTAAGTACAATGAGAAGTTCAAGAACAAGGCCACACTGACTGTAGACAAACCCTCCAGCACAGCCTACATGCAGCTCAGCAGCCTGACATCTGAGGACTCTGCGGTCTATTATTGTGCAAGATATTACTACGGTAGTAGCTTTGACTACTGGGGCCAAGGCACCACTCTCACAGTCTCCTCAG	QVQLQQPGAELVKPGASVKLSCKASGYTFTSYLMHWVKQRPGRGLEWIGRIDPDSGGTKYNEKFKNKATLTVDKPSSTAYMQLSSLTSEDSAVYYCARYYYGSSFDYWGQGTTLTVSS		IGLV1*01	IGLJ1*01	CAGGCTGTTGTGACTCAGGAATCTGCACTCACCACATCACCTGGTGAAACAGTCACACTCACTTGTCGCTCAAGTACTGGGGCTGTTACAACTAGTAACTATGCCAACTGGGTCCAAGAAAAACCAGATCATTTATTCACTGGTCTAATAGGTGGTACCAACAACCGAGCTCCAGGTGTTCCTGCCAGATTCTCAGGCTCCCTGATTGGAGACAAGGCTGCCCTCACCATCACAGGGGCACAGACTGAGGATGAGGCAATATATTTCTGTGCTCTATGGTACAGCAACCATTGGGTGTTCGGTGGAGGAACCAAACTGACTGTCCTAG	QAVVTQESALTTSPGETVTLTCRSSTGAVTTSNYANWVQEKPDHLFTGLIGGTNNRAPGVPARFSGSLIGDKAALTITGAQTEDEAIYFCALWYSNHWVFGGGTKLTVL		27.065	y				L	K	Y		A	S	H
		PC_33		M2	D21M2PCP4IgH3-2mRG	IgG	clone		IGHV1-72*01	IGHD1-1*01	IGHJ2*01	CAGGTCCAACTGCAGCAGCCTGGGGCTGAGCTTGTGAAGCCTGGGTCTTCAGTGAAGCTGTCCTGCAAGGCTTCTGGCTACACCTTCACCAGCTACTTGATGCACTGGGTGAAGCAGAGGCCTGGACGAGGCCTTGAGTGGATTGGAAGGATTGATCCTAATAGTGGTGGTACTAAGTACAATGAGAAGTTCAAGAGCAAGGCCACACTGACTGTAGACAAACCCTCCAGCACAGCCTACATGCAGCTCAGCAGCCTGACATCTGAGGACTCTGCGGTCTATTATTGTGCAAGATATTACTACGGTAGAAGCTTTGACTACTGGGGCCAAGGCACCACTCTCACAGTCTCCTCAG	QVQLQQPGAELVKPGSSVKLSCKASGYTFTSYLMHWVKQRPGRGLEWIGRIDPNSGGTKYNEKFKSKATLTVDKPSSTAYMQLSSLTSEDSAVYYCARYYYGRSFDYWGQGTTLTVSS		IGLV1*01	IGLJ1*01	CAGGCTGTTGTGACTCAGGAATCTGCACTCACCACATCACCTGGTGAAACAGTCACACTCACTTGTCGCTCAAGTACTGGGGCTGTTACAACTAGTAACTATGCCAATTGGGTCCAAGAAAAACCAGATCATTTATTCACTGGTCTAATAGGTGGTACCAACAACCGAGCTCCAGGTGTTCCTGCCAGATTCTCAGGCTCCCTGATTGGAGACAAGGCTGCCCTCACCATCACAGGGGCACAGACTGAGGATGAGGCAATATATTTCTGTGCTCTATGGTACAGCAACCATTGGGTGTTCGGTGGAGGAACCAAACTGACTGTCCTag	QAVVTQESALTTSPGETVTLTCRSSTGAVTTSNYANWVQEKPDHLFTGLIGGTNNRAPGVPARFSGSLIGDKAALTITGAQTEDEAIYFCALWYSNHWVFGGGTKLTVL		17.22	y				L	K	Y		A	S	H
		PC_34		M2	D21M2PCP4IgH56-2mRG	IgG	clone		IGHV1-72*01	IGHD1-1*01	IGHJ2*01	CAGGTCCAACTGCAGCAGCCTGGGACTGAACTTATGAAGCCTGGGGCTTCAGTGAAGCTGTCCTGCAAGGCTTCTGGCTACCCCTTCACCAGCTACTTGATGCACTGGGTGAAACAGAGGCCTGGACGAGGCCTTGAGTGGATTGGAAGGATTGATCCTAATAGTGGTGGTACTAAGTACAATGAGAAGTTCAAGAGCAAGGCCACACTGACTGTAGACAAACCCTCCAGCACAGCCTACATGCAGCTCAGCAGCCTGACATCTGAGGACTCTGCGGTCTATTATTGTGCAAGATATTACTACGGTCGTAGCTTTGACTACTGGGGCCAAGGCACCACTCTCACAGTCTCCTCAG	QVQLQQPGTELMKPGASVKLSCKASGYPFTSYLMHWVKQRPGRGLEWIGRIDPNSGGTKYNEKFKSKATLTVDKPSSTAYMQLSSLTSEDSAVYYCARYYYGRSFDYWGQGTTLTVSS		IGLV1*01	IGLJ1*01	CAGGCTGTTGTGACTCAGGAATCTGCACTCACCACATCACCTGGTGAAACAGTCACACTCACTTGTCGCTCAAGTACTGGGGCTGTTACAACTACTAACTATGCCAACTGGGTCCAAGAAAAACCAGATCATTTATTCACTGGTCTGATAGGTGCTACCAACAACCGATCTCCAGGTGTTCCTGCCAGATTCTCAGGCTCCCTGATTGGAGACAAGGCTGCCCTCACCATCACAGGGGCACAGACTGAGGATGAGGCAATATATTTCTGTGCTCTATGGTACAGCAACCATTGGGTGTTCGGTGGAGGAACCAAACTGACtgtcctag	QAVVTQESALTTSPGETVTLTCRSSTGAVTTTNYANWVQEKPDHLFTGLIGATNNRSPGVPARFSGSLIGDKAALTITGAQTEDEAIYFCALWYSNHWVFGGGTKLTVL		15	y				L	K	Y		A	S	H
		PC_35		M2	D21M2PCP4IgH96-2mRG	IgG	clone		IGHV1-72*01	IGHD1-1*01	IGHJ2*01	CAGGTCCAACTGCAGCAGCCTGGGGCTGAGTTTGTGAAGCCTGGGGCTTCAGTGAAGCTGTCCTGCAAGGCTTCTGGCTACACCTTCACCAGCTACTTGATGCACTGGGTGAAGCAGAGGCCTGGACGAGGCCTTGAGTGGATTGGAAGGATTGATCCTAATAGTGGTGGTACTAAGTACAATGAGAAGTTCAAGAGCAAGGCCACACTGACTGTAGACAAACCCTCCAGCACAGCCTACATGCACCTCAGCAGCCTGACATCTGAGGACTCTGCGGTCTATTTTTGTGCAAGATATTACTACGGTCGTAGCTTTGACTACTGGGGCCAAGGCACCACTCTCACAGTCTCCTCAG	QVQLQQPGAEFVKPGASVKLSCKASGYTFTSYLMHWVKQRPGRGLEWIGRIDPNSGGTKYNEKFKSKATLTVDKPSSTAYMHLSSLTSEDSAVYFCARYYYGRSFDYWGQGTTLTVSS		IGLV1*01	IGLJ1*01	CAGGCTGTTGTGACTCAGGAATCTGCACTCACCACATCACCTGGTGAAACAGTCACACTCACTTGTCGCTCAAGTACTGGGGCTGTTACAACTAGTAACTATGCCAACTGGGTCCAAGAAAAACCAGATCATTTATTCACTGGTCTAATAGGTGGTACCAACAACCGAGCTCCAGGTGTTCCTGCCAGATTCTCAGGCTCCCTGATTGGAGACAAGGCTGCCCTCACCATCACAGGGGCACAGACTGAGGATGAGGCAATATATTTCTGTGCTCTATGGTACAGCAACCATTGGGTGTTCGGTGGAGGAACCAAACTGACtgtcctag	QAVVTQESALTTSPGETVTLTCRSSTGAVTTSNYANWVQEKPDHLFTGLIGGTNNRAPGVPARFSGSLIGDKAALTITGAQTEDEAIYFCALWYSNHWVFGGGTKLTVL		16.785	y				L	K	Y		A	S	H
		PC_36		M2	D21M2PCP1IgH59-2mRG	IgG	clone		IGHV1-72*01	IGHD4-1*01	IGHJ4*01	CAGGTCCAACTGCAGCAGCCTGGGGCTGAGATTGTGAAGCCTGGGGCTTCAGTGAAGCTGTCCTGTAAGGCTTCTGGCTACACCCTCACCAGCTACTGGATGCAGTGGGTGAAGCAAAGGCCTGGACGAGGCCTTGAGTGGATTGGAAGGATTGATCCTAATAGAGGTGGTACTAAGTACAATGAGAAGTTCAAGAGCAAGGCCACACTGACTGTAGACAAACCCTCCAGCACAGCCTACATGCAGCTCAGCAGCCTGACATCTGAGGACTCTGCGGTCTATTATTGTGCAAGATATAACTGGGTCCTTTACTATGGTATGGACTACTGGGGTCAAGGAACCTCAGTCACCGTCTCCTCAG	QVQLQQPGAEIVKPGASVKLSCKASGYTLTSYWMQWVKQRPGRGLEWIGRIDPNRGGTKYNEKFKSKATLTVDKPSSTAYMQLSSLTSEDSAVYYCARYNWVLYYGMDYWGQGTSVTVSS		IGLV1*01	IGLJ1*01	CAGGCTGTTGTGACTCAGGAATCTGCACTCACCACATCACCTGGTGAAACAGTCACACTCACTTGTCGCTCAAGTACTGGGGCTGTTACAACTAGTAACTATGCCAACTGGGTCCAAGAAAAACCAGATCATTTATTCACTGGTCTAATAGGTGGTACCAACAACCGAGCTCCAGGTGTTCCTGCCAGATTCTCAGGCTCCCTGATTGGAGACAAGGCTGCCCTCACCATCACAGGGGCACAGACTGAGGATGAGGCAATATATTTCTGTGCTCTATGGTACAGCAACCATTGGGTGTTCGGTGGAGGAACCAAACTGACTGTCCTAG	QAVVTQESALTTSPGETVTLTCRSSTGAVTTSNYANWVQEKPDHLFTGLIGGTNNRAPGVPARFSGSLIGDKAALTITGAQTEDEAIYFCALWYSNHWVFGGGTKLTVL		23.02	y		Binder (7.62E+00)		W	K	Y		A	S	Q
		PC_37		M2	D21M2PCP1IgH77-2mRG	IgG	clone		IGHV1-72*01	IGHD1-3*01	IGHJ4*01	CAGGTCCAACTGCAGCAGCCTGGGGCTGAGCTTGTGAAGCCTGGGGCTTCAGTGAAGCTGTCCTGCAAGGCTTCTGGCTACACCTTCACCAGCTACTGGATGCACTGGGTGAAGCAGAGGCCTGGACGAGGCCTTGAGTGGATTGGAAGGATTGATCCTAATAGTGGTGGTACTAAGTACAATGAGAAGTTCAAGAGCAAGGCCACACTGACTGTAGACAAACCCTCCAGCACGGCCTACATGCAGCTCAGCAGCCTGACATCTGAGGACTCTGCGGTCTATTATTGTGCAAGATATAACTATTGGGTTTACTCTGCTATGGACTACTGGGGTCAAGGAACCTCAGTCACCGTCTCCTCAG	QVQLQQPGAELVKPGASVKLSCKASGYTFTSYWMHWVKQRPGRGLEWIGRIDPNSGGTKYNEKFKSKATLTVDKPSSTAYMQLSSLTSEDSAVYYCARYNYWVYSAMDYWGQGTSVTVSS		IGLV1*01	IGLJ1*01	CAGGCTGTTGTGACTCAGGAATCTGCACTCACCACATCACCTGGTGAAACAGTCACACTCACTTGTCGCTCAAGTACTGGGGCTGTTACAACTAGTAACTATGCCAACTGGGTCCAAGAAAAACCAGATCATTTATTCACTGGTCTAATAGGTGGTACCAACAACCGAGCTCCAGGTGTTCCTGCCAGATTCTCAGGCTCCCTGATTGGAGACAAGGCTGCCCTCACCATCACAGGGGCACAGACTGAGGATGAGGCAATATATTTCTGTGCTCTATGGTACAGCAACCATTGGGTGTTCGGTGGAGGAACCAAACTGACTGTCCTAG	QAVVTQESALTTSPGETVTLTCRSSTGAVTTSNYANWVQEKPDHLFTGLIGGTNNRAPGVPARFSGSLIGDKAALTITGAQTEDEAIYFCALWYSNHWVFGGGTKLTVL		5.209	y		Binder (1.35E+01)		W	K	Y		A	S	H
		PC_38		M2	D21M2PCP4IgH45-2mRG	IgG	clone		IGHV1-72*01	IGHD1-1*01	IGHJ4*01	CAGGTCCAACTGCAGCAGCCTGGGGCTGAGCTTGTGAAGCCTGGGGCTTCAGTGAAGCTGTCCTGCAAGGCTTCTGGCTACACCTTCACCAGCTACTGGATTCACTGGGTGAAGCAGAGGCCTGGACGAGGCCTTGAGTGGATTGGAAGGATTGATCCTAATAGTGGTGGTACTAAGTACAATGAGAATTTCAAGACCAAGGCCACACTGACTGTAGACAAACCCTCCAACACAGCCTACATGCAGCTCAGCAGCCTGACATCTGAGGACTCTGCGGTCTATTATTGTGCAAGATATTACTGGGTCCTTTACTCTGCTATGGACTTCTGGGGTCAAGGAACCTCAGTCACCGTCTCCTCAG	QVQLQQPGAELVKPGASVKLSCKASGYTFTSYWIHWVKQRPGRGLEWIGRIDPNSGGTKYNENFKTKATLTVDKPSNTAYMQLSSLTSEDSAVYYCARYYWVLYSAMDFWGQGTSVTVSS		IGLV1*01	IGLJ1*01	CAGGCTGTTGTGACTCAGGAATCTGCACTCACCACATCACCTGGTGAAACAGTCACACTCACTTGTCGCTCAAGTACTGGGGCTGTTACAACTAGTAACTATGCCAACTGGGTCCAAGAAAAACCAGATCATTTATTCACTGGTCTAATAGGTGGTACCAACAACCGAGCTCCAGGTGTTCCTGCCAGATTCTCAGGCTCCCTGATTGGAGACAAGGCTGCCCTCACCATCACAGGGGCACAGACTGAGGATGAGGCAATATATTTCTGTGCTCTATGGTACAGCAACCATTGGGTGTTCGGTGGAGGAACCAAACTGACTGTCCTAG	QAVVTQESALTTSPGETVTLTCRSSTGAVTTSNYANWVQEKPDHLFTGLIGGTNNRAPGVPARFSGSLIGDKAALTITGAQTEDEAIYFCALWYSNHWVFGGGTKLTVL		60.475	y		Binder (1.45E+01)		W	K	Y		A	S	H
		PC_39		M2	D21M2PCP4IgH81-2mRG	IgG	clone		IGHV1-72*01	IGHD4-1*01	IGHJ4*01	CAGGTCCAACTGCAGCAGCCTGGGGCTGAGATTGTGAAGCCTGGGGCTTCAGTGAAGCTGTCCTGTAAGGCTTCTGGCTACACCCTCACCAGCTACTGGATGCAGTGGGTGAAGCAAAGGCCTGGACGAGGCCTTGAGTGGATTGGAAGGATTGATCCTAATAGAGGTGGTACTAAGTACAATGAGAAGTTCAAGAGCAAGGCCACACTGACTGTAGACAAACCCTCCAGCACAGCCTACATGCAGCTCAGCAGCCTGACATCTGAGGACTCTGCGGTCTATTATTGTGCAAGATATAACTGGGTCCTTTACTATGGTATGGACTACTGGGGTCAAGGAACCTCAGTCACCGTCTCCTCAG	QVQLQQPGAEIVKPGASVKLSCKASGYTLTSYWMQWVKQRPGRGLEWIGRIDPNRGGTKYNEKFKSKATLTVDKPSSTAYMQLSSLTSEDSAVYYCARYNWVLYYGMDYWGQGTSVTVSS		IGLV1*01	IGLJ1*01	CAGGCTGTTGTGACTCAGGAATCTGCACTCACCACATCACCTGGTGAAACAGTCACACTCACTTGTCGCTCAAGTACTGGGGCTGTTACAACTAGTAACTATGCCAACTGGGTCCAAGAAAAACCAGATCATTTATTCACTGGTCTAATAGGTGGTACCAACAACCGAGCTCCAGGTGTTCCTGCCAGATTCTCAGGCTCCCTGATTGGAGACAAGGCTGCCCTCACCATCACAGGGGCACAGACTGAGGATGAGGCAATATATTTCTGTGCTCTATGGTACAGCAACCATTGGGTGTTCGGTGGAGGAACCAAACTGACtgtcctag	QAVVTQESALTTSPGETVTLTCRSSTGAVTTSNYANWVQEKPDHLFTGLIGGTNNRAPGVPARFSGSLIGDKAALTITGAQTEDEAIYFCALWYSNHWVFGGGTKLTVL		21.46	y		Binder (8.20E+00)		W	K	Y		A	S	Q
		PC_40		M2	D21M2PCP1IgH10-2mRG	IgG	clone		IGHV1-72*01	IGHD1-1*01	IGHJ4*01	CAGGTCCAACTGCAGCAGCCTGGGGCTGAGCTTGTGAAGCCTGGGGCTTCAGTGAAGCTGTCCTGCAAGGCTTCTGGCTACACCTTCACCAGCTACTTGATGCACTGGGTGAAGCAGAGGCCTGGACGAGGCCTTGAGTGGATTGGAAGGATTGATCCTAATGGTGGTGGTACTAAGTACAATGAGAAGTTCAAGAGCAAGGCCACACTGACTGTAGACAAACCCTCCAGCACAGCCTACATGCAGCTCAGCAGCCTGACATCTGAGGACTCTGCGGTCTATTATTGTGCAAGATATTACTACGGAAGGGCTATGGACTACTGGGGTCAAGGAACCTCAGTCACCGTCTCCTCAG	QVQLQQPGAELVKPGASVKLSCKASGYTFTSYLMHWVKQRPGRGLEWIGRIDPNGGGTKYNEKFKSKATLTVDKPSSTAYMQLSSLTSEDSAVYYCARYYYGRAMDYWGQGTSVTVSS		IGLV1*01	IGLJ1*01	CAGGCTGTTGTGACTCAGGAATCTGCACTCACCACATCACCTGGTGAAACAGTCACACTCACTTGTCGCTCAAGTACTGGGGCTGTTACAACTAGTAACTATGCCAACTGGGTCCAAGAAAAACCAGATCATTTATTCACTGGTCTAATAGGTGGTACCAACAACCGAGCTCCAGGTGTTCCTGCCAGATTCTCAGGCTCCCTGATTGGAGACAAGGCTGCCCTCACCATCACAGGGGCACAGACTGAGGATGAGGCAATATATTTCTGTGCTCTATGGTACAGCAACCATTGGGTGTTCGGTGGAGGAACCAAACTGACTGTCCTAG	QAVVTQESALTTSPGETVTLTCRSSTGAVTTSNYANWVQEKPDHLFTGLIGGTNNRAPGVPARFSGSLIGDKAALTITGAQTEDEAIYFCALWYSNHWVFGGGTKLTVL		12.02	y				L	K	Y		A	S	H
		PC_41		M2	D21M2PCP1IgH27-2mRG	IgG	clone		IGHV1-72*01	IGHD1-1*01	IGHJ4*01	CAGGTCCAACTGCAGCAGCCTGGGGCTGAGCTTGTGAAGCCTGGGGCTTCAGTGAAGCTGTCCTGCAAGGCTTCTGGCTACACCTTCACCAGCTACTTGATGCACTGGGTGAAGCAGAGGCCTGGACGAGGCCTTGAGTGGATTGGAAGGATTGATCCTAATGGTGGTGGTACTAAGTACGATGAGAAGTTCAAGAGCAAGGCCACACTGACTGTAGACAAACCCTCCAGCACAGCCTACATGCAGCTCAGCAGCCTGACATCTGAGGACTCTGCGGTCTATTATTGTGCAAGATATTACTACGGAAGGGCTATGGACTACTGGGGTCAAGGAACCTCAGTCACCGTCTCCTCAG	QVQLQQPGAELVKPGASVKLSCKASGYTFTSYLMHWVKQRPGRGLEWIGRIDPNGGGTKYDEKFKSKATLTVDKPSSTAYMQLSSLTSEDSAVYYCARYYYGRAMDYWGQGTSVTVSS		IGLV1*01	IGLJ1*01	CAGGCTGTTGTGACTCAGGAATCTGCACTCACCACATCACCTGGTGAAACAGTCACACTCACTTGTCGCTCAAGTACTGGGGCTGTTACAACTAGTAACTATGCCAACTGGGTCCAAGAAAAACCAGATCATTTATTCACTGGTCTAATAGGTGGTACCAACAACCGAGCTCCAGGTGTTCCTGCCAGATTCTCAGGCTCCCTGATTGGAGACAAGGCTGCCCTCACCATCACAGGGGCACAGACTGAGGATGAGGCAATATATTTCTGTGCTCTATGGTACAGCAACCATTGGGTGTTCGGTGGAGGAACCAAACTGACtgtcctag	QAVVTQESALTTSPGETVTLTCRSSTGAVTTSNYANWVQEKPDHLFTGLIGGTNNRAPGVPARFSGSLIGDKAALTITGAQTEDEAIYFCALWYSNHWVFGGGTKLTVL		11.235	y				L	K	Y		A	S	H
		PC_42		M2	D21M2PCP1IgH94-2mRG	IgG	clone		IGHV1-72*01	IGHD1-1*01	IGHJ4*01	CAGGTCCAACTGCAGCAGCCTGGGGCTGAGCTTGTGAAGCCTGGGGCTTCAGTGAAGCTGTCCTGCAAGGCTTCTGGCTACACCTTCACCAGCTACTTGATGCACTGGGTGAAGCAGAGGCCTGGACGAGGCCTTGAGTGGATTGGAAGGATTGATCCTAATGGTGGTGGTACTAAGTACAATGAGAAGTTCAAGAGCAAGGCCACACTGACTGTAGACAAACCCTCCAGCACAGCCTACATGCAGCTCAGCAGCCTGACATCTGAGGACTCTGCGGTCTATTATTGTGCAAGATATTACTACGGAAGGGCTATGGACTACTGGGGTCAAGGAACCTCAGTCACCGTCTCCTCAG	QVQLQQPGAELVKPGASVKLSCKASGYTFTSYLMHWVKQRPGRGLEWIGRIDPNGGGTKYNEKFKSKATLTVDKPSSTAYMQLSSLTSEDSAVYYCARYYYGRAMDYWGQGTSVTVSS		IGLV1*01	IGLJ1*01	CAGGCTGTTGTGACTCAGGAATCTGCACTCACCACATCACCTGGTGAAACAGTCACACTCACTTGTCGCTCAAGTACTGGGGCTGTTACAACTAGTAACTATGCCAACTGGGTCCAAGAAAAACCAGATCATTTATTCACTGGTCTAATAGGTGGTACCAACAACCGAGCTCCAGGTGTTCCTGCCAGATTCTCAGGCTCCCTGATTGGAGACAAGGCTGCCCTCACCATCACAGGGGCACAGACTGAGGATGAGGCAATATATTTCTGTGCTCTATGGTACAGCAACCATTGGGTGTTCGGTGGAGGAACCAAACTGACTGTCCTAG	QAVVTQESALTTSPGETVTLTCRSSTGAVTTSNYANWVQEKPDHLFTGLIGGTNNRAPGVPARFSGSLIGDKAALTITGAQTEDEAIYFCALWYSNHWVFGGGTKLTVL		12.445	y				L	K	Y		A	S	H
		PC_43		M2	D21M2PCP4IgH13-2mRG	IgG	clone		IGHV1-72*01	IGHD1-1*01	IGHJ4*01	CAGGTCCAACTGCAGCAGCCTGGGGCTGAGCTTGTGAAGCCTGGGGCTTCAGTGAAGCTGTCCTGCAAGGCCTCTGGCTACACCTTCACCATCTACTTAATACACTGGGTGAAGCAGAGGCCTGGACGAGGCCTTGAGTGGATTGGAAGGATTGATCCTAATAGTGGTGGTACTAAGTACAATGAGAAGTTCAAGAGCAAGGCCACACTGACTGTAGACAAACCCTCCAGTACAGCCTACATGCAGCTCAGCAGCCTGACATCTGAGGACTCTGCGGTCTATTATTGTGCAAGATATCTTTTATATTACTCTACTATGGACTACTGGGGTCAAGGAACCTCAGTCACCGTCTCCTCAG	QVQLQQPGAELVKPGASVKLSCKASGYTFTIYLIHWVKQRPGRGLEWIGRIDPNSGGTKYNEKFKSKATLTVDKPSSTAYMQLSSLTSEDSAVYYCARYLLYYSTMDYWGQGTSVTVSS		IGLV1*01	IGLJ1*01	CAGGCTGTTGTGACTCAGGAATCTGCACTCACCACATCACCTGGTGAAACAGTCACACTCACTTGTCGCTCAAGTACTGGGGCTGTTACAAGTAGTAACTATGCCAACTGGGTCCAAGAAAAACCAGATCATTTATTCACTGGTCTAATAGGTGGTACCAACAACCGAGCTCCAGGTGTTCCTGCCAGATTCTCAGGCTCCCTGATTGGAGACAAGGCTGCCCTCACCATCACAGGGGCACAGACTGAGGATGAGGCAATATATTTCTGTGCTCTATGGTACAGCAACCACTGGGTGTTCGGTGGAGGAACCAAACTGACTGTCCTAG	QAVVTQESALTTSPGETVTLTCRSSTGAVTSSNYANWVQEKPDHLFTGLIGGTNNRAPGVPARFSGSLIGDKAALTITGAQTEDEAIYFCALWYSNHWVFGGGTKLTVL		22.45	y		Binder (7.12E+00)		L	K	Y		A	I	H
		PC_44		M2	D21M2PCP4IgH78-2mRG	IgG	clone		IGHV1-72*01	IGHD1-1*01	IGHJ4*01	CAGGTCCAACTGCAGCAGCCTGGGGCTGAACTTGTGAAGCCTGGGGCTTCAGTGAAGCTGTCCTGCAAGGCTTCTGGCTACACCTTCACCACCTACTGGATGCACTGGGTGAAACAGAGGCCTGGACGAGGCCTTGAGTGGATTGGAAGGATTGATCCTAATAGTGGTGGTACTAAGTACAATGAGAAGTTCAAGAGCAAGGCCACACTGACTGTAGACAAACCCTCCAGCACAGCCTACATGCAGCTCAGCAGCCTGACATCTGAGGACTCTGCGGTCTATTATTGTGCAAGATATCTTTTATATTACTCTGCTATGGACTACTGGGGTCAAGGAACCTCAGTCACCGTCTCCTCAG	QVQLQQPGAELVKPGASVKLSCKASGYTFTTYWMHWVKQRPGRGLEWIGRIDPNSGGTKYNEKFKSKATLTVDKPSSTAYMQLSSLTSEDSAVYYCARYLLYYSAMDYWGQGTSVTVSS		IGLV1*01	IGLJ1*01	CAGGCTGTTGTGACTCAGGAATCTGCACTCACCACATCACCTGGTGAAACAGTCACACTCACTTGTCGCTCAAGTACTGGGGCTGTTACAACTAGTAACTATGCCAACTGGGTCCAAGAAAAACCAGATCATTTATTCACTGGTCTAATAGGTGGTACCAACAACCGAGCTCCAGGTGTTCCTGCCAGATTCTCAGGCTCCCTGATTGGAGACAAGGCTGCCCTCACCATCACAGGGGCACAGACTGAGGATGAGGCAATATATTTCTGTGCTCTATGGTACAGCAACCACTGGGTGTTCGGTGGAGGAACCAGACTGACtgtcctag	QAVVTQESALTTSPGETVTLTCRSSTGAVTTSNYANWVQEKPDHLFTGLIGGTNNRAPGVPARFSGSLIGDKAALTITGAQTEDEAIYFCALWYSNHWVFGGGTRLTVL		40.12	y		Binder (1.90E+01)		W	K	Y		A	T	H
		PC_45		M2	D21M2PCP1IgH51-2mRG	IgG	clone		IGHV1-72*01	IGHD1-1*01	IGHJ2*01	CAGGTCCAACTGCAGCAGCCTGGGGCTGAGCTTGTGAAGCCTGGGGCTTCAGTGAAGCTGTCCTGCAAGGCTTCTGGCTACACCTTCACCAGCTACTGGATGCACTGGGTGAAGCAGAGGCCTGGACGAGGCCTTGAGTGGATTGGAAGGATTGATCCTAATAGTGGTGGTACTAGGTACAATGAGAAGTTCGAGAGCAAGGCCACACTGACTGTAGACAAACCCTCCAGCACAGCCTACATGCAGCTCAGCAGCCTGACATCTGAGGACTCTGCGGTCTATTATTGTGCAAGAGGGAAATACGGTAGTCTTCACTTTGACTACTGGGGCCAAGGCACCACTCTCACAGTCTCCTCAG	QVQLQQPGAELVKPGASVKLSCKASGYTFTSYWMHWVKQRPGRGLEWIGRIDPNSGGTRYNEKFESKATLTVDKPSSTAYMQLSSLTSEDSAVYYCARGKYGSLHFDYWGQGTTLTVSS		IGLV1*01	IGLJ1*01	CAGGCTGTTGTGACTCAGGAATCTGCACTCACCACATCACCTGGTGAAACAGTCACACTCACTTGTCGCTCAAGTACTGGGGCTGTTACAAGTAGTAACTATGCCAACTGGGTCCAAGAAAAACCAGATCATTTATTCACTGGTCTAATAGGTGGTACCAACAACCGAGCTCCAGGTGTTCCTGCCAGATTCTCAGGCTCCCTGATTGGAGACAAGGCTGCCCTCACCATCACAGGGGCACAGACTGAGGATGAGGCAATATATTTCTGTGCTCTATGGTACAGCAACCACTGGGTGTTCGGTGGAGGAACCAAACTGACTGTCCTAG	QAVVTQESALTTSPGETVTLTCRSSTGAVTSSNYANWVQEKPDHLFTGLIGGTNNRAPGVPARFSGSLIGDKAALTITGAQTEDEAIYFCALWYSNHWVFGGGTKLTVL		43.375	y				W	R	G		A	S	H
		PC_46		M2	D21M2PCP4IgH73-2mRG	IgG	clone		IGHV1-72*01	IGHD1-1*01	IGHJ2*01	CAGGTCCAACTGCAGCAGCCTGGGGCTGAGCTTGTGAAGCCTGGGGCTTCAGTGAACCTGTCCTGCAAGGCTTCTGGCTACACCTTCACCAGCTACTGGATGCACTGGGTGAAGCAGAGGCCTGGACGAGGCCTTGAGTGGATTGGAAGGATTGATCCTAATAGTGGTGGTACTAGGTACAATGAGAAGTTCAAGAGCAAGGCCACACTGACTGTAGACAAACCCTCCAGCACAGCCTACATGCAGCTCAGCAGCCTGACATCTGAGGACTCTGCGGTCTATTATTGTGCAAGAGGGAAGTACGGTAGTCTTCACTTTGACTACTGGGGCCAAGGCACAACTCTCACAGTCTCCTCAG	QVQLQQPGAELVKPGASVNLSCKASGYTFTSYWMHWVKQRPGRGLEWIGRIDPNSGGTRYNEKFKSKATLTVDKPSSTAYMQLSSLTSEDSAVYYCARGKYGSLHFDYWGQGTTLTVSS		IGLV1*01	IGLJ1*01	CAGGCTGTTGTGACTCAGGAATCTGCACTCACCACATCACCTGGTGAAACAGTCACACTCACTTGTCGCTCAAGTACTGGGGCTGTTACAACTAGTAACTATGCCAACTGGGTCCAAGAAAAACCAGATCATTTATTCACTGGTCTAATAGGTGGTACCAACAACCGAGCTCCAGGTGTTCCTGCCAGATTCTCAGGCTCCCTGATTGGAGACAAGGCTGCCCTCACCATCACAGGGGCACAGACTGAGGATGAGGCAATATATTTCTGTGCTCTATGGTACAGCAACCATTGGGTGTTCGGTGGAGGAACCAAACTGACTGTCCTAG	QAVVTQESALTTSPGETVTLTCRSSTGAVTTSNYANWVQEKPDHLFTGLIGGTNNRAPGVPARFSGSLIGDKAALTITGAQTEDEAIYFCALWYSNHWVFGGGTKLTVL		16.025	y				W	R	G		A	S	H
		PC_47		M2	D21M2PCP1IgH91-2mRG	IgG	clone		IGHV3-6*01		IGHJ3*01	GATGTACAGCTTCAGGAGTCAGGACCTGGCCTCGTGAAACCTTCTCAGTCTCTGTCTCTCTCCTGCTCTGTCACTGGCTACTCCATCACCAGTGGTTATTACTGGAACTGGATCCGGCAGTTTCCAGGAAACAAACTGGAATGGATGGGCTACATAAGCTACGATGGTAGCAATAACTACAACCCATCTCTCAAAAATCGAATCTCCATCACTCGTGACACATCTAAGAACCAGTTTTTCCTGAAGTTGAATTCTGTGACTACTGAGGACACAGCCACATATTACTGTGCAAGACTTGCTTACTGGGGCCAAGGGACTCTGGTCACTGTCTCTGCAG	DVQLQESGPGLVKPSQSLSLSCSVTGYSITSGYYWNWIRQFPGNKLEWMGYISYDGSNNYNPSLKNRISITRDTSKNQFFLKLNSVTTEDTATYYCARLAYWGQGTLVTVSA		IGLV1*01	IGLJ1*01	CAGGCTGTTGTGACTCAGGAATCTGCACTCTCCACATCACCTGGTGAAACAGTCACACTCACTTGTCGCTCAAGTACTGGGGCTGTTACAACTAGTAACTATGCCAACTGGGTCCAAGAAAAACCAGATCATTTATTCACTGGTCTAATAGGTGGTACCAACAACCGAGCTCCAGGTGTTCCTGCCAGATTCTCAGGCTCCCTGATTGGAGACAAGGCTGCCCTCACCATCACAGGGGCACAGACTGAGGATGAGGCAATATATTTCTGTGCTCTATGGTACAGCAACCATTGGGTGTTCGGTGGAGGAACCAAACTGACTGTCCTAG	QAVVTQESALSTSPGETVTLTCRSSTGAVTTSNYANWVQEKPDHLFTGLIGGTNNRAPGVPARFSGSLIGDKAALTITGAQTEDEAIYFCALWYSNHWVFGGGTKLTVL		10000	nb		nb
		PC_48		M2	D21M2PCP1IgH57-2mRG	IgG	clone		IGHV1-72*01	IGHD1-1*01	IGHJ2*01	CAGGTCCAACTGCAGCAGCCTGGGGCTGAGCTTGTGAAGCCTGGGGCTTCAGTGAAGCTGTCCTGCAAGGCTTCTGGCTACACCTTCACCAGCTACTGGATGCACTGGGTGAAGCAGAGGCCTGGACGAGGCCTTGAGTGGATTGGAAGGATTGATCCTAATAGTGGTGGTACTAAGTACAATGAGAAGTTCAAGAGCAAGGCCACACTGACTGTAGACAAAGCCTCCAGCACAGCCTACATGCAGCTCAGCAGCCTGACATCTGAGGACTCTGCGGTCTATTATTGTGCAAGAGGGTATTACTACGGTAGTAGACACTTTGACTACTGGGGCCAAGGCACCACTCTCACAGTCTCCTCAG	QVQLQQPGAELVKPGASVKLSCKASGYTFTSYWMHWVKQRPGRGLEWIGRIDPNSGGTKYNEKFKSKATLTVDKASSTAYMQLSSLTSEDSAVYYCARGYYYGSRHFDYWGQGTTLTVSS		IGLV1*01	IGLJ1*01	CAGGCTGTTGTGACTCAGGAATCTGCACTCACCACATCACCTGGTGAAACAGTCACACTCACTTGTCGCTCAAGTACTGGGGCTGTTACAACTAGTAACTATGCCAACTGGGTCCAAGAAAAACCAGATCATTTATTCACTGGTCTAATAGGTGGTACCAACAACCGAGCTCCAGGTGTTCCTGCCAGATTCTCAGGCTCCCTGATTGGAGACAAGGCTGCCCTCACCATCACAGGGGCACAGACTGAGGATGAGGCAATATATTTCTGTGCTCTATGGTACAGCAACCATTGGGTGTTCGGTGGAGGAACCAAACTGACTGTCCTAG	QAVVTQESALTTSPGETVTLTCRSSTGAVTTSNYANWVQEKPDHLFTGLIGGTNNRAPGVPARFSGSLIGDKAALTITGAQTEDEAIYFCALWYSNHWVFGGGTKLTVL		13.685	y				W	K	G		A	S	H
		PC_49		M2	D21M2PCP4IgH66-2mRG	IgG	clone		IGHV10-3*01	IGHD1-1*01	IGHJ2*01	GAGGTGCAGCTTGTTGAGTCTGGTGGAGGATTGGTGCAGCCTAAAGGATCATTGAAACTCTCATGTGCCGCCTCTGGTTTCACCTTCAATACCTATGCCATACACTGGGTCCGCCAGGCTCCAGGAAAGGGTTTGGAATGGGTTGCTCGCATAAGAAGTAAAAGTAGTAATTATGCACCATATTATGCCGATTCAGTGAAAGACAGATTCACCATCTCCAGAGATGATTCACAAAGCATGCTCTATCTGCAAATGAACAACCTGAAAACTGAGGACACAGCCATGTATTACTGTGTGAGAGAGAGAGAACCTACTACGGTAGTAGCGAGGGGTTTGTTTGCCTACTGGGGCCAAGGCACCACTCTCACAGTCTCCTCAG	EVQLVESGGGLVQPKGSLKLSCAASGFTFNTYAIHWVRQAPGKGLEWVARIRSKSSNYAPYYADSVKDRFTISRDDSQSMLYLQMNNLKTEDTAMYYCVREREPTTVVARGLFAYWGQGTTLTVSS		IGLV1*01	IGLJ1*01	CAGGCTGTTGTGACTCAGGAATCTGCACTCACCACATCACCTGGTGAAACAGTCACACTCACTTGTCGCTCAAGTACTGGGGCTGTTACAACTAGTAACTATGCCAACTGGGTCCAAGAAAAACCAGATCATTTATTCACTGGTCTAATAGGTGGTACCAACAACCGAGCTCCAGGTGTTCCTGCCAGATTCTCAGGCTCCCTGATTGGAGACAAGGCTGCCCTCACCATCACAGGGGCACAGACTGAGGATGAGGCAATATATTTCTGTGCTCTATGGTACAGCAACCATTGGGTGTTCGGTGGAGGAACCAAACTGACTGTCCTAG	QAVVTQESALTTSPGETVTLTCRSSTGAVTTSNYANWVQEKPDHLFTGLIGGTNNRAPGVPARFSGSLIGDKAALTITGAQTEDEAIYFCALWYSNHWVFGGGTKLTVL		10000	nb		nb
		PC_50		M2	D21M2PCP1IgH36-2mRG	IgG	clone		IGHV1-72*01	IGHD1-1*01	IGHJ3*01	CAGGTCCAACTGCAGCAGCCTGGGGCTGAGCTTGTGAAGCCTGGGGCTTCAGTGAAGCTGTCCTGCAAGGCTTCTGGCTACACCTTCACCAGCTACTGGATGCACTGGGTGAAGCAGAGGCCTGGACGAGGCCTTGAGTGGATTGGAAGGATTGATCCTAATAGTGGTGGTACTAGGTACAATGAGAAGTTCAAGAGCAAGGCCACACTGACTGTAGACAAACCCTCCAGCACAGCCTACATGCAGCTCAGCAGCCTGACATCTGAGGACTCTGCGGTCTATTATTGTGCAAGATGTGGGGGAATTTATTACTACGGTGCGACCTGGTTTGCTTACTGGGGCCAAGGGACTCTGGTCACTGTCTCTGCAG	QVQLQQPGAELVKPGASVKLSCKASGYTFTSYWMHWVKQRPGRGLEWIGRIDPNSGGTRYNEKFKSKATLTVDKPSSTAYMQLSSLTSEDSAVYYCARCGGIYYYGATWFAYWGQGTLVTVSA		IGLV1*01	IGLJ1*01	CAGGCTGTTGTGACTCAGGAATCTGCACTCACCACATCACCTGGTGAAACAGTCACACTCACTTGTCGCTCAAGTACTGGGGCTGTTACAACTAGTAACTATGCCAACTGGGTCCAAGAAAAACCAGATCATTTATTCACTGGTTTAATAGGTGGTACCAACAACCGAGCTCCAGGTGTTCCTGCCAGATTCTCAGGCTCCCTGATTGGAGACAAGGCTGCCCTCACCATCACAGGGGCACAGACTGAGGATGAGTCAATATATTTCTGTGCTCTATGGTACAGCAACCATTGGGTGTTCGGTGGAGGAACCAAACTGACtgtcctag	QAVVTQESALTTSPGETVTLTCRSSTGAVTTSNYANWVQEKPDHLFTGLIGGTNNRAPGVPARFSGSLIGDKAALTITGAQTEDESIYFCALWYSNHWVFGGGTKLTVL		156.4	y		Binder (2.92E+01)		W	R	C		A	S	H
		PC_51		M2	D21M2PCP1IgH22-2mRG	IgG	clone		IGHV1-72*01	IGHD3-2*02	IGHJ4*01	CAGGTCCAACTGCAGCAGCCTGGGGCTGAGCTTGTGAAGCCTGGGGCTTCAGTGAAGCTGTCCTGCAAGGCTTCTGGCTACACCTTCACCAGCTACTGGATGCACTGGGTGAAGCAGAGGCCTGGACGAGGCCTTGAGTGGATTGGAAGGATTGATCCTAATAGTGGTGGTCCTAATTACAATGAGAAGTTCAAGAACAAGGCCACACTGACTGAAGACAAACCCTCCAGCACAGCCTACATGCAGCTCAGCAGCCTGACATCTGAGGACTCTGCGGTCTATTATTGTGCAAGAGGAGGTGGAAGAGACAGTTCAGGCTACGTCTATGCTATGGACTACTGGGGTCAAGGAACCTCAGTCACCGTCTCCTCAG	QVQLQQPGAELVKPGASVKLSCKASGYTFTSYWMHWVKQRPGRGLEWIGRIDPNSGGPNYNEKFKNKATLTEDKPSSTAYMQLSSLTSEDSAVYYCARGGGRDSSGYVYAMDYWGQGTSVTVSS		IGLV1*01	IGLJ1*01	CAGGCTGTTGTGACTCAGGAATCTGCACTCACCACATCACCTGGTGAAACAGTCACACTCACTTGTCGCTCAAGTACTGGGGCTGTTACAACTAGTAACTATGCCAACTGGGTCCAAGAAAAACCAGATCATTTATTCACTGGTCTAATAGGTGGTACCAACAACCGAGCTCCAGGTGTTCCTGCCAGATTCTCAGGCTCCCTGATTGGAGACAAGGCTGCCCTCACCATCACAGGGGCACAGACTGAGGATGAGGCAATATATTTCTGTGCTCTATGGTACAGCAACCATTGGGTGTTCGGTGGAGGAACCAAACTGACTGTCCTAG	QAVVTQESALTTSPGETVTLTCRSSTGAVTTSNYANWVQEKPDHLFTGLIGGTNNRAPGVPARFSGSLIGDKAALTITGAQTEDEAIYFCALWYSNHWVFGGGTKLTVL		10000	nb				W	N	G		A	S	H
		PC_52		M2	D21M2PCP4IgH64-2mRG	IgG	clone		IGHV1-72*01	IGHD2-1*01	IGHJ2*01	CAGGTCCAACTGCAGCAGCCTGGGGCTGAACTTGTGAAGCCTGGGTCTTCAGTGAGGCTGTCCTGCAAGGCTTCTGGCTACACCTTCACCAGCTACTGGATGCACTGGGTGAAGCAGAGGCCTGGACGAGGCCTTGAGTGGATTGGAAGGATTGCTCCTAATAGTGGTGGTACTAAGTACAATGAGAAGTTCAAGAACAAGGCCACACTGACTGTAGACAAACCCTCCAGCACAGCCTACATGCAGCTCAGCAGCCTGACATCTGAGGACTCTGCGGTCTATTATTGTGCAAGATATTTTATGGTACTAGGGTTTGACTACTGGGGCCAAGGCACCACTCTCACAGTCTCCTCAG	QVQLQQPGAELVKPGSSVRLSCKASGYTFTSYWMHWVKQRPGRGLEWIGRIAPNSGGTKYNEKFKNKATLTVDKPSSTAYMQLSSLTSEDSAVYYCARYFMVLGFDYWGQGTTLTVSS		IGLV1*01	IGLJ1*01	CAGGCTGTTGTGACTCAGGAATCTGCACTCACCACGTCACCTGGTGAAACAGTCACACTCACTTGTCGCTCAAGTACTGGGGCTGTTACAACTACTAACTATGCCAACTGGGTCCAAGAAAAACCAGATCATTTATTCACTGGTCTGATAGGTGCTACCAACAACCGAGCTCCAGGTGTTCCTGCCAGATTCTCAGGCTCCCTGATTGGAGACAAGGCTGCCCTCACCATCACAGGGGCACAGACTGAGGATGAGGCAATATATTTCTGTGCTCTATGGTACAGCAACCATTGGGTGTTCGGTGGAGGAACCAAACTGACTGTCCTAG	QAVVTQESALTTSPGETVTLTCRSSTGAVTTTNYANWVQEKPDHLFTGLIGATNNRAPGVPARFSGSLIGDKAALTITGAQTEDEAIYFCALWYSNHWVFGGGTKLTVL		89.425	y				W	K	Y		A	S	H
		PC_53		M2	D21M2PCP1IgH53-2mRG	IgG	clone		IGHV1-53*01	IGHD1-1*02	IGHJ2*01	CAGGTCCAACTGCAGCAGCCTGGGACTGAACTGGTGAAGCCTGGGGCTTCAGTGAAGCTGTCCTGCAAGGCTTCTGGCAACACCTTCACCAGCTACTGGATGCACTGGGTGAAGCAGAGGCCTGGACAAGGCCTTGAGTGGATTGGAAGTATTAATCCTAGCAATGGTGGTACTAACTACAGTGAGAAGTTCAAGATCAAGGCCACACTGACTGTAGACAAATCCTCCAGCACAGCCTACATGCAGCTCAGCAGCCTGACATCTGAGGACTCTGCGGTCTATTATTGTGCAAGACGGTGGACGGGGGCGTACTACTTTGACTACTGGGGCCAAGGCACCACTCTCACAGTCTCCTCAG	QVQLQQPGTELVKPGASVKLSCKASGNTFTSYWMHWVKQRPGQGLEWIGSINPSNGGTNYSEKFKIKATLTVDKSSSTAYMQLSSLTSEDSAVYYCARRWTGAYYFDYWGQGTTLTVSS		IGLV1*01	IGLJ1*01	CAGGCTGTTGTGACTCAGGAATCTGCACTCTCCACATCACCTGGTGAAACAGTCACACTCACTTGTCGCTCAAGTACTGGGGCTGTTACAACTAGTAACTATGCCAACTGGGTCCAAGAAAAACCAGATCATTTATTCACTGGTCTAATAGGTGGTACCAACAACCGAGCTCCAGGTGTTCCTGCCAGATTCTCAGGCTCCCTGATTGGAGACAAGGCTGCCCTCACCATCACAGGGGCACAGACTGAGGATGAGGCAATATATTTCTGTGCTCTATGGTACAGCAACCATTGGGTGTTCGGTGGAGGAACCAAACTGACTGTCCTAG	QAVVTQESALSTSPGETVTLTCRSSTGAVTTSNYANWVQEKPDHLFTGLIGGTNNRAPGVPARFSGSLIGDKAALTITGAQTEDEAIYFCALWYSNHWVFGGGTKLTVL		10000	nb		nb
		PC_54		M2	D21M2PCP4IgH23-2mRG	IgG	clone		IGHV1-72*01	IGHD2-10*02	IGHJ4*01	CAGGTCCAACTGCAGCAGCCTGGGGCTGAGCTTGTGAAGCCTGGGGCTTCAGTGAAGCTGTCCTGCAAGGCTTCTGGCTACACCTTCACCAGCTACTACATACACTGGGTGAAGCAGAGGCCTGGACGAGGCCTTGAGTGGATTGGAAGGATTGATCCTAATAGTGGTGGTACTAAGTACAATGAGAAGTTCAAGAGCAAGGCCACACTGACTGTAGACAAACCCTCCAGCACAGCCTACATGCAGCTCAGCAGCCTGACATCTGAGGACTCTGCGGTCTATTATTGTGCAAGATACAGTATCTATTTTTACTCTGTTATGGACTACTGGGGTCAAGGAACCTCAGTCACCGTCTCCTCAG	QVQLQQPGAELVKPGASVKLSCKASGYTFTSYYIHWVKQRPGRGLEWIGRIDPNSGGTKYNEKFKSKATLTVDKPSSTAYMQLSSLTSEDSAVYYCARYSIYFYSVMDYWGQGTSVTVSS		IGLV1*01	IGLJ1*01	CAGGCTGTTGTGACTCAGGAATCTGCACTCACCACATCACCTGGTGAAACAGTCACACTCACTTGTCGCTCAAGTACTGGGGCTGTTACAACTAGTAACTATGCCAACTGGGTCCAAGAAAAACCAGATCATTTATTCACTGGTCTAATAGGTGGTACCAACAACCGAGCTCCAGGTGTTCCTGCCAGATTCTCAGGCTCCCTGATTGGAGACAAGGGTGCCCTCACCATCACAGGGGCACAGACTGAGGATGAGGCAATATATTTCTGTGCTCTATGGTACAGCAACCATTGGGTGTTCGGTGGAGGAACCAAACTGACTGTCCTAG	QAVVTQESALTTSPGETVTLTCRSSTGAVTTSNYANWVQEKPDHLFTGLIGGTNNRAPGVPARFSGSLIGDKGALTITGAQTEDEAIYFCALWYSNHWVFGGGTKLTVL		12.113	y		Binder (8.30E+00)		Y	K	Y		A	S	H
		PC_55		M2	D21M2PCP4IgH61-2mRG	IgG	clone		IGHV1-72*01	IGHD2-5*01	IGHJ2*01	CAGGTCCAACTGCAGCAGCCTGGGGCTGAGCTTGTGAAGCCTGGGGCTTCAGTGAAGCTGTCCTGCAAGGCTTCTGGCTACACCTTCACCAGCTACTTGATGCACTGGGTGAAGCAGAGGCCTGGACGAGGCCTTGAGTGGATTGGAAGGATTGATCCTAATAGTGCTGGTACTAAGTACAATGAGAAGTTCAAGAGCAAGGCCACACTGACTGTAGACAAACCCTCCAGCACAGCCTACATGCACCTCAGCAGCCTGACATCTGAGGACTCTGCGGTCTATTATTGTGCGAGATATAAATTATATAGTAGCTACTTTGACTACTGGGGCCAAGGCACCACTCTCACAGTCTCCTCAG	QVQLQQPGAELVKPGASVKLSCKASGYTFTSYLMHWVKQRPGRGLEWIGRIDPNSAGTKYNEKFKSKATLTVDKPSSTAYMHLSSLTSEDSAVYYCARYKLYSSYFDYWGQGTTLTVSS		IGLV1*01	IGLJ1*01	CAGGCTGTTGTGACTCAGGAATCTGCACTCACCACATCACCTGGTGAAACAGTCACACTCACTTGTCGCTCAAGTACTGGGGCTGTTACAACTAGTAACTATGCCAACTGGGTCCAAGAAAAACCAGATCATTTATTCACTGGTCTAATAGGTGGTACCAACAACCGAGCTCCAGGTGTTCCTGCCAGATTCTCAGGCTCCCTGATTGGAGACAAGGCTGCCCTCACCATCACAGGGGCACAGACTGAGGATGAGGCAATATATTTCTGTGCTCTATGGTACAGCAACCATTGGGTGTTCGGTGGAGGAACCAAACTGACTGTCCTAG	QAVVTQESALTTSPGETVTLTCRSSTGAVTTSNYANWVQEKPDHLFTGLIGGTNNRAPGVPARFSGSLIGDKAALTITGAQTEDEAIYFCALWYSNHWVFGGGTKLTVL		12.065	y				L	K	Y		A	S	H
		PC_56		M2	D21M2PCP1IgH66-2mRG	IgG	clone		IGHV5-6*02	IGHD2-3*01	IGHJ2*01	GAAGTGAAGCTGGTGGAGTCTGGGGGAGACTTAGTGAAGCCTGGAGGGTCCCTGAAACTCTCCTGTGCAGCCTCTGGATTCACTTTCAGTAGCTATGGCATGTCTTGGGTTCGCCAGACTCCAGACAAGAGGCTGGAGTGGGTCGCAACCATTAGTAGTGGTGGTAGTTACACCTTCTATCCAGACAGTGTGAAGGGGCGATTCACCATCTCCAGAGACAATGCCAAGAACACCCTATACCTGCAAATGAGCAGTCTGAAGTCTGAGGACACAGCCATGTATTACTGTGCAAGACGGGTCTATGATGGTTACTGGTACTCCTTTGACTTCTGGGGCCAAGGCACCACTCTCACAGTCTCCTCAG	EVKLVESGGDLVKPGGSLKLSCAASGFTFSSYGMSWVRQTPDKRLEWVATISSGGSYTFYPDSVKGRFTISRDNAKNTLYLQMSSLKSEDTAMYYCARRVYDGYWYSFDFWGQGTTLTVSS		IGLV1*01	IGLJ1*01	CAGGCTGTTGTGACTCAGGAATCTGCACTCTCCGCATCACCTGGTGAAACAGTCACACTCACTTGTCGCTCAAGTACTGGGGCTGTTACAACTAGTAACTATGCCAACTGGGTCCAAGAAAAACCAGATCATTTATTCACTGGTCTAATAGGTGGTACCAACAACCGAGCTCCAGGTGTTCCTGCCAGATTCTCAGGCTCCCTGATTGGAGACAAGGCTGCCCTCACCATCACAGGGGCACAGACTGAGGATGAGGCAATATATTTCTGTGCTCTATGGTACAGCAACCATTGGGTGTTCGGTGGAGGAACCAAACTGACTGTCCTAG	QAVVTQESALSASPGETVTLTCRSSTGAVTTSNYANWVQEKPDHLFTGLIGGTNNRAPGVPARFSGSLIGDKAALTITGAQTEDEAIYFCALWYSNHWVFGGGTKLTVL		10000	nb		nb
		PC_57		M2	D21M2PCP4IgH12-2mRG	IgG	clone		IGHV1-72*01	IGHD1-1*02	IGHJ4*01	CAGGTCCAACTGCAGCAGCCTGGGGCTGAGCTTGTGAAGCCTGGGGCTTCAGTGAAGCTGTCCTGCAAGGCTTCTGGCTACACCTTCACCACCTACTGGATGCACTGGGTGAAGCAGAGGCCTGGACGAGGCCTTGAGTGGATTGGAAGGATTGATCCTAATAGTGGTGGTACTAAGTACAATGAGAAGTTCAAGAACAAGGCCACACTGACTGTAGACAAACCCTCCAGCACAGCCTACATGCAGCTCAGCAGCCTGACATCTGAGGACTCTGCGGTCTATTATTGTGCAAGATACAGGTGGGGCTATGTGATGGACTACTGGGGTCAAGGAACCTCAGTCACCGTCTCCTCAG	QVQLQQPGAELVKPGASVKLSCKASGYTFTTYWMHWVKQRPGRGLEWIGRIDPNSGGTKYNEKFKNKATLTVDKPSSTAYMQLSSLTSEDSAVYYCARYRWGYVMDYWGQGTSVTVSS		IGLV1*01	IGLJ1*01	CAGGCTGTTGTGACTCAGGAATCTGCACTCACCACATCACCTGGTGAAACAGTCACACTCACTTGTCGCTCAAGTACTGGGGCTGTTACAACTAGTAACTATGCCAACTGGGTCCAAGAAAAACCAGATCATTTATTCACTGGTCTAATAGGTGGTACCAACAACCGAGCTCCAGGTGTTCCTGCCAGAATCTCAGGCTCCCTGATTGGAGACAAGGCTGCCCTCACCATCACAGGGGCACAGACTGAGGATGAGGCAATATATTTCTGTGCTCTATGGTACAGCAACCACTGGGTGTTCGGTGGAGGAACCAAACTGACTGTCCTAG	QAVVTQESALTTSPGETVTLTCRSSTGAVTTSNYANWVQEKPDHLFTGLIGGTNNRAPGVPARISGSLIGDKAALTITGAQTEDEAIYFCALWYSNHWVFGGGTKLTVL		374.05	y				W	K	Y		A	T	H
		PC_58		M2	D21M2PCP1IgH80-2mRG	IgG	singlet		IGHV1-72*01	IGHD2-4*01	IGHJ1*01	CAGGTCCAACTGCAGCAGCCTGGGTCTGAGCTTGTGAAGCCTGGGGCTTCAGTGAGGCTGTCCTGCAAGGCTTCTGGCTACACCTTCTCCAGCTACTTAATGCACTGGGTGAAGCAGAGGCCTGGACGAGGCCTTGAGTGGATTGGAAGAATTGATCCTAATAGTGGTGGTACTAAGTACACTGAGAGGTTCAAGGGCAAGGCCACACTGACTGTTGACGAACCCTCCAGCACAGCCTACATGCAGCTCAGCAGCCTGACATCTGAGGACTCTGCGGTCTATTATTGTGCAAGATATGATTACTGGGGATACTGGTACTTCGATGTCTGGGGCCCAGGGACCACGGTCACCGTCTCCTCAG	QVQLQQPGSELVKPGASVRLSCKASGYTFSSYLMHWVKQRPGRGLEWIGRIDPNSGGTKYTERFKGKATLTVDEPSSTAYMQLSSLTSEDSAVYYCARYDYWGYWYFDVWGPGTTVTVSS		IGLV1*01	IGLJ1*01	CAGGCTGTTGTGACTCAGGAATCTGCACTCACCACATCACCTGGTGAAACAGTCACACTCACTTGTCGCTCAAGTACTGGGGCTGTTACAACTAGTAACTTTGCCAACTGGGTCCAAGAAAAACCAGATCATTTATTCACTGGTCTAATAGGTGGTACTAACAACCGAGCTCCAGGTGTTCCTGCCAGATTCTCAGGCTCCCTGATTGGAGACAAGGCTGCCCTCACCATCACAGGGGCACAGACTGAGGATGAGGCAATATATTTCTGTGCTCTATGGTACAGCAACCATTGGGTGTTCGGTGGAGGAACCAAACTGACtgtcctag	QAVVTQESALTTSPGETVTLTCRSSTGAVTTSNFANWVQEKPDHLFTGLIGGTNNRAPGVPARFSGSLIGDKAALTITGAQTEDEAIYFCALWYSNHWVFGGGTKLTVL		250.8	y				L	K	Y		A	S	H
		PC_59		M2	D21M2PCP1IgH55-2mRG	IgG	singlet		IGHV1-72*01	IGHD1-1*01	IGHJ2*01	CAGGTCCAACTGCAGCAGCCTGGGGCTGAGCTTGTGAAGCCTGGGGCTTCAGTGAAGCTGTCCTGCAAGGCTTCTGGCTACACCTTCACCAGCTACTGGATGCACTGGGTGAAGCAGAGGCCTGGACGAGGCCTTGAGTGGATTGGAAGGATTGATCCTAATAGTGGTGGTACTAGGTACAATGAGAAGTTCAAGAGCAAGGCCACACTGACTGTAGACAAACCCTCCAGCACAGCCTACATGCAGCTCAGCAGCCTGACATCTGAGGACTCTGCGGTCTATTATTGTGCAAGAGCGGACTACGGTAGTATTCACTTTGACTACTGGGGCCAAGGCACCACTCTCACAGTCTCCTCAG	QVQLQQPGAELVKPGASVKLSCKASGYTFTSYWMHWVKQRPGRGLEWIGRIDPNSGGTRYNEKFKSKATLTVDKPSSTAYMQLSSLTSEDSAVYYCARADYGSIHFDYWGQGTTLTVSS		IGKV4-68*01	IGKJ4*01	CAAATTGTTCTCACCCAGTCTCCAGCACTCATGTCTGCATCTCCAGGGGAGAAGGTCACCATGACCTGCAGTGCCACCTCAAGTGTAAGTTACATTTACTGGTACCAGCAGAAGCCAAGATCCTCCCCCAAACCTTGGATTTATCTCACATCCAACCTGGCTTCTGGAGTCCCTACTCGCTTCACTGGCAGTGGGTCTGGGACCTCTTACTCTCTCACAATCAGCAGCATGGAGGCTGAAGATGCTGCCACTTATTACTGCCAGCAGTGGAGTAGTTACCCATTCACGTTCGGCTCGGGGACAAAgttggaaataaaac	QIVLTQSPALMSASPGEKVTMTCSATSSVSYIYWYQQKPRSSPKPWIYLTSNLASGVPTRFTGSGSGTSYSLTISSMEAEDAATYYCQQWSSYPFTFGSGTKLEIK		10000	nb				W	R	A		A	S	H
		PC_60		M2	D21M2PCP4IgH5-2mRG	IgG	singlet		IGHV1-12*01	IGHD3-2*02	IGHJ3*01	CAGGCTTATCTACAGCAGTCTGGGGCTGAGCTGGTGAGGCCTGGGGCCTCAGTGAAGATGTCCTGCAAGGCTTCTGGCTACACATTTACCGGTTACAATATGCACTGGGTAAAGCAAACACCTAGACAGGGCCTGGAATGGATTGGAGCTATTTATCCAGGAAATGGTGATACTTCCTACAATCAGAGGTTCAAGGGCAAGGCCACACTGACTGTAGACAAATCCTCCAGCACAGCCTACATGCAGCTCAGCAGCCTGACATCTGAAGACTCTGCGGTCTATTTCTGTGCAAGGGGGAGCTCAGGCTACGTAGGGGCCTGGTTTGTTTACTGGGGCCAAGGGACTCTGGTCACTGTCTCTGCAG	QAYLQQSGAELVRPGASVKMSCKASGYTFTGYNMHWVKQTPRQGLEWIGAIYPGNGDTSYNQRFKGKATLTVDKSSSTAYMQLSSLTSEDSAVYFCARGSSGYVGAWFVYWGQGTLVTVSA		IGLV1*01	IGLJ1*01	CAGGCTGTTGTGACTCAGGAATCTGCACTCACCACATCACCTGGTGAAACAGTCACACTCACTTGTCGCTCAAGTACTGGGGCTGTTACAACTAGTAACTATGCCAACTGGGTCCAAGAAAAACCAGATCATTTATTCACTGGTCTAATAGGTGGTACCAACAACCGAGCTCCAGGTGTTCCTGCCAGATTCTCAGGCTCCCTGATTGGAGACAAGGCTGCCCTCACCATCACAGGGGCACAGACTGAGGATGAGGCAATATATTTCTGTGCTCTATGGTACAGCAACCATTGGGTGTTCGGTGGAGGAACCAAACTGACTGTCCTAG	QAVVTQESALTTSPGETVTLTCRSSTGAVTTSNYANWVQEKPDHLFTGLIGGTNNRAPGVPARFSGSLIGDKAALTITGAQTEDEAIYFCALWYSNHWVFGGGTKLTVL		10000	nb
		PC_61		M3	D21M5PCP1IgH13-2mRG	IgG	clone		IGHV1-72*01	IGHD1-1*01	IGHJ2*01	CAGGTCCAACTGCAGCAGCCTGGGGCTGAGCTTGTGAAGCCTGGGGCTTCAGTGAAGCTGTCCTGCAAGGCTTCTGGCTACACCTTCACCAGCTACTTGATGCACTGGGTGAAGCAGAGGCCTGGACGAGGCCTTGAGTGGATTGGAAGGATTGATCCTAATAGTGGTGGTACTAAGTACAATGAGAAGTTCAAGAGCAAGGCCACACTGACTGTAGACAAACCCTCCAGCACAGCCTACATGCACCTCAGCAGCCTGACATCTGAGGACTCTGCGGTCTATTATTGTGCAAGATATTACTACGGTCGTAGCTTTGACTACTGGGGCCAAGGCACCACTCTCACAGTCTCCTCAG	QVQLQQPGAELVKPGASVKLSCKASGYTFTSYLMHWVKQRPGRGLEWIGRIDPNSGGTKYNEKFKSKATLTVDKPSSTAYMHLSSLTSEDSAVYYCARYYYGRSFDYWGQGTTLTVSS		IGLV1*01	IGLJ1*01	CAGGCTGTTGTGACTCAGGAATCTGCACTCACCACATCACCTGGTGAAACAGTCACACTCACTTGTCGCTCAAGTATTGGGGCTGTTACAACTAGTAACTATGCCAACTGGGTCCAAGAAAAACCAGATCATTTATTCACTGGTCTAATAGGTGGTACCAACAACCGAGCTCCAGGTGTTCCTGCCAGATTCTCAGGCTCCCTGATTGGAGACAAGGCTGCCCTCACCATCACAGGGGCACAGACTGAGGATGAGGCAATATATTTCTGTGCTCTATGGTACAGCAACCATTGGGTGTTCGGTGGAGGAACCAAACTGACtgtcctag	QAVVTQESALTTSPGETVTLTCRSSIGAVTTSNYANWVQEKPDHLFTGLIGGTNNRAPGVPARFSGSLIGDKAALTITGAQTEDEAIYFCALWYSNHWVFGGGTKLTVL							L	K	Y		A	S	H
		PC_62		M3	D21M5PCP1IgH19-2mRG	IgG	clone		IGHV1-72*01	IGHD1-1*01	IGHJ2*01	CAGGTCCAACTGCAGCAGCCTGGGGCTGAGCTTGTGAAGCCTGGGGCTTCAGTGAAGCTGTCCTGCAAGGCTTCTGGCTACACCTTCACCAGCTACTTGATGCACTGGGTGAAGCAGAGGCCTGGACGAGGCCTTGAGTGGATTGGAAGGATTGATCCTAATAGTGGTGGTACTAAGTACAATGAGAAGTTCAAGAGCAAGGCCACACTGACTGTAGACAAACCCTCCAGCACAGCCTACATGCAGCTCAGCAGCCTGACATCTGAGGACTCTGCGGTCTATTATTGTGCAAGATATTACTACGGTAGTAGCTTTGACTACTGGGGCCAAGGCACCACTCTCACAGTCTCCTCAG	QVQLQQPGAELVKPGASVKLSCKASGYTFTSYLMHWVKQRPGRGLEWIGRIDPNSGGTKYNEKFKSKATLTVDKPSSTAYMQLSSLTSEDSAVYYCARYYYGSSFDYWGQGTTLTVSS		IGLV1*01	IGLJ1*01	CAGGCTGTTGTGACTCAGGAATCTGCACTCACCACATCACCTGGTGAAACAGTCACACTCACTTGTCGCTCAAGTACTGGGGCTGTTACAACTAGTAACTATGCCAACTGGGTCCAAGAAAAACCAGATCATTTATTCACTGGTCTAATAGGTGGTACCAACAACCGAGCTCCAGGTGTTCCTGCCAGATTCTCAGGCTCCCTGATTGGAGACAAGGCTGCCCTCACCATCACAGGGGCACAGACTGAGGATGAGGCAATATATTTCTGTGCTCTATGGTACAGCAACCATTGGGTGTTCGGTGGAGGAACCAAACTGactgtcctag	QAVVTQESALTTSPGETVTLTCRSSTGAVTTSNYANWVQEKPDHLFTGLIGGTNNRAPGVPARFSGSLIGDKAALTITGAQTEDEAIYFCALWYSNHWVFGGGTKLTVL		6.8565	y		Binder (9.52E+00)		L	K	Y		A	S	H
		PC_63		M3	D21M5PCP1IgH27-2mRG	IgG	clone		IGHV1-72*01	IGHD1-1*01	IGHJ2*01	CAGGTCCAACTGCAGCAGCCTGGGGCTGAGCTTGTGAAGCCTGGGGCTTCAGTGAAGCTGTCCTGCAAGGCTTCTGGCTACACCTTCACCAACTACTTGATGCACTGGGTGAAGCAGAGGCCTGGACGAGGCCTTGAGTGGATTGGAAGGATTGATCCTAATAGTGGTGGTACTAAGTACAATGAGAAGTTCAAGAGCAAGGCCACACTGACTGTAGACAAACCCTCCAGCACAGCCTACATGCAGCTCAGCAGCCTGACATCTGAGGACTCTGCGGTCTATTATTGTGCAAGATATTACTACGGTAGTAGCTTTGACTACTGGGGCCAAGGCACCACTCTCACAGTCTCCTCAG	QVQLQQPGAELVKPGASVKLSCKASGYTFTNYLMHWVKQRPGRGLEWIGRIDPNSGGTKYNEKFKSKATLTVDKPSSTAYMQLSSLTSEDSAVYYCARYYYGSSFDYWGQGTTLTVSS		IGLV1*01	IGLJ1*01	CAGGCTGTTGTGACTCAGGAATCTGCACTCACCACATCACCTGGTGAAACAGTCACACTCACTTGTCGCTCAAGTACTGGGGCTGTTACAACTAGTAACTATGCCAACTGGGTCCAAGAAAAACCAGATCATTTATTCACTGGTCTAATAGGTGGTACCAACAACCGAGCTCCAGGTGTTCCTGCCAGATTCTCAGGCTCCCTGATTGGAGACAAGGCTGCCCTCACCATCACAGGGGCACAGACTGAGGATGAGGCAATATATTTCTGTGCTCTATGGTACAGCAACCATTGGGTGTTCGGTGGAGGAACCAAACTGactgtcctag	QAVVTQESALTTSPGETVTLTCRSSTGAVTTSNYANWVQEKPDHLFTGLIGGTNNRAPGVPARFSGSLIGDKAALTITGAQTEDEAIYFCALWYSNHWVFGGGTKLTVL		7.5185	y				L	K	Y		A	N	H
		PC_64		M3	D21M5PCP1IgH50-2mRG	IgG	clone		IGHV1-72*01	IGHD1-1*01	IGHJ2*01	CAGGTCCAACTGCAGCAGCCTGGGGCTGAGCTTGTGAAGCCTGGGGCTTCAGTGAAGCTGTCCTGCAAGGCTTCTGGCTACACCTTCACCAGCTACTTGATGCACTGGGTGAAGCAGAGGCCTGGACGAGGCCTTGAGTGGATTGGAAGGATTGATCCTAATAGTGGTGGTACTAAGTACAATGAGAAGTTCAAGAGCAAGGCCACACTGACTGTAGACAAACCCTCCAGCACAGCCTACATGCACCTCAGCAGCCTGACATCTGAGGACTCTGCGGTCTATTATTGTGCAAGATATTACTACGGTCGTAGCTTTGACTACTGGGGCCAAGGCACCACTCTCACAGTCTCCTCAG	QVQLQQPGAELVKPGASVKLSCKASGYTFTSYLMHWVKQRPGRGLEWIGRIDPNSGGTKYNEKFKSKATLTVDKPSSTAYMHLSSLTSEDSAVYYCARYYYGRSFDYWGQGTTLTVSS		IGLV1*01	IGLJ1*01	CAGGCTGTTGTGACTCAGGAATCTGCACTCACCACATCACCTGGTGAAACAGTCACACTCACTTGTCGCTCAAGTATTGGGGCTGTTACAACTAGTAACTATGCCAACTGGGTCCAAGAAAAACCAGATCATTTATTCACTGGTCTAATAGGTGGTACCAACAACCGAGCTCCAGGTGTTCCTGCCAGATTCTCAGGCTCCCTGATTGGAGACAAGGCTGCCCTCACCATCACAGGGGCACAGACTGAGGATGAGGCAATATATTTCTGTGCTCTATGGTACAGCAACCATTGGGTGTTCGGTGGAGGAACCAAACTGACtgtcctag	QAVVTQESALTTSPGETVTLTCRSSIGAVTTSNYANWVQEKPDHLFTGLIGGTNNRAPGVPARFSGSLIGDKAALTITGAQTEDEAIYFCALWYSNHWVFGGGTKLTVL		8.403	y		Binder (6.11E+00)		L	K	Y		A	S	H
		PC_65		M3	D21M5PCP1IgH54-2mRG	IgG	clone		IGHV1-72*01	IGHD1-1*01	IGHJ2*01	CAGGTCCAACTGCAGCAGCCTGGGGCTGAGCTTGTGAAGCCTGGGGCTTCAGTGAAGCTGTCCTGCAAGGCTTCTGGCTACACCTTCACCAGCTACTTGATGCACTGGGTGAAGCAGAGGCCTGGGCGAGGCCTTGAGTGGATTGGAAGGATTGATCCTAATAGTGGTGGTACTAAGTACAATGAGAAGTTCAAGAGCAAGGCCACACTGACTGTAGACAAACCCTCCAGCACAGCCTACATGCAGCTCAGCAGCCTGACATCTGAGGACTCTGCGGTCTATTATTGTGCAAGATATTACTACGGTAGTAGCTTTGACTACTGGGGCCAAGGCACCACTCTCACAGTCTCCTCAG	QVQLQQPGAELVKPGASVKLSCKASGYTFTSYLMHWVKQRPGRGLEWIGRIDPNSGGTKYNEKFKSKATLTVDKPSSTAYMQLSSLTSEDSAVYYCARYYYGSSFDYWGQGTTLTVSS		IGLV1*01	IGLJ1*01	CAGGCTGTTGTGACTCAGGAATCTGCACTCACCACATCACCTGGTGAAACAGTCACACTCACTTGTCGCTCAAGTACTGGGGCTGTTACAACTAGTAACTATGCCAACTGGGTCCAAGAAAAACCAGATCATTTATTCACTGGTCTAATAGGTGGTACCAACAACCGAGCTCCAGGTGTTCCTGCCAGATTCTCAGGCTCCCTGATTGGAGACAAGGCTGCCCTCACCATCACAGGGGCACAGACTGAGGATGAGGCAATATATTTCTGTGCTCTATGGTACAGCAACCATTGGGTGTTCGGTGGAGGAACCAAACTGACtgtcctag	QAVVTQESALTTSPGETVTLTCRSSTGAVTTSNYANWVQEKPDHLFTGLIGGTNNRAPGVPARFSGSLIGDKAALTITGAQTEDEAIYFCALWYSNHWVFGGGTKLTVL		14.255	y		Binder (1.01E+01)		L	K	Y		A	S	H
		PC_66		M3	D21M5PCP1IgH58-2mRG	IgG	clone		IGHV1-72*01	IGHD1-1*01	IGHJ2*01	CAGGTCCAACTGCAGCAGCCTGGGGCTGAGCTTGTGAAGCCTGGGGCTTCAGTGAAGCTGTCCTGCAAGGCTTCTGGCTACACCTTCACCAGCTACTTGATGCACTGGGTGAAGCAGAGGCCTGGACGAGGCCTTGAGTGGATTGGAAGGATTGATCCTAATAGTGGTGGTACTAAGTACAATGAGAAGTTCAAGAGCAAGGCCACACTGACTGTAGACAAACCCTCCGGCACAGCCTACATGCAGCTCAGCAGCCTGACATCTGAGGACTCTGCGGTCTATTATTGTGCAAGATATTACTACGGTAGTAGCTTTGACTACTGGGGCCAAGGCACCACTCTCACAGTCTCCTCAG	QVQLQQPGAELVKPGASVKLSCKASGYTFTSYLMHWVKQRPGRGLEWIGRIDPNSGGTKYNEKFKSKATLTVDKPSGTAYMQLSSLTSEDSAVYYCARYYYGSSFDYWGQGTTLTVSS		IGLV1*01	IGLJ1*01	CAGGCTGTTGTGACTCAGGAATCTGCACTCACCACATCACCTGGTGAAACAGTCACACTCACTTGTCGCTCAAGTACTGGGGCTGTTACAACTAGTAACTATGCCAACTGGGTCCAAGAAAAACCAGATCATTTATTCACTGGTCTAATAGGTGGTACCAACAACCGAGCTCCAGGTGTTCCTGCCAGATTCTCAGGCTCCCTGATTGGAGACAAGGCTGCCCTCACCATCACAGGGGCACAGACTGAGGATGAGGCAATATATTTCTGTGCTCTATGGTACAGCAACCATTGGGTGTTCGGTGGAGGAACCAAACTGACTgtcctag	QAVVTQESALTTSPGETVTLTCRSSTGAVTTSNYANWVQEKPDHLFTGLIGGTNNRAPGVPARFSGSLIGDKAALTITGAQTEDEAIYFCALWYSNHWVFGGGTKLTVL		14.715	y		Binder (1.00E+01)		L	K	Y		A	S	H
		PC_67		M3	D21M5PCP1IgH64-2mRG	IgG	clone		IGHV1-72*01	IGHD1-1*01	IGHJ2*01	CAGGTCCAACTGCAGCAGCCTGGGGCTGAGCTTGTGAAGCCTGGGGCTTCAGTGAAGCTGTCCTGCAAGGCTTCTGGCTACACCTTCACCAGCTACTTGATGCACTGGGTGAAGCAGAGGCCTGGACGAGGCCTTGAGTGGATTGGAAGGATTGATCCTAATAGTGGTGGTACTAAGTACAATGAGAAGTTCAAGAGCAAGGCCACACTGACTGTAGACAAACCCTCCGGCACAGCCTACATGCAGCTCAGCAGCCTGACATCTGAGGACTCTGCGGTCTATTATTGTGCAAGATATTACTACGGTAGTAGCTTTGACTACTGGGGCCAAGGCACCACTCTCACAGTCTCCTCAG	QVQLQQPGAELVKPGASVKLSCKASGYTFTSYLMHWVKQRPGRGLEWIGRIDPNSGGTKYNEKFKSKATLTVDKPSGTAYMQLSSLTSEDSAVYYCARYYYGSSFDYWGQGTTLTVSS		IGLV1*01	IGLJ1*01	CAGGCTGTTGTGACTCAGGAATCTGCACTCACCACATCACCTGGTGAAACAGTCACACTCACTTGTCGCTCAAGTACTGGGGCTGTTACAACTAGTAACTATGCCAACTGGGTCCAAGAAAAACCAGATCATTTATTCACTGGTCTAATAGGTGGTACCAACAACCGAGCTCCAGGTGTTCCTGCCAGATTCTCAGGCTCCCTGATTGGAGACAAGGCTGCCCTCACCATCACAGGGGCACAGACTGAGGATGAGGCAATATATTTCTGTGCTCTATGGTACAGCAACCATTGGGTGTTCGGTGGAGGAACCAAACTGACTGTCCTAg	QAVVTQESALTTSPGETVTLTCRSSTGAVTTSNYANWVQEKPDHLFTGLIGGTNNRAPGVPARFSGSLIGDKAALTITGAQTEDEAIYFCALWYSNHWVFGGGTKLTVL		15.34	y		Binder (1.00E+01)		L	K	Y		A	S	H
		PC_68		M3	D21M5PCP1IgH91-2mRG	IgG	clone		IGHV1-72*01	IGHD1-1*01	IGHJ2*01	CAGGTCCAACTGCAGCAGCCTGGGGCTGAGCTTGTGAAGCCTGGGGCTTCAGTGAAGCTGTCCTGCAAGGCTTCTGGCTACACCTTCACCAGCTACTTGATGCACTGGGTGAAGCAGAGGCCTGGGCGAGGCCTTGAGTGGATTGGAAGGATTGATCCTAATAGTGGTGGTACTAAGTACAATGAGAAGTTCAAGAGCAAGGCCACACTGACTGTAGACAAACCCTCCAGCACAGCCTACATGCAGCTCAGCAGCCTGACATCTGAGGACTCTGCGGTCTATTATTGTGCAAGATATTACTACGGTAGTAGCTTTGACTACTGGGGCCAAGGCACCACTCTCACAGTCTCCTCAG	QVQLQQPGAELVKPGASVKLSCKASGYTFTSYLMHWVKQRPGRGLEWIGRIDPNSGGTKYNEKFKSKATLTVDKPSSTAYMQLSSLTSEDSAVYYCARYYYGSSFDYWGQGTTLTVSS		IGLV1*01	IGLJ1*01	CAGGCTGTTGTGACTCAGGAATCTGCACTCACCACATCACCTGGTGAAACAGTCACACTCACTTGTCGCTCAAGTACTGGGGCTGTTACAACTAGTAACTATGCCAACTGGGTCCAAGAAAAACCAGATCATTTATTCACTGGTCTAATAGGTGGTACCAACAACCGAGCTCCAGGTGTTCCTGCCAGATTCTCAGGCTCCCTGATTGGAGACAAGGCTGCCCTCACCATCACAGGGGCACAGACTGAGGATGAGGCAATATATTTCTGTGCTCTATGGTACAGCAACCATTGGGTGTTCGGTGGAGGAACCAAACTGACtgtcctag	QAVVTQESALTTSPGETVTLTCRSSTGAVTTSNYANWVQEKPDHLFTGLIGGTNNRAPGVPARFSGSLIGDKAALTITGAQTEDEAIYFCALWYSNHWVFGGGTKLTVL		19.6	y		Binder (1.06E+01)		L	K	Y		A	S	H
		PC_69		M3	D21M5PCP1IgH8-2mRG	IgG	clone		IGHV1-72*01	IGHD2-1*01	IGHJ4*01	CAGGTCCAACTGCAGCAGCCTGGGGCTGAGCTTGTGAAGCCTGGGGCTTCAATGAAGCTGTCCTGCAAGGCTTCTGGCTACACCTTCACCAGCTACTTGATGCACTGGGTGAAGCAGAGGCCTGGACGAGGCCTTGAGTGGATTGGAAGGATTGATCCTAATACTGGTGGTACTAAGTACAATGAGAAGTTCAGGAGCAAGGCCACACTGACTGTAGACAAACCCTCCAGCACAGCCTACATGCAGCTCAGCAGCCTGACATCTGAGGACTCTGCGGTCTTTTATTGTGCAAGATACTCTCTACTATGGTCTGCTATGGACTACTGGGGTCAAGGAACCTCAGTCACCGTCTCCTCAG	QVQLQQPGAELVKPGASMKLSCKASGYTFTSYLMHWVKQRPGRGLEWIGRIDPNTGGTKYNEKFRSKATLTVDKPSSTAYMQLSSLTSEDSAVFYCARYSLLWSAMDYWGQGTSVTVSS		IGLV1*01	IGLJ1*01	CAGGCTGTTGTGACTCAGGAATCTGCACTCACCACATCACCTGGTGAAACAGTCACACTCACTTGTCGCTCAAGTACTGGGGCTGTTACAACTAGTAACTATGCCAACTGGGTCCAAGAAAAACCAGATCATTTATTCACTGGTCTAATAGGTGGTACCAACAACCGAGCTCCAGGTGTTCCTGCCAGATTCTCAGGCTCCCTGATTGGAGACAAGGCTGCCCTCACCATCACAGGGGCACAGACTGAGGATGAGGCAATATATTTCTGTGCTCTATGGTACAGCAACCATTGGGTGTTCGGTGGAGGAACCAAACTGactgtcctag	QAVVTQESALTTSPGETVTLTCRSSTGAVTTSNYANWVQEKPDHLFTGLIGGTNNRAPGVPARFSGSLIGDKAALTITGAQTEDEAIYFCALWYSNHWVFGGGTKLTVL		17.435	y				L	K	Y		A	S	H
		PC_70		M3	D21M5PCP1IgH37-2mRG	IgG	clone		IGHV1-72*01	IGHD2-1*01	IGHJ4*01	CAGGTCCAACTGCAGCAGCCTGGGGCTGAGCTTGTGAAGCCTGGGGCTTCAGTGAGGCTGTCCTGCAAGGCTTCTGGCTACACCTTCAGCAGCTACTTGATGCACTGGGTGAAGCAGAGGCCTGGACGAGGCCTTGAGTGGATTGGAAGGATTGATCCTAATACTGGTGGTACTAAGTACAATGAGAAATTCAAGAGCAAGGCCACACTGACTGTAGACAAACCCTCCAGCACAGCCTACATGCAGCTCAGCAGCCTGACATCTGAGGACTCAGCGGTCTATTATTGTGCAAGATACGCTCTACTATGGTCTGCTATGGACTACTGGGGTCAAGGAACCTCAGTCACCGTCTCCTCAG	QVQLQQPGAELVKPGASVRLSCKASGYTFSSYLMHWVKQRPGRGLEWIGRIDPNTGGTKYNEKFKSKATLTVDKPSSTAYMQLSSLTSEDSAVYYCARYALLWSAMDYWGQGTSVTVSS		IGLV1*01	IGLJ1*01	CAGGCTGTTGTGACTCAGGAATCTGCACTCACCACATCACCTGGTGAAACAGTCACACTCACTTGTCGCTCAAGTACTGGGGCTGTTACAACTAGTAACTATGCCAACTGGGTCCAAGAAAAACCAGATCATTTATTCACTGGTCTAATAGGTGGTACCAACAACCGAGCTCCAGGTGTTCCTGCCAGATTCTCAGGCTCCCTGATTGGAGACAAGGCTGCCCTCACCATCACAGGGGCACAGACTGAGGATGAGGCAATATATTTCTGTGCTCTATGGTACAGCAACCATTGGGTGTTCGGTGGAGGAACCAAACTGactgtcctag	QAVVTQESALTTSPGETVTLTCRSSTGAVTTSNYANWVQEKPDHLFTGLIGGTNNRAPGVPARFSGSLIGDKAALTITGAQTEDEAIYFCALWYSNHWVFGGGTKLTVL		24.295	y		Binder (1.31E+01)		L	K	Y		A	S	H
		PC_71		M3	D21M5PCP1IgH38-2mRG	IgG	clone		IGHV1-72*01	IGHD2-1*01	IGHJ4*01	CAGGTCCAACTGCAGCAGCCTGGGGCTGAGCTTGTGAAGCCTGGGGCTTCAATGAAGCTGTCCTGCAAGGCTTCTGGCTACACCTTCACCAGCTACTTGATGCACTGGGTGAAGCAGAGGCCTGGACGAGGCCTTGAGTGGATTGGAAGGATTGATCCTAATACTGGTGGTACTAAGTACAATGAGAAGTTCAGGAGCAAGGCCACACTGACTGTAGACAAACCCTCCAGCACAGCCTACATGCAGCTCAGCAGCCTGACATCTGAGGACTCTGCGGTCTTTTATTGTGCAAGATACTCTCTACTATGGTCTGCTATGGACTACTGGGGTCAAGGAACCTCAGTCACCGTCTCCTCAG	QVQLQQPGAELVKPGASMKLSCKASGYTFTSYLMHWVKQRPGRGLEWIGRIDPNTGGTKYNEKFRSKATLTVDKPSSTAYMQLSSLTSEDSAVFYCARYSLLWSAMDYWGQGTSVTVSS		IGLV1*01	IGLJ1*01	CAGGCTGTTGTGACTCAGGAATCTGCACTCACCACATCACCTGGTGAAACAGTCACACTCACTTGTCGCTCAAGTACTGGGGCTGTTACAACTAGTAACTATGCCAACTGGGTCCAAGAAAAACCAGATCATTTATTCACTGGTCTAATAGGTGGTACCAACAACCGAGCTCCAGGTGTTCCTGCCAGATTCTCAGGCTCCCTGATTGGAGACAAGGCTGCCCTCACCATCACAGGGGCACAGACTGAGGATGAGGCAATATATTTCTGTGCTCTATGGTACAGCAACCATTGGGTGTTCGGTGGAGGAACCAAACTGACtgtcctag	QAVVTQESALTTSPGETVTLTCRSSTGAVTTSNYANWVQEKPDHLFTGLIGGTNNRAPGVPARFSGSLIGDKAALTITGAQTEDEAIYFCALWYSNHWVFGGGTKLTVL		16.12	y		Binder (1.13E+01)		L	K	Y		A	S	H
		PC_72		M3	D21M5PCP1IgH68-2mRG	IgG	clone		IGHV1-72*01	IGHD2-1*01	IGHJ4*01	CAGGTCCAACTGCAGCAGCCTGGGGCTGAGTTTGTGAAGCCTGGGGCTTCAGTGAAGCTGTCCTGCAAGGCTTCTGGCTACACCTTCACCAGCTACTGGATGCACTGGGTGAAGCAGAGGCCTGGACGAGGCCTTGAGTGGATTGGAAGGATTGATCCTAATAGTGGTGGTATTAGGTACAATGAGAAGTTCAAGAGTAAGGCCACACTGACTGTTGACAAACCCTCCAGCACAGCCTACATGCAGCTCAGCAGCCTGACATCTGAGGACTCTGCGGTCTATTATTGTGCAAGATACGCTCTACTATGGTCTGTTATGGACTACTGGGGTCAAGGAACCTCAGTCACCGTCTCCTCAG	QVQLQQPGAEFVKPGASVKLSCKASGYTFTSYWMHWVKQRPGRGLEWIGRIDPNSGGIRYNEKFKSKATLTVDKPSSTAYMQLSSLTSEDSAVYYCARYALLWSVMDYWGQGTSVTVSS		IGLV1*01	IGLJ1*01	CAGGCTGTTGTGACTCAGGAATCTGCACTCACCACATCACCTGGTGAAACAGTCACACTCACTTGTCGCTCAAGTACTGGGGCTGTTACAACTAGTAACTATGCCAACTGGGTCCAAGAAAAACCAGATCATTTATTCACTGGTCTAATAGGTGGTACCAACAACCGAGCTCCAGGTGTTCCTGCCAGATTCTCAGGCTCCCTGATTGGAGACAAGGCTGCCCTCACCATCACAGGGGCACAGACTGAGGATGAGGCAATATATTTCTGTGCTCTATGGTACAGCAACCATTGGGTGTTCGGTGGAGGAACCAAACTGactgtcctag	QAVVTQESALTTSPGETVTLTCRSSTGAVTTSNYANWVQEKPDHLFTGLIGGTNNRAPGVPARFSGSLIGDKAALTITGAQTEDEAIYFCALWYSNHWVFGGGTKLTVL		57.705	y		Binder (1.42E+01)		W	R	Y		A	S	H
		PC_73		M3	D21M5PCP1IgH95-2mRG	IgG	clone		IGHV1-72*01	IGHD2-1*01	IGHJ4*01	CAGGTCCAACTGCAGCAGCCTGGGGCTGAGTTTGTGAAGCCTGGGGCTTCAGTGAAGCTGTCCTGCAAGGCTTCTGGCTACACCTTCACCAGCTACTGGATGCACTGGGTGAAGCAGAGGCCTGGACGAGGCCTTGAGTGGATTGGAAGGATTGATCCTAATAGTGGTGGTATTAGGTACAATGAGAAGTTCAAGAGTAAGGCCACACTGACTGTTGACAAACCCTCCAGCACAGCCTACATGCAGCTCAGCAGCCTGACATCTGAGGACTCTGCGGTCTATTATTGTGCAAGATACGCTCTACTATGGTCTGTTATGGACTACTGGGGTCAAGGAACCTCAGTCACCGTCTCCTCAG	QVQLQQPGAEFVKPGASVKLSCKASGYTFTSYWMHWVKQRPGRGLEWIGRIDPNSGGIRYNEKFKSKATLTVDKPSSTAYMQLSSLTSEDSAVYYCARYALLWSVMDYWGQGTSVTVSS		IGLV1*01	IGLJ1*01	CAGGCTGTTGTGACTCAGGAATCTGCACTCACCACATCACCTGGTGAAACAGTCACACTCACTTGTCGCTCAAGTACTGGGGCTGTTACAACTAGTAACTATGCCAACTGGGTCCAAGAAAAACCAGATCATTTATTCACTGGTCTAATAGGTGGTACCAACAACCGAGCTCCAGGTGTTCCTGCCAGATTCTCAGGCTCCCTGATTGGAGACAAGGCTGCCCTCACCATCACAGGGGCACAGACTGAGGATGAGGCAATATATTTCTGTGCTCTATGGTACAGCAACCATTGGGTGTTCGGTGGAGGAACCAAACTGACtgtcctag	QAVVTQESALTTSPGETVTLTCRSSTGAVTTSNYANWVQEKPDHLFTGLIGGTNNRAPGVPARFSGSLIGDKAALTITGAQTEDEAIYFCALWYSNHWVFGGGTKLTVL		50.26	y		Binder (1.4195E+01)		W	R	Y		A	S	H
		PC_74		M3	D21M5PCP1IgH35-2mRG	IgG	clone		IGHV1-72*01	IGHD1-1*01	IGHJ3*01	CAGGTCCAACTGCAGCAGCCTGGGGCTGAGCTTGTGAAGCCTGGGGCTTCAGTGAAGCTGTCCTGCGAGGCTTCTGGCTACACCTTCGCCAGCTACTGGATGCACTGGGTGAAACAGAGGCCTGGACGAGGCCTTGAGTGGATTGGAAGGATTGATCCTAATAGTGGTGGTACTAAGTTCAATGAGAAGTTCAAGAGCAGGGCCACACTGACTGTAGACAAACCCTCCAGCACAGCCTACATGCAGCTCAGCAGCCTGACATCTGAGGACTCTGCGGTCTATTATTGTGCAAGATACTACTACTTTAGTGGCTACGGATTTGCTTACTGGGGCCAAGGGACTCTGGTCACTGTCTCTGCAG	QVQLQQPGAELVKPGASVKLSCEASGYTFASYWMHWVKQRPGRGLEWIGRIDPNSGGTKFNEKFKSRATLTVDKPSSTAYMQLSSLTSEDSAVYYCARYYYFSGYGFAYWGQGTLVTVSA		IGLV1*01	IGLJ1*01	CAGGCTGTTGTGACTCAGGAATCTGCACTCACCACATCACCTGGTGAAACAGTCACACTCACTTGTCGCTCAAGTACTGGGGCTGTTACAACTAGTAACTATGCCAACTGGGTCCAAGAAAAACCAGATCATTTATTCACTGGTCTAATAGGTGGTACCAACAACCGAGCTCCAGGTGTTCCTGCCAGATTCTCAGGCTCCCTGATTGGAGACAAGGCTGCCCTCACCATCACAGGGGCACAGACTGAGGATGAGGCAATATATTTCTGTGCTCTATGGTACACCAACCACTGGGTGTTCGGTGGAGGAACCAAACTGACTgtcctag	QAVVTQESALTTSPGETVTLTCRSSTGAVTTSNYANWVQEKPDHLFTGLIGGTNNRAPGVPARFSGSLIGDKAALTITGAQTEDEAIYFCALWYTNHWVFGGGTKLTVL							W	K	Y		A	S	H
		PC_75		M3	D21M5PCP1IgH57-2mRG	IgG	clone		IGHV1-72*01	IGHD1-1*01	IGHJ3*01	CAGGTCCAACTGCAGCAGCCTGGGGCTGAGCTTGTGAAGCCTGGGGCTTCAGTGAAGCTGTCCTGCGAGGCTTCTGGCTACACCTTCGCCAGCTACTGGATGCACTGGGTGAAACAGAGGCCTGGACGAGGCCTTGAGTGGATTGGAAGGATTGATCCTAATAGTGGTGGTACTAAGTTCAATGAGAAGTTCAAGAGCAGGGCCACACTGACTGTAGACAAACCCTCCAGCACAGCCTACATGCAGCTCAGCAGCCTGACATCTGAGGACTCTGCGGTCTATTATTGTGCAAGATACTACTACTTTAGTGGCTACGGATTTGCTTACTGGGGCCAAGGGACTCTGGTCACTGTCTCTGCAG	QVQLQQPGAELVKPGASVKLSCEASGYTFASYWMHWVKQRPGRGLEWIGRIDPNSGGTKFNEKFKSRATLTVDKPSSTAYMQLSSLTSEDSAVYYCARYYYFSGYGFAYWGQGTLVTVSA		IGLV1*01	IGLJ1*01	CAGGCTGTTGTGACTCAGGAATCTGCACTCACCACATCACCTGGTGAAACAGTCACACTCACTTGTCGCTCAAGTACTGGGGCTGTTACAACTAGTAACTATGCCAACTGGGTCCAAGAAAAACCAGATCATTTATTCACTGGTCTAATAGGTGGTACCAACAACCGAGCTCCAGGTGTTCCTGCCAGATTCTCAGGCTCCCTGATTGGAGACAAGGCTGCCCTCACCATCACAGGGGCACAGACTGAGGATGAGGCAATATATTTCTGTGCTCTATGGTACACCAACCACTGGGTGTTCGGTGGAGGAACCAAACTGACTgtcctag	QAVVTQESALTTSPGETVTLTCRSSTGAVTTSNYANWVQEKPDHLFTGLIGGTNNRAPGVPARFSGSLIGDKAALTITGAQTEDEAIYFCALWYTNHWVFGGGTKLTVL		22.21	y		Binder (9.02E+00)		W	K	Y		A	S	H
		PC_76		M3	D21M5PCP1IgH88-2mRG	IgG	clone		IGHV1-72*01	IGHD1-1*01	IGHJ3*01	CAGGTCCAACTGCAGCAGCCTGGGGCTGAGCTTGTGAAGCCTGGGGCTTCAGTGAAGCTGTCCTGCGAGGCTTCTGGCTACACCTTCACCAGCTACTGGATGCACTGGGTGAAGCAGAGGCCTGGACGAGGCCTTGAGTGGATTGGAAGGATTGATCCTAATAGTGGTGGTACTAAGTTCAATGAGAAGTTCAAGAGCAAGGCCACACTGACTGTAGACAAACCCTCCAGCACAGCCTACATGCAGCTCAGCAGCCTGACATCTGAGGACTCTGCGGTCTATTATTGTGCAAAATACTACTACGCTAGTGGCTACGGGTTTGCTTACTGGGGCCAAGGGACTCTGGTCACTGTCTCTGCAG	QVQLQQPGAELVKPGASVKLSCEASGYTFTSYWMHWVKQRPGRGLEWIGRIDPNSGGTKFNEKFKSKATLTVDKPSSTAYMQLSSLTSEDSAVYYCAKYYYASGYGFAYWGQGTLVTVSA		IGLV1*01	IGLJ1*01	CAGGCTGTTGTGACTCAGGAATCTGCACTCACCACATCACCTGGTGAAACAGTCACACTCACTTGTCGCTCAAGTACTGGGGCTGTTACAAGTAGTAACTATGCCAACTGGGTCCAAGAAAAAGCAGATCATTTATTCACTGGTCTAATAGGTGGTACCAACAACCGAGCTCCAGGTGTTCCTGCCAGATTCTCAGGCTCCCTGATTGGAGACAAGGCTGCCCTCACCATCACAGGGGCACAGACTGAGGATGAGGCAATATATTTCTGTGCTCTATGGTACAGCAACCACTGGGTGTTCGGTGGAGGAACCAAACTGactgtcctag	QAVVTQESALTTSPGETVTLTCRSSTGAVTSSNYANWVQEKADHLFTGLIGGTNNRAPGVPARFSGSLIGDKAALTITGAQTEDEAIYFCALWYSNHWVFGGGTKLTVL		43.175	y		Binder (1.20E+01)		W	K	Y		A	S	H
		PC_77		M3	D21M5PCP1IgH94-2mRG	IgG	clone		IGHV1-72*01	IGHD1-1*01	IGHJ3*01	CAGGTCCAACTGCAGCAGCCTGGGGCTGAGCTTGTGAAGCCTGGGGCTTCAGTGAAACTGTCCTGCGAGGCTTCTGGCTTCACCTTCACCAGCTACTGGATGCACTGGGTGAAGCAGAGGCCTGGACGAGGCCTTGAGTGGATTGGAAGGATTGATCCTAATAGTGGTGGTACTAAGTTCAATGAGAAGTTCAAGAGCAAGGCCACACTGACTGTAGACAAACCCTCCAGCACAGCCTACATGCAGCTCAGCAGCCTGACATCTGAGGACTCTGCGGTCTATTATTGTGCAAGATACTACTACCTTAGTGGCTACGGGTTTGCTCACTGGGGCCAAGGGACTCTGGTCACTGTCTCTGCAG	QVQLQQPGAELVKPGASVKLSCEASGFTFTSYWMHWVKQRPGRGLEWIGRIDPNSGGTKFNEKFKSKATLTVDKPSSTAYMQLSSLTSEDSAVYYCARYYYLSGYGFAHWGQGTLVTVSA		IGLV1*01	IGLJ1*01	CAGGCTGTTGTGACTCAGGAATCTGCACTCACCACATCACCTGGTGAAACAGTCACACTCACTTGTCGCTCAAGTACTGGGGCTGTTACAACTAGTAACTATGCCAACTGGGTCCAAGAAAAACCAGATCATTTATTCACTGGTCTAATAGGTGGTACCAACAACCGAGCTCCAGGTGTTCCTGCCAGATTCTCAGGCTCCCTGATTGGAGACAAGGCTGCCCTCACCATCACAGGGGCACAGACTGAGGATGAGGCAATATATTTCTGTGCTCTATGGTACAGCAACCACTGGGTGTTCGGTGGAGGAACCAAACTGACTgtcctag	QAVVTQESALTTSPGETVTLTCRSSTGAVTTSNYANWVQEKPDHLFTGLIGGTNNRAPGVPARFSGSLIGDKAALTITGAQTEDEAIYFCALWYSNHWVFGGGTKLTVL		155.55	y		Binder (3.07E+01)		W	K	Y		A	S	H
		PC_78		M3	D21M5PCP1IgH25-2mRG	IgG	clone		IGHV10-3*01	IGHD1-1*01	IGHJ4*01	GAGGTGCAGCTTGTTGAGTCTGGTGGAGGATTGGTGCAGCCTAAAGGATCATTGAAACTCTCCTGTGCCGCCTCTGGTTTCACCTTCAATACCCATGTCATGCACTGGGTCCGCCAGGCTCCAGGAAAGGGTTTGGAATGGGTTGCTCGCATAAGAAGTAAAAGTAGTAATTATGCAACATATTATGCCGATTCAGTGAAAGACAGATTCACCATCTCCAGAGATGATTCACAAAGCATGCTCTATCTGCAAATGAACAACCTGAAAACTGAGGACACAGCCATGTATTACTGTGTGAGAGGCTACGGTAGTAACTACCTCTATGTTATGGACTACTGGGGTCAAGGAACCTCAGTCACCGTCTCCTCAG	EVQLVESGGGLVQPKGSLKLSCAASGFTFNTHVMHWVRQAPGKGLEWVARIRSKSSNYATYYADSVKDRFTISRDDSQSMLYLQMNNLKTEDTAMYYCVRGYGSNYLYVMDYWGQGTSVTVSS		IGLV1*01	IGLJ1*01	CAGGCTGTTGTGACTCAGGAATCTGCACTCACCACATCACCTGGTGAAACAGTCACACTCACTTGTCGCTCAAGTACTGGGGCTGTTACAACTAGTAACTATGCCAATTGGGTCCAAGAAAAACCAGATCATTTATTCACTGGTCTAATAGGTGGCACCAACAACCGAGCTCCAGGTGTTCCTGCCAGATTCTCAGGCTCCCTGATTGGAGACAAGGCTGCCCTCACCATCACAGGGGCACAGACTGAGGATGAGGCAATATATTTCTGTGCTCTATGGTACAGCAACCATTGGGTGTTCGGTGGAGGAACCAAACTGACtgtcctag	QAVVTQESALTTSPGETVTLTCRSSTGAVTTSNYANWVQEKPDHLFTGLIGGTNNRAPGVPARFSGSLIGDKAALTITGAQTEDEAIYFCALWYSNHWVFGGGTKLTVL		10000	nb		nb
		PC_79		M3	D21M5PCP1IgH81-2mRG	IgG	clone		IGHV10-3*01	IGHD1-1*01	IGHJ4*01	GAGGTGCAGCTTGTTGAGTCTGGTGGAGGATTGGTGCAGCCTAAAGGATCATTGAAACTCTCCTGTGCCGCCTCTGGTTTCACCTTCAATACCCATGTCATGCACTGGGTCCGCCAGGCTCCAGGAAAGGGTTTGGAATGGGTTGCTCGCATAAGAAGTAAAAGTAGTAATTATGCAACATATTATGCCGATTCAGTGAAAGACAGATTCACCATCTCCAGAGATGATTCACAAAGCATGCTCTATCTGCAAATGAACAACCTGAAAACTGAGGACACAGCCATGTATTACTGTGTGAGAGGCTACGGTAGTAACTACCTCTATGTTATGGACTACTGGGGTCAAGGAACCTCAGTCACCGTCTCCTCAG	EVQLVESGGGLVQPKGSLKLSCAASGFTFNTHVMHWVRQAPGKGLEWVARIRSKSSNYATYYADSVKDRFTISRDDSQSMLYLQMNNLKTEDTAMYYCVRGYGSNYLYVMDYWGQGTSVTVSS		IGLV1*01	IGLJ1*01	CAGGCTGTTGTGACTCAGGAATCTGCACTCACCACATCACCTGGTGAAACAGTCACACTCACTTGTCGCTCAAGTACTGGGGCTGTTACAACTAGTAACTATGCCAACTGGGTCCAAGAAAAACCAGATCATTTATTCACTGGTCTAATAGGTGGTACCAACAACCGAGCTCCAGGTGTTCCTGCCAGATTCTCAGGCTCCCTGATTGGAGACAAGGCTGCCCTCACCATCACAGGGGCACAGACTGAGGATGAGTCAATATATTTCTGTGCTCTATGGTACAGCAACCATTGGGTGTTCGGTGGAGGAACCAAACTGactgtcctag	QAVVTQESALTTSPGETVTLTCRSSTGAVTTSNYANWVQEKPDHLFTGLIGGTNNRAPGVPARFSGSLIGDKAALTITGAQTEDESIYFCALWYSNHWVFGGGTKLTVL		10000	nb		nb
		PC_80		M3	D21M5PCP1IgH62-2mRG	IgG	clone		IGHV1-72*01	IGHD1-1*01	IGHJ2*01	CAGGTCCAACTGCAGCAGCCTGGGGCTGAGCTTGTGAAGCCTGGGGCTTCAGTGAAGCTGTCCTGCAAGGCTTCTGGCTACACCTTCACCAGCTACTGGATGCACTGGGTGAAGCAGAGGCCTGGACGAGGCCTTGAGTGGATTGGAAGGATTGATCCTAATAGTGGTGGTACTAAGTACAATGAGAAGTTCAAGAGCAAGGCCACACTGACTGTAGACAAACCCTCCAGCACAGCCTACATGCAGCTCAGCAGCCTGACATCTGAGGACTCTGCGGTCTATTATTGTGCAAGGGGGAGATACTACGGTAGTAGACACTTTGACTACTGGGGCCAAGGCACCACTCTCACAGTCTCCTCAG	QVQLQQPGAELVKPGASVKLSCKASGYTFTSYWMHWVKQRPGRGLEWIGRIDPNSGGTKYNEKFKSKATLTVDKPSSTAYMQLSSLTSEDSAVYYCARGRYYGSRHFDYWGQGTTLTVSS		IGLV1*01	IGLJ1*01	CAGGCTGTTGTGACTCAGGAATCTGCACTCACCACATCACCTGGTGAAACAGTCACACTCACTTGTCGCTCAAGTACTGGGGCTGTTACAACTAGTAACTATGCCAACTGGGTCCAAGAAAAACCAGATCATTTATTCACTGGTCTAATAGGTGGTACCAACAACCGAGCTCCAGGTGTTCCTGCCAGATTCTCAGGCTCCCTGATTGGAGACAAGGCTGCCCTCACCATCACAGGGGCACAGACTGAGGATGAGGCAATATATTTCTGTGCTCTATGGTACAGCAACCACTGGGTGTTCGGTGGAGGAACCAAACTGactgtcctag	QAVVTQESALTTSPGETVTLTCRSSTGAVTTSNYANWVQEKPDHLFTGLIGGTNNRAPGVPARFSGSLIGDKAALTITGAQTEDEAIYFCALWYSNHWVFGGGTKLTVL		15.66	y				W	K	G		A	S	H
		PC_81		M3	D21M5PCP1IgH4-2mRG	IgG	clone		IGHV1-4*01	IGHD1-1*01	IGHJ3*01	CAGGTCCAGCTGCAGCAGTCTGGGGCTGAACTGGCAAGACCTGGTGCCTCAGTGAAGATGTCCTGCAAGGCTTCTGGCTACATTTTTACTAGCTACACGATGCACTGGGTAAAACAGAGGCCTGGACAGGGTCTGGAATGGATTGGATACATTAATCCTAGCAGTGGTTATACTAAGTACAATCAGAAGTTCAAGGACAAGGCCACATTGACTGCAGACAAATCCTCCAGCACAGCCTACATGCAACTGAGCAGCCTGACATCTGAGGACTCTGCAGTCTATTACTGTGCAAGAGGAACCCCCCTTACTACGGTAGTAGTCCCCGGGTTTGCTTACTGGGGCCAAGGGACTCTGGTCACTGTCTCTGCAG	QVQLQQSGAELARPGASVKMSCKASGYIFTSYTMHWVKQRPGQGLEWIGYINPSSGYTKYNQKFKDKATLTADKSSSTAYMQLSSLTSEDSAVYYCARGTPLTTVVVPGFAYWGQGTLVTVSA		IGLV1*01	IGLJ1*01	CAGGCTGTTGTGACTCAGGAATCTGCACTCACCACATCACCTGGTGAAACAGTCACACTCACTTGTCGCTCAAGTACTGGGGCTGTTACAACTAGTAACTATGCCAACTGGGTCCAAGAAAAACCAGATCATTTATTCACTGGTCTAATAGGTGGTACCAACAACCGAGCTCCAGGTGTTCCTGCCAGATTCTCAGGCTCCCTGATTGGAGACAAGGCTGCCCTCACCATCACAGGGGCACAGACTGAGGATGAGGCAATATATTTCTGTGCTCTATGGTACAGCAACCATTGGGTGTTCGGTGGAGGAACCAAACTGactgtcctag	QAVVTQESALTTSPGETVTLTCRSSTGAVTTSNYANWVQEKPDHLFTGLIGGTNNRAPGVPARFSGSLIGDKAALTITGAQTEDEAIYFCALWYSNHWVFGGGTKLTVL		10000	nb		nb
		PC_82		M3	D21M5PCP1IgH11-2mRG	IgG	clone		IGHV1-72*01	IGHD1-1*01	IGHJ2*01	CAGGTCCAACTGCAGCAGCCTGGGGCTGAGCTTGTGAAGCCTGGGGCTTCAGTGAAGCTGTCCTGCAAGGCTTCTGGCTACACCTTCACCAGCTACTGGATGCACTGGGTGAAACAGAGGCCTGGACGAGGCCTTGAGTGGATTGGAAGGATTGATCCTAATAGTGGTGGTTCTAAGTACAGTGAGAAGTTCAAGAGCAAGGCCACACTGACTGTAGACAAACCCTCCAGCACAGCCTACATACAACTCAGCAGCCTGACATCTGGGGACTCTGCGGTCTATTATTGTTCAAGATATCACTACGGTAGTACCTCCTACTTTGACTACTGGGGCCAAGGCACCACTCTCACAGTCTCCTCAG	QVQLQQPGAELVKPGASVKLSCKASGYTFTSYWMHWVKQRPGRGLEWIGRIDPNSGGSKYSEKFKSKATLTVDKPSSTAYIQLSSLTSGDSAVYYCSRYHYGSTSYFDYWGQGTTLTVSS		IGLV1*01	IGLJ1*01	CAGGCTGTTGTGACTCAGGAATCTGCACTCACCACATCACCTGGTGAAACAGTCACACTCACTTGTCGCTCAAGTACTGGGGCTGTTACAACTAGTAACTATGCCAACTGGGTCCAAGAAAAACCAGATCATTTATTCACTGGTCTAATAGGTGGTACCAACAACCGAGCTCCAGGTGTTCCTGCCAGATTCTCAGGCTCCCTGATTGGAGACAAGGCTGCCCTCACCATCACAGGGGCACAAACTGAGGATGAGGCAATATATTTCTGTGCTCTATGGTACAGCAACCATTGGGTGTTCGGTGGAGGAACCAAACTGactgtcctag	QAVVTQESALTTSPGETVTLTCRSSTGAVTTSNYANWVQEKPDHLFTGLIGGTNNRAPGVPARFSGSLIGDKAALTITGAQTEDEAIYFCALWYSNHWVFGGGTKLTVL		668.3	y				W	K	Y		A	S	H
		PC_83		M3	D21M5PCP1IgH80-2mRG	IgG	clone		IGHV1-72*01	IGHD1-1*01	IGHJ3*01	CAGGTCCAACTGCAGCAGCCTGGGGCTGAGCTTGTGAAGCCTGGGGCTTCAGTGAAGCTGTCCTGTAAGGCTTCTGGCTACACCTTCACCAGCTACTTGATGCACTGGGTGAAGCGGAGGCCTGGACGAGGCCTTGAGTGGATTGGAAGGATTGATCCTAATAGTGGTGGTACTAAGTTCAATGAGAAGTTCAAGAGCAAGGCCACACTGACTGTAGACAAACCCTCCACCACAGCCTACATGCAGCTCAGCAGCCTGACATCTGAGGACTCTGCGGTCTATTATTGTGCAGTTTATTACTACGTTATTAGCACGTTTGCTTACTGGGGCCAAGGGACTCTGGTCACTGTCTCTGCAG	QVQLQQPGAELVKPGASVKLSCKASGYTFTSYLMHWVKRRPGRGLEWIGRIDPNSGGTKFNEKFKSKATLTVDKPSTTAYMQLSSLTSEDSAVYYCAVYYYVISTFAYWGQGTLVTVSA		IGLV1*01	IGLJ1*01	CAGGCTGTTGTGACTCAGGAATCTGCACTCACCACATCACCTGGTGAAACAGTCACACTCACTTGTCGCTCAAGTACTGGGGCTGTTACAACTAGTAACTATGCCAACTGGGTCCAAGAAAAACCAGATCATTTATTCACTGGTCTAATAGGTGGTACCAACAACCGAGCTCCAGGTGTTCCTGCCAGATTCTCAGGCTCCCTGATTGGAGACAAGGCTGCCCTCACCATTACAGGGGCACAGACTGAGGATGAGGCAATATATTTCTGTGCTCTATGGTACAACAACTGGGTGTTCGGTGGAGGAACCAAACTGactgtcctag	QAVVTQESALTTSPGETVTLTCRSSTGAVTTSNYANWVQEKPDHLFTGLIGGTNNRAPGVPARFSGSLIGDKAALTITGAQTEDEAIYFCALWYNNWVFGGGTKLTVL		275.85	y				L	K	Y		A	S	H
		PC_84		M3	D21M5PCP1IgH3-2mRG	IgG	clone		IGHV1-22*01	IGHD1-1*01	IGHJ1*03	GAGGTCCAGCTGCAACAGTCTGGACCTGAGCTGGTGAAGCCTGGGGCTTCAGTGAAGATGTCCTGCAAGGCTTCTGGATACACATTCACTGACTACAACATGCACTGGGTGAAGCAGAGCCATGGAAAGAGCCTTGAGTGGATTGGATATATTAACCCTAACAATGGTGGTACTAGTTACAACCAGAAGTTCAAGGGCAAGGCCACATTGACTGTAAACAAGTCCTCCAGCACAACCTACATGGAGCTCCGCAGCCTGACATCGGAGGATTCTACAGTCTATTACTGTGCAAGGGGGAGACCCTTTTATTACTACGGTCGTGGGGGGTACTTCGATGTCTGGGGCACAGGGACCACGGTCACCGTCTCCTCAG	EVQLQQSGPELVKPGASVKMSCKASGYTFTDYNMHWVKQSHGKSLEWIGYINPNNGGTSYNQKFKGKATLTVNKSSSTTYMELRSLTSEDSTVYYCARGRPFYYYGRGGYFDVWGTGTTVTVSS		IGLV1*01	IGLJ1*01	CAGGCTGTTGTGACTCAGGAATCTGCACTCACCACATCACCTGGTGAAACAGTCACACTCACTTGTCGCTCAAGTACTGGGGCTGTTACAACTAGTAACTATGCCAACTGGGTCCAAGAAAAACCAGATCATTTATTCACTGGTCTAATAGGTGGTACCAACAACCGAGCTCCAGGTGTTCCTGCCAGATTCTCAGGCTCCCTGATTGGAGACAAGGCTGCCCTCACCATCACAGGGGCACAGACTGAGGATGAGGCAATATATTTCTGTGCTCTATGGTACAGCAACCATTGGGTGTTCGGTGGAGGAACCAAACTGACTgtcctag	QAVVTQESALTTSPGETVTLTCRSSTGAVTTSNYANWVQEKPDHLFTGLIGGTNNRAPGVPARFSGSLIGDKAALTITGAQTEDEAIYFCALWYSNHWVFGGGTKLTVL		2046.5	y		Binder (3.99E+01)		N	S	G		A	D	H
		PC_85		M3	D21M5PCP1IgH10-2mRG	IgG	clone		IGHV1-72*01	IGHD2-5*01	IGHJ4*01	CAGGTCCAACTGCAGCAGCCTGGGGCTGAGCTTGTGAAGCCTGGGGCTTCAGTGAAGCTGTCCTGCAAGGCTTCTGGCTACACCTTCACCAGCTACTGGATGCACTGGGTGAAGCAGAGGCCTGGACGAGGCCTTGAGTGGATTGGAAGGATTGATCCTAATAGTGGTGGTACTAAGTACAATGAGAAGTTCAAGAGCAAGGCCACACTGACTGTAGACAAACCCTCCAGCACAGCCTACATGCAGCTCAGCAGCCTGACATCTGAGGACTCTGCGGTCTATTATTGTGCAAGATACCGGTATAGTAAGAGTGCTATGGACTACTGGGGTCAAGGAACCTCAGTCACCGTCTCCTCAG	QVQLQQPGAELVKPGASVKLSCKASGYTFTSYWMHWVKQRPGRGLEWIGRIDPNSGGTKYNEKFKSKATLTVDKPSSTAYMQLSSLTSEDSAVYYCARYRYSKSAMDYWGQGTSVTVSS		IGLV1*01	IGLJ1*01	CAGGCTGTTGTGACTCAGGAATCTGCACTCACCACATCACCTGGTGAAACAGTCACACTCACTTGTCGCTCAAGTACTGGGGCTGTTACAACTAGTAACTATGCCAACTGGGTCCAAGAAAAACCAGATCATTTATTCACTGGTCTAATAGGTGGTACCAACAACCGAGCTCCAGGTGTTCCTGCCAGATTCTCAGGCTCCCTGATTGGAGACAAGGCTGCCCTCACCATCACAGGGGCACAGACTGAGGATGAGGCAATATATTTCTGTGCTCTATGGTACAGCAACCACTGGGTGTTCGGTGGAGGAACCAAACTGACTgtcctag	QAVVTQESALTTSPGETVTLTCRSSTGAVTTSNYANWVQEKPDHLFTGLIGGTNNRAPGVPARFSGSLIGDKAALTITGAQTEDEAIYFCALWYSNHWVFGGGTKLTVL		53.745	y				W	K	Y		A	S	H
		PC_86		M3	D21M5PCP1IgH73-2mRG	IgG	singlet		IGHV1-59*01	IGHD2-1*01	IGHJ3*01	CAGGTCCAACTGCAGCAGCCTGGGGCTGAGCTGGTGAGGCCTGGGACTTCAGTGAAGTTGTCCTGCAAGGCTTCTGGCTACACCTTCACCAGCTACTGGATGCACTGGGTAAAGCAGAGGCCTGGACAAGGCCTTGAGTGGATCGGAGTGATTGATCCTTCTGATAGTTATACTAACTACAATCAAAAGTTCAAGGGCAAGGCCACATTGACTGTAGACACATCCTCCAGCACAGCCTACATGCAGCTCAGCAGCCTGACATCTGAGGACTCTGCGGTCTATTACTGTGCAAGCCGGAGGGTCTTATGGTACCCCTTTGCTTACTGGGGCCAAGGGACTCTGGTCACTGTCTCTGCAG	QVQLQQPGAELVRPGTSVKLSCKASGYTFTSYWMHWVKQRPGQGLEWIGVIDPSDSYTNYNQKFKGKATLTVDTSSSTAYMQLSSLTSEDSAVYYCASRRVLWYPFAYWGQGTLVTVSA		IGLV1*01	IGLJ1*01	CAGGCTGTTGTGACTCAGGAATCTGCACTCACCACATCACCTGGTGAAACAGTCACACTCACTTGTCGCTCAAGTACTGGGGCTGTTACAACTAGTAACTATGCCAACTGGGTCCAAGAAAAACCAGATCATTTATTCACTGGTCTAATAGGTGGTACCAACAACCGAGCTCCAGGTGTTCCTGCCAGATTCTCAGGCTCCCTGATTGGAGACAAGGCTGCCCTCACCATCACAGGGGCACAGACTGAGGATGAGGCAATATATTTCTGTGCTCTATGGTACAGCAACCATTGGGTGTTCGGTGGAGGAACCAAACTGactgtcctag	QAVVTQESALTTSPGETVTLTCRSSTGAVTTSNYANWVQEKPDHLFTGLIGGTNNRAPGVPARFSGSLIGDKAALTITGAQTEDEAIYFCALWYSNHWVFGGGTKLTVL		116.725	y		Binder (2.14E+01)
		PC_87		M3	D21M5PCP1IgH34-2mRG	IgG	singlet		IGHV1-72*01	IGHD2-12*01	IGHJ3*01	CAGGTCCAACTGCAGCAGCCTGGGGCTGAGCTTGTGAAGCCTGGGGCTTCAGTGAAGCTGTCCTGCAAGGCTTCTGGCTACACCTTCACCAGCTACTGGATGCACTGGGTGAAGCAGAGGCCTGGACGAGGCCTTGAGTGGATTGGAAGGATTGATCTTAATACTGGCGGTACTAAGTACAATGAGAACTTCAAGAACAGGGCCACATTGACTGTAGACAAACCCTCCAGCACAGCCTACATGCAGCTCAGCAGCCTGACATCTGAGGACTCTGCGGTCTATTATTGTGCAGTCTATAGTTACTACTTTTCCTACTTTTCTTACTGGGGCCAAGGGACTCTGGTCACTGTCTCTGCAG	QVQLQQPGAELVKPGASVKLSCKASGYTFTSYWMHWVKQRPGRGLEWIGRIDLNTGGTKYNENFKNRATLTVDKPSSTAYMQLSSLTSEDSAVYYCAVYSYYFSYFSYWGQGTLVTVSA		IGLV1*01	IGLJ1*01	CAGGCTGTTGTGACTCAGGAATCTGCACTCACCACATCACCTGGTGAAACAGTCACACTCACTTGTCGCTCAAGTACTGGGGCTGTTACAACTAGTAACTATGCCAACTGGGTCCAAGAAAAACCAGATCATTTATTCACTGGTCTAATAGGTGGTACCAACAACCGAGCTCCAGGTGTTCCTGCCAGATTCTCAGGCTCCCTGATTGGAGACAAGGCTGCCCTCACCATCACAGGGGCACAGACTGAGGATGAGGCAATATATTTCTGTGCTCTATGGTACAGCAACCATTGGGTGTTCGGTGGAGGAACCAAACTGactgtcctag	QAVVTQESALTTSPGETVTLTCRSSTGAVTTSNYANWVQEKPDHLFTGLIGGTNNRAPGVPARFSGSLIGDKAALTITGAQTEDEAIYFCALWYSNHWVFGGGTKLTVL		115.9	y				W	K	Y		A	S	H
		PC_88		M3	D21M5PCP1IgH33-2mRG	IgG	singlet		IGHV1-72*01	IGHD1-1*01	IGHJ2*01	CAGGTCCAACTGCAGCAGCCTGGGGCTGAGCTTGTGAAGCCTGGGGCTTCAGTGAAGCTGTCCTGCAAGGCTTCTGGCTACACCTTCACCAGCTACTTGATGCACTGGGTGAAGCAGAGGCCTGGACGAGGCCTTGAATGGATTGGAAGGATTGATCCTACTAGTGGTGGTACTAAGTACAATGAGAAGTTCAAGAGCAAGGCCACACTGACTGTAGACAAACCCTCCAGCACAGCCTACATGCAGCTCAGCAGCCTGACATCTGAGGACTCTGCGGTCTATTATTGTGCAAGATACTACTACGGTAGTAGCTCTTTTGACTACTGGGGCCAAGGCACCACTCTCACAGTCTCCTCAG	QVQLQQPGAELVKPGASVKLSCKASGYTFTSYLMHWVKQRPGRGLEWIGRIDPTSGGTKYNEKFKSKATLTVDKPSSTAYMQLSSLTSEDSAVYYCARYYYGSSSFDYWGQGTTLTVSS		IGLV1*01	IGLJ1*01	CAGGCTGTTGTGACTCAGGAATCTGCACTCACCACATCACCTGGTGAAACAGTCACACTCACTTGTCGCTCAAGTACTGGGGCTGTTACAACTAGTAACTATGCCAACTGGGTCCAAGAAAAACCAGATCATTTATTCACTGGTCTAATAGGTGGTACCAACAACCGAGCTCCAGGTGTTCCTGCCAGATTCTCAGGCTCCCTGATTGGAGACAAGGCTGCCCTCACCATCACAGGGGCACAGACTGAGGATGAGGCAATATATTTCTGTGCTCTATGGTACAGCAACCACTGGGTGTTCGGTGGAGGAACCAAACTGactgtcctag	QAVVTQESALTTSPGETVTLTCRSSTGAVTTSNYANWVQEKPDHLFTGLIGGTNNRAPGVPARFSGSLIGDKAALTITGAQTEDEAIYFCALWYSNHWVFGGGTKLTVL		78.83	y				L	K	Y		A	S	H
		PC_89		M3	D21M5PCP1IgH83-2mRG	IgG	singlet		IGHV1-59*01	IGHD1-1*01	IGHJ2*01	CAGGTCCAACTGCAGCAGCCTGGGGCTGAGCTGGTGAGGCCTGGGACTTCAGTGAAGTTGTCCTGCAAGGCTTCTGGCTACACCTTCACCAGCTACTGGATGCACTGGGTAAAGCAGAGGCCTGGACAAGGCCTTGAGTGGATCGGAGTGATTGATCCTTCTGATAGTTATACTACCTACAATCAAAAGTTCAAGGGCAAGGCCACATTGACTTTAGACACATCCTCCAGCACAGCCTACATGCAGCTCAGCAGCCTGACATCTGAGGACTCTGCGGTCTATTACTGTGCAAGGAGACGGTACTATTTCTACTACTTTGACTACTGGGGCCAAGGCACCACTCTCACAGTCTCCTCAG	QVQLQQPGAELVRPGTSVKLSCKASGYTFTSYWMHWVKQRPGQGLEWIGVIDPSDSYTTYNQKFKGKATLTLDTSSSTAYMQLSSLTSEDSAVYYCARRRYYFYYFDYWGQGTTLTVSS		IGLV1*01	IGLJ1*01	CAGGCTGTTGTGACTCAGGAATCTGCACTCACCACATCACCTGGTGAAACAGTCACACTCACTTGTCGCTCAAGTTCTGGGGCTGTTACAACTACTAACTATGCCAACTGGGTCCAAGAAAAACCAGATCATTTATTCACTGGTCTAATAGGTGGTACCAACAACCGAGCTCCAGGTGTTCCTGCCAGATTCTCAGGCTCCCTGATTGGAGACAAGGCTGCCCTCACCATCACAGGGGCACAGACTGAGGATGAGGCAATATATTTCTGTGCTCTATGGTACAGCAACCATTTGGTGTTCGGTGGAGGAACCAAACTGACtgtcctag	QAVVTQESALTTSPGETVTLTCRSSSGAVTTTNYANWVQEKPDHLFTGLIGGTNNRAPGVPARFSGSLIGDKAALTITGAQTEDEAIYFCALWYSNHLVFGGGTKLTVL		166.65	y		Binder (1.20E+01)
		PC_90		M3	D21M5PCP1IgH70-2mRG	IgG	singlet		IGHV1-72*01	IGHD2-1*01	IGHJ1*03	CAGGTCCAACTGCAGCAGCCTGGGGCTGAGCTTGTGAAGCCTGGGGCTTCAGTGAAGCTGTCCTGCAAGGCTTCTGGCTACACCTTCACCAACTCCTGGTTGCACTGGGTGAAGCAGAGGCCTGGACGAGGCCTTGAGTGGATTGGAAGGATTGATCCTAATAGTGGTGGTACTAAGTACAATGAGAGGTTCAAGAGCAAGGCCACACTGACTGTAGACAAACCCTCCAGCACAGCCTACATGCAGCTCAGCAGCCTGACATCTGAGGACTCTGCGGTCTATTATTGTGCAAGATATGGGGGCCTCTATGGTAACTGGTACTTCGATGTCTGGGGCACAGGGACCACGGTCACCGTCTCCTCAG	QVQLQQPGAELVKPGASVKLSCKASGYTFTNSWLHWVKQRPGRGLEWIGRIDPNSGGTKYNERFKSKATLTVDKPSSTAYMQLSSLTSEDSAVYYCARYGGLYGNWYFDVWGTGTTVTVSS		IGLV1*01	IGLJ1*01	CAGGCTGTTGTGACTCAGGAATCTGCACTCACCACATCACCTGGTGAAACAGTCACACTCACTTGTCGCTCAAGTACTGGGGCTGTTACAACTAGTAACTATGCCAACTGGGTCCAAGAAAAACCAGATCATTTATTCACTGGTCTAATAGGTGGTACCAACAACCGAGCTCCAGGTGTTCCTGCCAGATTTTCAGGCTCCCTGATTGGAGACAAGGCTGCCCTCACCATCACAGGGGCACAGACTGAGGATGAGGCAATATATTTCTGTGCTCTATGGTACAGCAACCATTGGGTGTTCGGTGGAGGAACCAAACTGactgtcctag	QAVVTQESALTTSPGETVTLTCRSSTGAVTTSNYANWVQEKPDHLFTGLIGGTNNRAPGVPARFSGSLIGDKAALTITGAQTEDEAIYFCALWYSNHWVFGGGTKLTVL		78.92	y				W	K	Y		A	N	H
																					PC: # of bind	GC: # of bind			PC: 52 high aff	GC: 49 high aff mut			PC: 9 low aff mut	GC: 23 low aff mut
‡ =
