# Supplementary material for: Role of affinity in plasma cell development in the germinal center light zone
Source: J Exp Med. 2023 Nov 8;221(1):e20231838. doi: 10.1084/jem.20231838 (PMC10631489; doi:10.1084/jem.20231838)
Supplement: Table S2 — lists the differentially expressed genes between Myc-expressing Irf4-positive LZ GC B cells and Irf4-negative LZ GC B cells. [file JEM_20231838_TableS2.xlsx]

## Sheet: Sheet1
Table S2. Differentially expressed genes between IRF4-positive and IRF4-negative Myc-expressing LZ GC B cells
	ensembl_gene	p_val	avg_log2FC	pct.1	pct.2	p_val_adj	external_gene_name	chromosome_name	description	gene_biotype	neg_log10_pval_adj
1	ENSMUSG00000021356	2.65411e-41	6.59743	1	0.138	6.13578e-37	Irf4	13	interferon regulatory factor 4 [Source:MGI Symbol;Acc:MGI:1096873]	protein_coding	36.2121
2	ENSMUSG00000036986	1.37575e-21	3.85615	0.733	0.126	3.18045e-17	Pml	9	promyelocytic leukemia [Source:MGI Symbol;Acc:MGI:104662]	protein_coding	16.4975
3	ENSMUSG00000020592	4.78867e-21	3.57621	0.722	0.149	1.10704e-16	Sdc1	12	syndecan 1 [Source:MGI Symbol;Acc:MGI:1349162]	protein_coding	15.9558
4	ENSMUSG00000067028	2.96052e-21	3.35445	0.791	0.264	6.84413e-17	Cntnap5b	1	contactin associated protein-like 5B [Source:MGI Symbol;Acc:MGI:3664583]	protein_coding	16.1647
5	ENSMUSG00000042581	3.74192e-21	3.21769	0.775	0.253	8.65056e-17	Thsd7b	1	thrombospondin, type I, domain containing 7B [Source:MGI Symbol;Acc:MGI:2443925]	protein_coding	16.063
6	ENSMUSG00000073565	1.29869e-21	3.18783	0.759	0.218	3.00231e-17	Prr16	18	proline rich 16 [Source:MGI Symbol;Acc:MGI:1918623]	protein_coding	16.5225
7	ENSMUSG00000026609	6.69197e-19	3.12834	0.754	0.264	1.54705e-14	Ush2a	1	usherin [Source:MGI Symbol;Acc:MGI:1341292]	protein_coding	13.8105
8	ENSMUSG00000059203	1.83972e-21	3.08199	0.759	0.195	4.25308e-17	Il1rapl2	X	interleukin 1 receptor accessory protein-like 2 [Source:MGI Symbol;Acc:MGI:1913106]	protein_coding	16.3713
9	ENSMUSG00000115016	4.37102e-22	2.99766	0.791	0.276	1.01049e-17	Gm33906	14	predicted gene, 33906 [Source:MGI Symbol;Acc:MGI:5593065]	lncRNA	16.9955
10	ENSMUSG00000000416	2.93853e-21	2.99605	0.775	0.218	6.7933e-17	Cttnbp2	6	cortactin binding protein 2 [Source:MGI Symbol;Acc:MGI:1353467]	protein_coding	16.1679
11	ENSMUSG00000058589	2.76485e-19	2.98436	0.77	0.253	6.39178e-15	Anks1b	10	ankyrin repeat and sterile alpha motif domain containing 1B [Source:MGI Symbol;Acc:MGI:1924781]	protein_coding	14.1944
12	ENSMUSG00000038648	2.54905e-19	2.95461	0.733	0.161	5.8929e-15	Creb3l2	6	cAMP responsive element binding protein 3-like 2 [Source:MGI Symbol;Acc:MGI:2442695]	protein_coding	14.2297
13	ENSMUSG00000003355	5.00677e-21	2.94206	0.717	0.115	1.15747e-16	Fkbp11	15	FK506 binding protein 11 [Source:MGI Symbol;Acc:MGI:1913370]	protein_coding	15.9365
14	ENSMUSG00000101928	3.0825e-22	2.93622	0.786	0.207	7.12611e-18	Gm20824	Y	predicted gene, 20824 [Source:MGI Symbol;Acc:MGI:5434180]	protein_coding	17.1471
15	ENSMUSG00000042189	3.38176e-21	2.92025	0.77	0.23	7.81796e-17	Tekt3	11	tektin 3 [Source:MGI Symbol;Acc:MGI:1918312]	protein_coding	16.1069
16	ENSMUSG00000050994	2.18114e-21	2.91602	0.77	0.23	5.04235e-17	Adgb	10	androglobin [Source:MGI Symbol;Acc:MGI:3605549]	protein_coding	16.2974
17	ENSMUSG00000114577	1.06282e-20	2.90918	0.754	0.23	2.45703e-16	Gm35217	14	predicted gene, 35217 [Source:MGI Symbol;Acc:MGI:5594376]	lncRNA	15.6096
18	ENSMUSG00000031099	7.58587e-21	2.90487	0.77	0.253	1.7537e-16	Smarca1	X	SWI/SNF related, matrix associated, actin dependent regulator of chromatin, subfamily a, member 1 [Source:MGI Symbol;Acc:MGI:1935127]	protein_coding	15.756
19	ENSMUSG00000041144	1.62651e-21	2.88786	0.813	0.287	3.76016e-17	Dnah7b	1	dynein, axonemal, heavy chain 7B [Source:MGI Symbol;Acc:MGI:2684953]	protein_coding	16.4248
20	ENSMUSG00000084319	9.27751e-22	2.88543	0.754	0.184	2.14477e-17	Tpt1-ps3	6	tumor protein, translationally-controlled, pseudogene 3 [Source:MGI Symbol;Acc:MGI:2664997]	processed_pseudogene	16.6686
21	ENSMUSG00000096736	3.34059e-20	2.81752	0.802	0.276	7.72277e-16	Gm17535	9	predicted gene, 17535 [Source:MGI Symbol;Acc:MGI:4937169]	protein_coding	15.1122
22	ENSMUSG00000058050	1.194e-20	2.81063	0.765	0.264	2.76028e-16	Gm9234	7	predicted pseudogene 9234 [Source:MGI Symbol;Acc:MGI:3648545]	processed_pseudogene	15.559
23	ENSMUSG00000112099	6.12517e-21	2.8064	0.775	0.253	1.41602e-16	Gm8960	10	predicted gene 8960 [Source:MGI Symbol;Acc:MGI:3642929]	processed_pseudogene	15.8489
24	ENSMUSG00000052372	5.64364e-19	2.80602	0.759	0.241	1.3047e-14	Il1rapl1	X	interleukin 1 receptor accessory protein-like 1 [Source:MGI Symbol;Acc:MGI:2687319]	protein_coding	13.8845
25	ENSMUSG00000081051	2.82021e-20	2.80294	0.77	0.276	6.51976e-16	Gm15427	1	predicted pseudogene 15427 [Source:MGI Symbol;Acc:MGI:3642341]	processed_pseudogene	15.1858
26	ENSMUSG00000096519	2.48748e-20	2.78543	0.807	0.31	5.75056e-16	Gm10721	9	predicted gene 10721 [Source:MGI Symbol;Acc:MGI:3641688]	protein_coding	15.2403
27	ENSMUSG00000030228	6.00318e-21	2.78115	0.775	0.253	1.38781e-16	Pik3c2g	6	phosphatidylinositol-4-phosphate 3-kinase catalytic subunit type 2 gamma [Source:MGI Symbol;Acc:MGI:1203730]	protein_coding	15.8577
28	ENSMUSG00000110275	2.6046e-20	2.77606	0.77	0.276	6.02131e-16	Gm5905	7	predicted gene 5905 [Source:MGI Symbol;Acc:MGI:3647422]	processed_pseudogene	15.2203
29	ENSMUSG00000062382	1.95663e-20	2.75294	0.749	0.218	4.52334e-16	Ftl1-ps1	13	ferritin light polypeptide 1, pseudogene 1 [Source:MGI Symbol;Acc:MGI:3779109]	protein_coding	15.3445
30	ENSMUSG00000052271	4.15247e-21	2.74773	0.631	0	9.59968e-17	Bhlha15	5	basic helix-loop-helix family, member a15 [Source:MGI Symbol;Acc:MGI:891976]	protein_coding	16.0177
31	ENSMUSG00000101795	6.66409e-21	2.73291	0.77	0.253	1.54061e-16	Gm5835	1	predicted gene 5835 [Source:MGI Symbol;Acc:MGI:3643957]	processed_pseudogene	15.8123
32	ENSMUSG00000114003	8.73933e-20	2.72535	0.759	0.276	2.02036e-15	Gm9616	13	predicted gene 9616 [Source:MGI Symbol;Acc:MGI:3780024]	processed_pseudogene	14.6946
33	ENSMUSG00000049148	7.79577e-21	2.70322	0.797	0.299	1.80223e-16	Plcxd3	15	phosphatidylinositol-specific phospholipase C, X domain containing 3 [Source:MGI Symbol;Acc:MGI:2442605]	protein_coding	15.7442
34	ENSMUSG00000096201	7.65425e-20	2.69751	0.829	0.345	1.76951e-15	Gm10715	9	predicted gene 10715 [Source:MGI Symbol;Acc:MGI:3642376]	protein_coding	14.7521
35	ENSMUSG00000100637	3.23872e-21	2.69252	0.759	0.195	7.48728e-17	Gm20819	Y	predicted gene, 20819 [Source:MGI Symbol;Acc:MGI:5434175]	unprocessed_pseudogene	16.1257
36	ENSMUSG00000034858	3.78484e-17	2.68499	0.743	0.184	8.74978e-13	Fam214a	9	family with sequence similarity 214, member A [Source:MGI Symbol;Acc:MGI:2387648]	protein_coding	12.058
37	ENSMUSG00000050377	1.03693e-19	2.68327	0.781	0.345	2.39718e-15	Il31ra	13	interleukin 31 receptor A [Source:MGI Symbol;Acc:MGI:2180511]	protein_coding	14.6203
38	ENSMUSG00000113010	2.02428e-22	2.66507	0.797	0.184	4.67974e-18	Gm34084	13	predicted gene, 34084 [Source:MGI Symbol;Acc:MGI:5593243]	lncRNA	17.3298
39	ENSMUSG00000111966	2.6959e-20	2.65823	0.765	0.253	6.23237e-16	Gm5781	10	predicted gene 5781 [Source:MGI Symbol;Acc:MGI:3646721]	processed_pseudogene	15.2053
40	ENSMUSG00000082536	7.04553e-20	2.64075	0.77	0.31	1.62879e-15	Gm13456	2	predicted gene 13456 [Source:MGI Symbol;Acc:MGI:3651389]	processed_pseudogene	14.7881
41	ENSMUSG00000116590	5.49085e-21	2.63579	0.775	0.241	1.26938e-16	AC154200.1	17	novel transcript	lncRNA	15.8964
42	ENSMUSG00000021559	1.76476e-20	2.63547	0.77	0.253	4.07978e-16	Dapk1	13	death associated protein kinase 1 [Source:MGI Symbol;Acc:MGI:1916885]	protein_coding	15.3894
43	ENSMUSG00000108366	1.70197e-20	2.63333	0.775	0.299	3.93462e-16	Gm5586	7	predicted gene 5586 [Source:MGI Symbol;Acc:MGI:3645853]	processed_pseudogene	15.4051
44	ENSMUSG00000074564	1.46806e-19	2.61101	0.829	0.345	3.39387e-15	Gm10720	9	predicted gene 10720 [Source:MGI Symbol;Acc:MGI:3641687]	protein_coding	14.4693
45	ENSMUSG00000070343	3.14631e-19	2.59527	0.765	0.276	7.27364e-15	Gm10288	3	predicted gene 10288 [Source:MGI Symbol;Acc:MGI:3704227]	processed_pseudogene	14.1382
46	ENSMUSG00000060143	1.73071e-19	2.58389	0.775	0.322	4.00107e-15	Gm10076	14	predicted gene 10076 [Source:MGI Symbol;Acc:MGI:3704451]	lncRNA	14.3978
47	ENSMUSG00000022240	4.79159e-21	2.58156	0.824	0.299	1.10772e-16	Ctnnd2	15	catenin (cadherin associated protein), delta 2 [Source:MGI Symbol;Acc:MGI:1195966]	protein_coding	15.9556
48	ENSMUSG00000042360	1.07412e-21	2.57055	0.786	0.241	2.48316e-17	4930433N12Rik	9	RIKEN cDNA 4930433N12 gene [Source:MGI Symbol;Acc:MGI:2149746]	lncRNA	16.605
49	ENSMUSG00000092274	7.71697e-15	2.56744	0.722	0.195	1.78401e-10	Neat1	19	nuclear paraspeckle assembly transcript 1 (non-protein coding) [Source:MGI Symbol;Acc:MGI:1914211]	lncRNA	9.7486
50	ENSMUSG00000019828	3.32651e-20	2.56295	0.754	0.23	7.69023e-16	Grm1	10	glutamate receptor, metabotropic 1 [Source:MGI Symbol;Acc:MGI:1351338]	protein_coding	15.1141
51	ENSMUSG00000048756	6.05142e-13	2.56096	0.717	0.23	1.39897e-08	Foxo3	10	forkhead box O3 [Source:MGI Symbol;Acc:MGI:1890081]	protein_coding	7.85419
52	ENSMUSG00000086583	3.03392e-19	2.55963	0.77	0.333	7.01381e-15	Gm15500	7	predicted pseudogene 15500 [Source:MGI Symbol;Acc:MGI:3782947]	transcribed_processed_pseudogene	14.154
53	ENSMUSG00000115261	2.56452e-20	2.5471	0.775	0.287	5.92865e-16	Gm35769	15	predicted gene, 35769 [Source:MGI Symbol;Acc:MGI:5594928]	lncRNA	15.227
54	ENSMUSG00000022113	1.06359e-19	2.54569	0.786	0.253	2.45881e-15	Trim52	14	tripartite motif-containing 52 [Source:MGI Symbol;Acc:MGI:3045276]	protein_coding	14.6093
55	ENSMUSG00000087701	7.23039e-20	2.5386	0.77	0.322	1.67152e-15	Gm13493	2	predicted gene 13493 [Source:MGI Symbol;Acc:MGI:3650824]	processed_pseudogene	14.7769
56	ENSMUSG00000040855	2.61058e-20	2.5328	0.754	0.218	6.03513e-16	Reps2	X	RALBP1 associated Eps domain containing protein 2 [Source:MGI Symbol;Acc:MGI:2663511]	protein_coding	15.2193
57	ENSMUSG00000105879	3.89983e-19	2.52087	0.754	0.241	9.01562e-15	Gm6204	3	predicted gene 6204 [Source:MGI Symbol;Acc:MGI:3649038]	processed_pseudogene	14.045
58	ENSMUSG00000098973	7.59784e-20	2.50216	0.797	0.322	1.75647e-15	Mir6236	9	microRNA 6236 [Source:MGI Symbol;Acc:MGI:5530929]	miRNA	14.7554
59	ENSMUSG00000060019	8.07579e-20	2.49932	0.759	0.276	1.86696e-15	Gm10073	8	predicted pseudogene 10073 [Source:MGI Symbol;Acc:MGI:3641908]	processed_pseudogene	14.7289
60	ENSMUSG00000110469	1.8008e-19	2.47517	0.791	0.333	4.16308e-15	Gm10358	8	predicted gene 10358 [Source:MGI Symbol;Acc:MGI:3708786]	protein_coding	14.3806
61	ENSMUSG00000097031	2.55594e-19	2.47024	0.807	0.391	5.90882e-15	Gm26820	3	predicted gene, 26820 [Source:MGI Symbol;Acc:MGI:5477314]	lncRNA	14.2285
62	ENSMUSG00000039116	2.95788e-20	2.43885	0.775	0.218	6.83804e-16	Adgrg6	10	adhesion G protein-coupled receptor G6 [Source:MGI Symbol;Acc:MGI:1916151]	protein_coding	15.1651
63	ENSMUSG00000107176	3.40402e-19	2.42795	0.775	0.299	7.86941e-15	Gm9794	6	predicted pseudogene 9794 [Source:MGI Symbol;Acc:MGI:3642653]	processed_pseudogene	14.1041
64	ENSMUSG00000083621	2.77412e-19	2.41861	0.775	0.322	6.4132e-15	Gm14586	X	predicted gene 14586 [Source:MGI Symbol;Acc:MGI:3705507]	processed_pseudogene	14.1929
65	ENSMUSG00000058126	1.65461e-21	2.41703	0.824	0.333	3.82513e-17	Tpm3-rs7	14	tropomyosin 3, related sequence 7 [Source:MGI Symbol;Acc:MGI:99705]	protein_coding	16.4174
66	ENSMUSG00000026012	2.55438e-15	2.41003	0.561	0.046	5.90522e-11	Cd28	1	CD28 antigen [Source:MGI Symbol;Acc:MGI:88327]	protein_coding	10.2288
67	ENSMUSG00000063458	1.6585e-19	2.40921	0.797	0.322	3.83412e-15	Lrmda	14	leucine rich melanocyte differentiation associated [Source:MGI Symbol;Acc:MGI:1923883]	protein_coding	14.4163
68	ENSMUSG00000107464	5.27535e-21	2.40806	0.775	0.23	1.21956e-16	Gm44150	6	predicted gene, 44150 [Source:MGI Symbol;Acc:MGI:5690542]	unprocessed_pseudogene	15.9138
69	ENSMUSG00000035653	4.92064e-20	2.40647	0.786	0.253	1.13755e-15	Lrfn5	12	leucine rich repeat and fibronectin type III domain containing 5 [Source:MGI Symbol;Acc:MGI:2144814]	protein_coding	14.944
70	ENSMUSG00000055026	2.60474e-18	2.40554	0.818	0.322	6.02165e-14	Gabrg3	7	gamma-aminobutyric acid (GABA) A receptor, subunit gamma 3 [Source:MGI Symbol;Acc:MGI:95624]	protein_coding	13.2203
71	ENSMUSG00000021895	2.76305e-14	2.38547	0.754	0.23	6.38762e-10	Arhgef3	14	Rho guanine nucleotide exchange factor (GEF) 3 [Source:MGI Symbol;Acc:MGI:1918954]	protein_coding	9.19466
72	ENSMUSG00000110246	4.89794e-20	2.36957	0.77	0.23	1.13231e-15	C130073E24Rik	8	RIKEN cDNA C130073E24 gene [Source:MGI Symbol;Acc:MGI:2442759]	lncRNA	14.946
73	ENSMUSG00000101303	3.90234e-20	2.3525	0.77	0.253	9.02143e-16	B020011L13Rik	1	RIKEN cDNA B020011L13 gene [Source:MGI Symbol;Acc:MGI:3588191]	protein_coding	15.0447
74	ENSMUSG00000050299	4.14385e-19	2.34974	0.824	0.471	9.57976e-15	Gm9843	16	predicted gene 9843 [Source:MGI Symbol;Acc:MGI:3708621]	processed_pseudogene	14.0186
75	ENSMUSG00000110386	4.58412e-21	2.32654	0.797	0.264	1.05976e-16	Gm42031	8	predicted gene, 42031 [Source:MGI Symbol;Acc:MGI:5624916]	lncRNA	15.9748
76	ENSMUSG00000036095	8.92507e-19	2.31459	0.856	0.506	2.0633e-14	Dgkb	12	diacylglycerol kinase, beta [Source:MGI Symbol;Acc:MGI:2442474]	protein_coding	13.6854
77	ENSMUSG00000047940	3.78578e-07	2.31125	0.727	0.414	0.00875196	Stpg2	3	sperm tail PG rich repeat containing 2 [Source:MGI Symbol;Acc:MGI:2685863]	protein_coding	2.05789
78	ENSMUSG00000063902	8.97947e-19	2.30929	0.791	0.402	2.07588e-14	Gm7964	7	predicted gene 7964 [Source:MGI Symbol;Acc:MGI:3646150]	processed_pseudogene	13.6828
79	ENSMUSG00000113555	4.61055e-18	2.30329	0.77	0.322	1.06587e-13	Gm10095	12	predicted gene 10095 [Source:MGI Symbol;Acc:MGI:3642130]	processed_pseudogene	12.9723
80	ENSMUSG00000056553	9.31456e-09	2.27139	0.872	0.54	0.000215334	Ptprn2	12	protein tyrosine phosphatase, receptor type, N polypeptide 2 [Source:MGI Symbol;Acc:MGI:107418]	protein_coding	3.66689
81	ENSMUSG00000028399	1.46868e-17	2.26746	0.781	0.276	3.39529e-13	Ptprd	4	protein tyrosine phosphatase, receptor type, D [Source:MGI Symbol;Acc:MGI:97812]	protein_coding	12.4691
82	ENSMUSG00000107160	1.20779e-19	2.25687	0.775	0.31	2.79216e-15	Gm42666	5	predicted gene 42666 [Source:MGI Symbol;Acc:MGI:5662803]	processed_pseudogene	14.5541
83	ENSMUSG00000052572	9.12186e-17	2.25122	0.759	0.287	2.10879e-12	Dlg2	7	discs large MAGUK scaffold protein 2 [Source:MGI Symbol;Acc:MGI:1344351]	protein_coding	11.676
84	ENSMUSG00000115432	5.64804e-21	2.21469	0.775	0.218	1.30571e-16	D130009I18Rik	14	RIKEN cDNA D130009I18 gene [Source:MGI Symbol;Acc:MGI:2443663]	lncRNA	15.8842
85	ENSMUSG00000048078	3.98793e-18	2.2058	0.824	0.345	9.2193e-14	Tenm4	7	teneurin transmembrane protein 4 [Source:MGI Symbol;Acc:MGI:2447063]	protein_coding	13.0353
86	ENSMUSG00000028211	3.69442e-15	2.20009	0.738	0.23	8.54075e-11	Trp53inp1	4	transformation related protein 53 inducible nuclear protein 1 [Source:MGI Symbol;Acc:MGI:1926609]	protein_coding	10.0685
87	ENSMUSG00000113136	1.75917e-18	2.19468	0.781	0.241	4.06684e-14	Gm19951	12	predicted gene, 19951 [Source:MGI Symbol;Acc:MGI:5012136]	lncRNA	13.3907
88	ENSMUSG00000024713	4.51651e-18	2.19049	0.802	0.31	1.04413e-13	Pcsk5	19	proprotein convertase subtilisin/kexin type 5 [Source:MGI Symbol;Acc:MGI:97515]	protein_coding	12.9812
89	ENSMUSG00000115289	6.3019e-17	2.18045	0.786	0.437	1.45687e-12	Gm49164	14	predicted gene, 49164 [Source:MGI Symbol;Acc:MGI:6118590]	lncRNA	11.8366
90	ENSMUSG00000033308	9.82754e-19	2.17034	0.781	0.264	2.27193e-14	Dpyd	3	dihydropyrimidine dehydrogenase [Source:MGI Symbol;Acc:MGI:2139667]	protein_coding	13.6436
91	ENSMUSG00000098111	4.43032e-18	2.15348	0.781	0.425	1.0242e-13	Gm4654	14	predicted gene 4654 [Source:MGI Symbol;Acc:MGI:3782836]	processed_pseudogene	12.9896
92	ENSMUSG00000031620	7.28785e-20	2.14903	0.797	0.241	1.6848e-15	Iqcm	8	IQ motif containing M [Source:MGI Symbol;Acc:MGI:1919081]	protein_coding	14.7735
93	ENSMUSG00000036815	6.03932e-17	2.14546	0.845	0.517	1.39617e-12	Dpp10	1	dipeptidylpeptidase 10 [Source:MGI Symbol;Acc:MGI:2442409]	protein_coding	11.8551
94	ENSMUSG00000034488	3.60583e-09	2.14024	0.829	0.494	8.33595e-05	Edil3	13	EGF-like repeats and discoidin I-like domains 3 [Source:MGI Symbol;Acc:MGI:1329025]	protein_coding	4.07904
95	ENSMUSG00000020728	6.73364e-11	2.13236	0.829	0.494	1.55668e-06	Cep112	11	centrosomal protein 112 [Source:MGI Symbol;Acc:MGI:1923673]	protein_coding	5.8078
96	ENSMUSG00000108532	3.8298e-19	2.12862	0.759	0.23	8.85372e-15	Gm32647	7	predicted gene, 32647 [Source:MGI Symbol;Acc:MGI:5591806]	lncRNA	14.0529
97	ENSMUSG00000039782	9.31487e-17	2.12782	0.733	0.207	2.15341e-12	Cpeb2	5	cytoplasmic polyadenylation element binding protein 2 [Source:MGI Symbol;Acc:MGI:2442640]	protein_coding	11.6669
98	ENSMUSG00000100801	4.28408e-20	2.11858	0.829	0.356	9.90393e-16	Gm15459	5	predicted gene 15459 [Source:MGI Symbol;Acc:MGI:3705702]	processed_pseudogene	15.0042
99	ENSMUSG00000034940	2.94049e-13	2.11805	0.77	0.276	6.79783e-09	Synrg	11	synergin, gamma [Source:MGI Symbol;Acc:MGI:1354742]	protein_coding	8.16763
100	ENSMUSG00000104623	9.80267e-18	2.10087	0.77	0.356	2.26618e-13	Gm6394	3	predicted gene 6394 [Source:MGI Symbol;Acc:MGI:3648319]	processed_pseudogene	12.6447
101	ENSMUSG00000074412	2.50712e-18	2.09576	0.781	0.368	5.79596e-14	Gm10689	8	predicted gene 10689 [Source:MGI Symbol;Acc:MGI:3642613]	processed_pseudogene	13.2369
102	ENSMUSG00000081400	1.16159e-17	2.08478	0.802	0.379	2.68537e-13	Gm13680	2	predicted gene 13680 [Source:MGI Symbol;Acc:MGI:3652285]	processed_pseudogene	12.571
103	ENSMUSG00000000197	7.48259e-20	2.07686	0.775	0.241	1.72982e-15	Nalcn	14	sodium leak channel, non-selective [Source:MGI Symbol;Acc:MGI:2444306]	protein_coding	14.762
104	ENSMUSG00000034098	1.30396e-18	2.0669	0.781	0.276	3.01448e-14	Fstl5	3	follistatin-like 5 [Source:MGI Symbol;Acc:MGI:2442179]	protein_coding	13.5208
105	ENSMUSG00000062353	9.2262e-18	2.06522	0.781	0.368	2.13291e-13	Gm15772	5	predicted gene 15772 [Source:MGI Symbol;Acc:MGI:3805541]	processed_pseudogene	12.671
106	ENSMUSG00000030518	3.62406e-21	2.06061	0.775	0.195	8.3781e-17	Fam189a1	7	family with sequence similarity 189, member A1 [Source:MGI Symbol;Acc:MGI:1917888]	protein_coding	16.0769
107	ENSMUSG00000056755	3.30491e-18	2.05986	0.802	0.264	7.6403e-14	Grm7	6	glutamate receptor, metabotropic 7 [Source:MGI Symbol;Acc:MGI:1351344]	protein_coding	13.1169
108	ENSMUSG00000025592	6.13561e-11	2.04362	0.829	0.471	1.41843e-06	Dach2	X	dachshund family transcription factor 2 [Source:MGI Symbol;Acc:MGI:1890446]	protein_coding	5.84819
109	ENSMUSG00000081344	4.79424e-18	2.03865	0.786	0.345	1.10833e-13	Gm14303	2	predicted gene 14303 [Source:MGI Symbol;Acc:MGI:3651379]	processed_pseudogene	12.9553
110	ENSMUSG00000061848	7.07714e-17	2.02269	0.775	0.425	1.63609e-12	Gm5805	15	predicted gene 5805 [Source:MGI Symbol;Acc:MGI:3644633]	processed_pseudogene	11.7862
111	ENSMUSG00000020422	2.22753e-18	1.99243	0.69	0.092	5.14959e-14	Tns3	11	tensin 3 [Source:MGI Symbol;Acc:MGI:2443012]	protein_coding	13.2882
112	ENSMUSG00000041624	1.21739e-19	1.99027	0.77	0.23	2.81437e-15	Gucy1a2	9	guanylate cyclase 1, soluble, alpha 2 [Source:MGI Symbol;Acc:MGI:2660877]	protein_coding	14.5506
113	ENSMUSG00000005705	2.84519e-12	1.97915	0.791	0.287	6.57751e-08	Agrp	8	agouti related neuropeptide [Source:MGI Symbol;Acc:MGI:892013]	protein_coding	7.18194
114	ENSMUSG00000025754	2.58427e-10	1.95046	0.807	0.402	5.97431e-06	Agbl1	7	ATP/GTP binding protein-like 1 [Source:MGI Symbol;Acc:MGI:3646469]	protein_coding	5.22371
115	ENSMUSG00000030220	2.86016e-16	1.95002	0.813	0.46	6.61211e-12	Arhgdib	6	Rho, GDP dissociation inhibitor (GDI) beta [Source:MGI Symbol;Acc:MGI:101940]	protein_coding	11.1797
116	ENSMUSG00000003279	4.47935e-17	1.93462	0.791	0.333	1.03554e-12	Dlgap1	17	DLG associated protein 1 [Source:MGI Symbol;Acc:MGI:1346065]	protein_coding	11.9848
117	ENSMUSG00000043659	1.96947e-09	1.93352	0.781	0.586	4.55302e-05	Npsr1	9	neuropeptide S receptor 1 [Source:MGI Symbol;Acc:MGI:2441738]	protein_coding	4.3417
118	ENSMUSG00000102758	2.13513e-17	1.92027	0.759	0.241	4.936e-13	Naaladl2	3	N-acetylated alpha-linked acidic dipeptidase-like 2 [Source:MGI Symbol;Acc:MGI:2685867]	protein_coding	12.3066
119	ENSMUSG00000038803	6.99102e-15	1.90076	0.797	0.379	1.61619e-10	Ost4	5	oligosaccharyltransferase complex subunit 4 (non-catalytic) [Source:MGI Symbol;Acc:MGI:1914945]	protein_coding	9.79151
120	ENSMUSG00000060924	4.06072e-15	1.89916	0.749	0.322	9.38757e-11	Csmd1	8	CUB and Sushi multiple domains 1 [Source:MGI Symbol;Acc:MGI:2137383]	protein_coding	10.0274
121	ENSMUSG00000106734	1.98244e-12	1.89801	0.717	0.184	4.58302e-08	Gm20559	6	predicted gene, 20559 [Source:MGI Symbol;Acc:MGI:5295666]	lncRNA	7.33885
122	ENSMUSG00000097098	3.88794e-18	1.88362	0.791	0.345	8.98814e-14	9330111N05Rik	13	RIKEN cDNA 9330111N05 gene [Source:MGI Symbol;Acc:MGI:2443112]	lncRNA	13.0463
123	ENSMUSG00000044468	2.69659e-19	1.87968	0.738	0.149	6.23397e-15	Tent5c	3	terminal nucleotidyltransferase 5C [Source:MGI Symbol;Acc:MGI:1921895]	protein_coding	14.2052
124	ENSMUSG00000053038	5.38479e-16	1.8718	0.791	0.494	1.24486e-11	Gm6180	8	predicted pseudogene 6180 [Source:MGI Symbol;Acc:MGI:3643972]	processed_pseudogene	10.9049
125	ENSMUSG00000061080	1.95816e-14	1.84837	0.775	0.31	4.52687e-10	Lsamp	16	limbic system-associated membrane protein [Source:MGI Symbol;Acc:MGI:1261760]	protein_coding	9.3442
126	ENSMUSG00000044229	5.4752e-10	1.82852	0.775	0.345	1.26576e-05	Nxpe4	9	neurexophilin and PC-esterase domain family, member 4 [Source:MGI Symbol;Acc:MGI:1924792]	protein_coding	4.89765
127	ENSMUSG00000039419	2.38764e-13	1.82727	0.797	0.322	5.51975e-09	Cntnap2	6	contactin associated protein-like 2 [Source:MGI Symbol;Acc:MGI:1914047]	protein_coding	8.25808
128	ENSMUSG00000030092	2.4739e-21	1.81131	0.775	0.207	5.71916e-17	Cntn6	6	contactin 6 [Source:MGI Symbol;Acc:MGI:1858223]	protein_coding	16.2427
129	ENSMUSG00000085534	1.63649e-19	1.80424	0.797	0.356	3.78324e-15	Gm2117	X	predicted gene 2117 [Source:MGI Symbol;Acc:MGI:3780287]	lncRNA	14.4221
130	ENSMUSG00000068262	2.8173e-18	1.80034	0.829	0.448	6.51303e-14	Gm5879	6	predicted gene 5879 [Source:MGI Symbol;Acc:MGI:3647624]	processed_pseudogene	13.1862
131	ENSMUSG00000079017	7.55388e-12	1.80021	0.824	0.402	1.74631e-07	Ifi27l2a	12	interferon, alpha-inducible protein 27 like 2A [Source:MGI Symbol;Acc:MGI:1924183]	protein_coding	6.75788
132	ENSMUSG00000056300	1.98478e-18	1.7954	0.856	0.425	4.5884e-14	Zfp981	4	zinc finger protein 981 [Source:MGI Symbol;Acc:MGI:3700965]	protein_coding	13.3383
133	ENSMUSG00000078974	7.18045e-14	1.79527	0.775	0.356	1.65998e-09	Sec61g	11	SEC61, gamma subunit [Source:MGI Symbol;Acc:MGI:1202066]	protein_coding	8.7799
134	ENSMUSG00000020715	4.45549e-17	1.78039	0.727	0.172	1.03002e-12	Ern1	11	endoplasmic reticulum (ER) to nucleus signalling 1 [Source:MGI Symbol;Acc:MGI:1930134]	protein_coding	11.9872
135	ENSMUSG00000056201	1.13483e-17	1.77792	0.824	0.425	2.62351e-13	Cfl1	19	cofilin 1, non-muscle [Source:MGI Symbol;Acc:MGI:101757]	protein_coding	12.5811
136	ENSMUSG00000086157	5.57283e-07	1.76071	0.802	0.471	0.0128833	Gm14643	X	predicted gene 14643 [Source:MGI Symbol;Acc:MGI:3705095]	lncRNA	1.88997
137	ENSMUSG00000048120	9.96359e-20	1.75737	0.733	0.149	2.30338e-15	Entpd1	19	ectonucleoside triphosphate diphosphohydrolase 1 [Source:MGI Symbol;Acc:MGI:102805]	protein_coding	14.6376
138	ENSMUSG00000041014	4.80819e-16	1.75314	0.802	0.299	1.11156e-11	Nrg3	14	neuregulin 3 [Source:MGI Symbol;Acc:MGI:1097165]	protein_coding	10.9541
139	ENSMUSG00000106567	2.58991e-15	1.74843	0.791	0.356	5.98735e-11	2010309G21Rik	16	RIKEN cDNA 2010309G21 gene [Source:MGI Symbol;Acc:MGI:1917268]	lncRNA	10.2228
140	ENSMUSG00000029401	2.88368e-17	1.73714	0.684	0.069	6.6665e-13	Rilpl2	5	Rab interacting lysosomal protein-like 2 [Source:MGI Symbol;Acc:MGI:1933112]	protein_coding	12.1761
141	ENSMUSG00000044285	1.43239e-16	1.71292	0.818	0.494	3.3114e-12	Gm1821	14	predicted gene 1821 [Source:MGI Symbol;Acc:MGI:3037679]	transcribed_processed_pseudogene	11.48
142	ENSMUSG00000050587	9.45029e-18	1.70827	0.802	0.264	2.18472e-13	Lrrc4c	2	leucine rich repeat containing 4C [Source:MGI Symbol;Acc:MGI:2442636]	protein_coding	12.6606
143	ENSMUSG00000024737	1.10908e-13	1.69734	0.754	0.161	2.56398e-09	Slc15a3	19	solute carrier family 15, member 3 [Source:MGI Symbol;Acc:MGI:1929691]	protein_coding	8.59109
144	ENSMUSG00000096385	1.20652e-12	1.69453	0.963	0.816	2.78922e-08	Gm11168	9	predicted gene 11168 [Source:MGI Symbol;Acc:MGI:3779420]	protein_coding	7.55452
145	ENSMUSG00000026213	7.69349e-11	1.68919	0.668	0.172	1.77858e-06	Stk11ip	1	serine/threonine kinase 11 interacting protein [Source:MGI Symbol;Acc:MGI:1918978]	protein_coding	5.74993
146	ENSMUSG00000020738	4.34862e-16	1.68426	0.85	0.414	1.00531e-11	Sumo2	11	small ubiquitin-like modifier 2 [Source:MGI Symbol;Acc:MGI:2158813]	protein_coding	10.9977
147	ENSMUSG00000034912	9.70181e-15	1.6491	0.77	0.322	2.24286e-10	Mdga2	12	MAM domain containing glycosylphosphatidylinositol anchor 2 [Source:MGI Symbol;Acc:MGI:2444706]	protein_coding	9.6492
148	ENSMUSG00000049690	1.39989e-13	1.63273	0.765	0.356	3.23627e-09	Nckap5	1	NCK-associated protein 5 [Source:MGI Symbol;Acc:MGI:2686394]	protein_coding	8.48995
149	ENSMUSG00000029338	1.23637e-12	1.63055	0.77	0.253	2.85824e-08	Antxr2	5	anthrax toxin receptor 2 [Source:MGI Symbol;Acc:MGI:1919164]	protein_coding	7.5439
150	ENSMUSG00000071451	3.01708e-14	1.62616	0.818	0.345	6.97489e-10	Psmg4	13	proteasome (prosome, macropain) assembly chaperone 4 [Source:MGI Symbol;Acc:MGI:1916916]	protein_coding	9.15646
151	ENSMUSG00000070780	3.22818e-16	1.6207	0.727	0.195	7.46291e-12	Rbm47	5	RNA binding motif protein 47 [Source:MGI Symbol;Acc:MGI:2384294]	protein_coding	11.1271
152	ENSMUSG00000021703	3.71122e-15	1.61541	0.701	0.126	8.57959e-11	Serinc5	13	serine incorporator 5 [Source:MGI Symbol;Acc:MGI:2444223]	protein_coding	10.0665
153	ENSMUSG00000071252	1.41664e-16	1.61275	0.797	0.31	3.27498e-12	2210408I21Rik	13	RIKEN cDNA 2210408I21 gene [Source:MGI Symbol;Acc:MGI:1919621]	protein_coding	11.4848
154	ENSMUSG00000092368	6.03133e-15	1.59649	0.791	0.299	1.39432e-10	A930015D03Rik	17	RIKEN cDNA A930015D03 gene [Source:MGI Symbol;Acc:MGI:1925060]	lncRNA	9.85564
155	ENSMUSG00000045103	8.3455e-17	1.59613	0.781	0.241	1.92931e-12	Dmd	X	dystrophin, muscular dystrophy [Source:MGI Symbol;Acc:MGI:94909]	protein_coding	11.7146
156	ENSMUSG00000005672	2.94907e-17	1.59551	0.775	0.356	6.81765e-13	Kit	5	KIT proto-oncogene receptor tyrosine kinase [Source:MGI Symbol;Acc:MGI:96677]	protein_coding	12.1664
157	ENSMUSG00000118012	7.61674e-15	1.59328	0.813	0.345	1.76084e-10	Gm46620	18	predicted gene, 46620 [Source:MGI Symbol;Acc:MGI:5826257]	lncRNA	9.75428
158	ENSMUSG00000068205	1.79679e-17	1.58858	0.786	0.276	4.15383e-13	Macrod2	2	MACRO domain containing 2 [Source:MGI Symbol;Acc:MGI:1920149]	protein_coding	12.3816
159	ENSMUSG00000043760	8.39273e-13	1.588	0.834	0.379	1.94023e-08	Pkhd1	1	polycystic kidney and hepatic disease 1 [Source:MGI Symbol;Acc:MGI:2155808]	protein_coding	7.71215
160	ENSMUSG00000057716	3.98042e-17	1.57581	0.759	0.253	9.20193e-13	Tmem178b	6	transmembrane protein 178B [Source:MGI Symbol;Acc:MGI:3647581]	protein_coding	12.0361
161	ENSMUSG00000042501	1.01977e-17	1.56111	0.77	0.276	2.3575e-13	Cpa6	1	carboxypeptidase A6 [Source:MGI Symbol;Acc:MGI:3045348]	protein_coding	12.6275
162	ENSMUSG00000046133	2.48759e-16	1.55827	0.824	0.368	5.75082e-12	C130073F10Rik	4	RIKEN cDNA C130073F10 gene [Source:MGI Symbol;Acc:MGI:3045359]	protein_coding	11.2403
163	ENSMUSG00000027233	6.84571e-10	1.54497	0.834	0.471	1.58259e-05	Patl2	2	protein associated with topoisomerase II homolog 2 (yeast) [Source:MGI Symbol;Acc:MGI:1914828]	protein_coding	4.80063
164	ENSMUSG00000085125	4.89724e-13	1.54224	0.845	0.437	1.13214e-08	Gm16070	1	predicted gene 16070 [Source:MGI Symbol;Acc:MGI:3801761]	lncRNA	7.9461
165	ENSMUSG00000019820	1.71838e-11	1.53584	0.706	0.218	3.97254e-07	Utrn	10	utrophin [Source:MGI Symbol;Acc:MGI:104631]	protein_coding	6.40093
166	ENSMUSG00000016427	4.25696e-11	1.5299	0.781	0.494	9.84123e-07	Ndufa1	X	NADH:ubiquinone oxidoreductase subunit A1 [Source:MGI Symbol;Acc:MGI:1929511]	protein_coding	6.00695
167	ENSMUSG00000118057	8.91453e-14	1.51718	0.824	0.586	2.06086e-09	B020010K11Rik	18	RIKEN cDNA B020010K11 gene [Source:MGI Symbol;Acc:MGI:3612155]	lncRNA	8.68595
168	ENSMUSG00000049516	2.70003e-12	1.51144	0.631	0.103	6.24192e-08	Spty2d1	7	SPT2 chromatin protein domain containing 1 [Source:MGI Symbol;Acc:MGI:2142062]	protein_coding	7.20468
169	ENSMUSG00000003484	9.42988e-10	1.50153	0.551	0.115	2.18e-05	Cyp4f18	8	cytochrome P450, family 4, subfamily f, polypeptide 18 [Source:MGI Symbol;Acc:MGI:1919304]	protein_coding	4.66154
170	ENSMUSG00000039234	1.7743e-17	1.48755	0.722	0.172	4.10182e-13	Sec24d	3	Sec24 related gene family, member D (S. cerevisiae) [Source:MGI Symbol;Acc:MGI:1916858]	protein_coding	12.387
171	ENSMUSG00000064115	6.6015e-17	1.48437	0.749	0.264	1.52613e-12	Cadm2	16	cell adhesion molecule 2 [Source:MGI Symbol;Acc:MGI:2442722]	protein_coding	11.8164
172	ENSMUSG00000095547	6.20908e-11	1.47832	0.973	0.931	1.43542e-06	Gm10719	9	predicted gene 10719 [Source:MGI Symbol;Acc:MGI:3641690]	protein_coding	5.84302
173	ENSMUSG00000091421	1.06792e-14	1.47467	0.802	0.471	2.46882e-10	Gm4202	3	predicted gene 4202 [Source:MGI Symbol;Acc:MGI:3782379]	processed_pseudogene	9.60751
174	ENSMUSG00000091199	7.78887e-14	1.47309	0.781	0.345	1.80063e-09	Gm2619	1	predicted gene 2619 [Source:MGI Symbol;Acc:MGI:3780787]	transcribed_unprocessed_pseudogene	8.74458
175	ENSMUSG00000024776	3.62631e-11	1.46418	0.775	0.241	8.38331e-07	Stambpl1	19	STAM binding protein like 1 [Source:MGI Symbol;Acc:MGI:1923880]	protein_coding	6.07658
176	ENSMUSG00000078598	1.12895e-10	1.46219	0.786	0.368	2.6099e-06	Skint5	4	selection and upkeep of intraepithelial T cells 5 [Source:MGI Symbol;Acc:MGI:3650151]	protein_coding	5.58338
177	ENSMUSG00000082454	1.85606e-14	1.46148	0.824	0.506	4.29085e-10	Gm12183	11	predicted gene 12183 [Source:MGI Symbol;Acc:MGI:3652175]	processed_pseudogene	9.36746
178	ENSMUSG00000024854	7.51335e-10	1.44945	0.84	0.563	1.73694e-05	Pold4	19	polymerase (DNA-directed), delta 4 [Source:MGI Symbol;Acc:MGI:1916995]	protein_coding	4.76022
179	ENSMUSG00000029759	7.18306e-17	1.44851	0.701	0.138	1.66058e-12	Pon3	6	paraoxonase 3 [Source:MGI Symbol;Acc:MGI:106686]	protein_coding	11.7797
180	ENSMUSG00000031355	1.05206e-09	1.44579	0.733	0.253	2.43216e-05	Arhgap6	X	Rho GTPase activating protein 6 [Source:MGI Symbol;Acc:MGI:1196332]	protein_coding	4.61401
181	ENSMUSG00000013846	1.44515e-16	1.44483	0.786	0.264	3.34089e-12	St3gal1	15	ST3 beta-galactoside alpha-2,3-sialyltransferase 1 [Source:MGI Symbol;Acc:MGI:98304]	protein_coding	11.4761
182	ENSMUSG00000004347	1.11139e-17	1.44087	0.856	0.529	2.56931e-13	Pde1c	6	phosphodiesterase 1C [Source:MGI Symbol;Acc:MGI:108413]	protein_coding	12.5902
183	ENSMUSG00000001985	1.07294e-15	1.43901	0.818	0.379	2.48043e-11	Grik3	4	glutamate receptor, ionotropic, kainate 3 [Source:MGI Symbol;Acc:MGI:95816]	protein_coding	10.6055
184	ENSMUSG00000039934	1.11046e-09	1.43876	0.642	0.172	2.56717e-05	Gsap	5	gamma-secretase activating protein [Source:MGI Symbol;Acc:MGI:2442259]	protein_coding	4.59055
185	ENSMUSG00000062991	1.55978e-15	1.42826	0.824	0.379	3.6059e-11	Nrg1	8	neuregulin 1 [Source:MGI Symbol;Acc:MGI:96083]	protein_coding	10.443
186	ENSMUSG00000027748	5.07517e-18	1.41929	0.775	0.264	1.17328e-13	Trpc4	3	transient receptor potential cation channel, subfamily C, member 4 [Source:MGI Symbol;Acc:MGI:109525]	protein_coding	12.9306
187	ENSMUSG00000097154	5.43779e-08	1.40427	0.738	0.287	0.00125711	Gm26510	17	predicted gene, 26510 [Source:MGI Symbol;Acc:MGI:5477004]	lncRNA	2.90063
188	ENSMUSG00000010461	8.89185e-11	1.40351	0.834	0.471	2.05562e-06	Eya4	10	EYA transcriptional coactivator and phosphatase 4 [Source:MGI Symbol;Acc:MGI:1337104]	protein_coding	5.68706
189	ENSMUSG00000022354	1.39986e-10	1.4015	0.834	0.575	3.23619e-06	Ndufb9	15	NADH:ubiquinone oxidoreductase subunit B9 [Source:MGI Symbol;Acc:MGI:1913468]	protein_coding	5.48997
190	ENSMUSG00000028048	8.84654e-13	1.39339	0.711	0.161	2.04514e-08	Gba	3	glucosidase, beta, acid [Source:MGI Symbol;Acc:MGI:95665]	protein_coding	7.68928
191	ENSMUSG00000068220	2.28304e-11	1.39166	0.802	0.356	5.27794e-07	Lgals1	15	lectin, galactose binding, soluble 1 [Source:MGI Symbol;Acc:MGI:96777]	protein_coding	6.27754
192	ENSMUSG00000106037	2.54945e-13	1.39113	0.84	0.575	5.89381e-09	Gm4332	3	predicted gene 4332 [Source:MGI Symbol;Acc:MGI:3782515]	processed_pseudogene	8.2296
193	ENSMUSG00000021933	2.59779e-16	1.3728	0.973	0.908	6.00557e-12	Gucy1b2	14	guanylate cyclase 1, soluble, beta 2 [Source:MGI Symbol;Acc:MGI:2660873]	protein_coding	11.2214
194	ENSMUSG00000045392	2.94443e-13	1.36983	0.898	0.506	6.80694e-09	Olfr1033	2	olfactory receptor 1033 [Source:MGI Symbol;Acc:MGI:3030867]	protein_coding	8.16705
195	ENSMUSG00000058064	1.27085e-13	1.35649	0.834	0.598	2.93794e-09	Gm10036	18	predicted gene 10036 [Source:MGI Symbol;Acc:MGI:3642334]	processed_pseudogene	8.53196
196	ENSMUSG00000082419	2.11735e-13	1.35604	0.834	0.632	4.89489e-09	Gm11425	11	predicted gene 11425 [Source:MGI Symbol;Acc:MGI:3650957]	processed_pseudogene	8.31026
197	ENSMUSG00000037890	2.96594e-17	1.35577	0.77	0.264	6.85666e-13	Wdr19	5	WD repeat domain 19 [Source:MGI Symbol;Acc:MGI:2443231]	protein_coding	12.1639
198	ENSMUSG00000028926	5.15377e-13	1.35132	0.749	0.241	1.19145e-08	Cdk14	5	cyclin-dependent kinase 14 [Source:MGI Symbol;Acc:MGI:894318]	protein_coding	7.92392
199	ENSMUSG00000022956	1.28723e-11	1.34144	0.775	0.483	2.97582e-07	Atp5o	16	ATP synthase, H+ transporting, mitochondrial F1 complex, O subunit [Source:MGI Symbol;Acc:MGI:106341]	protein_coding	6.52639
200	ENSMUSG00000024158	5.83176e-12	1.33744	0.818	0.437	1.34819e-07	Hagh	17	hydroxyacyl glutathione hydrolase [Source:MGI Symbol;Acc:MGI:95745]	protein_coding	6.87025
201	ENSMUSG00000024030	2.57703e-09	1.33615	0.727	0.287	5.95757e-05	Abcg1	17	ATP binding cassette subfamily G member 1 [Source:MGI Symbol;Acc:MGI:107704]	protein_coding	4.22493
202	ENSMUSG00000082319	2.23952e-13	1.33177	0.845	0.621	5.17733e-09	Gm8822	X	predicted gene 8822 [Source:MGI Symbol;Acc:MGI:3648640]	processed_pseudogene	8.28589
203	ENSMUSG00000079259	3.38732e-08	1.3278	0.791	0.494	0.00078308	Trim71	9	tripartite motif-containing 71 [Source:MGI Symbol;Acc:MGI:2685973]	protein_coding	3.10619
204	ENSMUSG00000085720	8.39672e-18	1.32727	0.807	0.333	1.94115e-13	Gm7854	5	predicted gene 7854 [Source:MGI Symbol;Acc:MGI:3648234]	lncRNA	12.7119
205	ENSMUSG00000069682	3.09403e-14	1.32643	0.856	0.563	7.15279e-10	Gm10275	10	predicted pseudogene 10275 [Source:MGI Symbol;Acc:MGI:3704354]	transcribed_processed_pseudogene	9.14552
206	ENSMUSG00000052477	3.04376e-10	1.31792	0.818	0.46	7.03657e-06	C130026I21Rik	1	RIKEN cDNA C130026I21 gene [Source:MGI Symbol;Acc:MGI:3612702]	protein_coding	5.15264
207	ENSMUSG00000061298	5.2631e-17	1.31328	0.807	0.264	1.21672e-12	Agbl4	4	ATP/GTP binding protein-like 4 [Source:MGI Symbol;Acc:MGI:1918244]	protein_coding	11.9148
208	ENSMUSG00000075595	3.79968e-11	1.3126	0.807	0.299	8.7841e-07	Zfp652	11	zinc finger protein 652 [Source:MGI Symbol;Acc:MGI:2442221]	protein_coding	6.0563
209	ENSMUSG00000030990	5.69114e-08	1.31149	0.727	0.264	0.00131568	Pgap2	7	post-GPI attachment to proteins 2 [Source:MGI Symbol;Acc:MGI:2385286]	protein_coding	2.88085
210	ENSMUSG00000039488	9.16228e-16	1.31146	0.791	0.31	2.11814e-11	Cntn5	9	contactin 5 [Source:MGI Symbol;Acc:MGI:3042287]	protein_coding	10.674
211	ENSMUSG00000043391	7.61451e-11	1.30964	0.658	0.149	1.76032e-06	2510009E07Rik	16	RIKEN cDNA 2510009E07 gene [Source:MGI Symbol;Acc:MGI:1919440]	protein_coding	5.75441
212	ENSMUSG00000044017	3.0154e-15	1.30858	0.877	0.621	6.971e-11	Adgrd1	5	adhesion G protein-coupled receptor D1 [Source:MGI Symbol;Acc:MGI:3041203]	protein_coding	10.1567
213	ENSMUSG00000079139	1.46744e-12	1.30433	0.84	0.621	3.39242e-08	Gm4204	1	predicted gene 4204 [Source:MGI Symbol;Acc:MGI:3782381]	processed_pseudogene	7.46949
214	ENSMUSG00000092032	9.83698e-12	1.28231	0.824	0.563	2.27411e-07	Vmn2r59	7	vomeronasal 2, receptor 59 [Source:MGI Symbol;Acc:MGI:3643747]	protein_coding	6.64319
215	ENSMUSG00000056629	1.92973e-08	1.26222	0.818	0.46	0.000446115	Fkbp2	19	FK506 binding protein 2 [Source:MGI Symbol;Acc:MGI:95542]	protein_coding	3.35055
216	ENSMUSG00000031659	4.42867e-12	1.26217	0.791	0.299	1.02382e-07	Adcy7	8	adenylate cyclase 7 [Source:MGI Symbol;Acc:MGI:102891]	protein_coding	6.98978
217	ENSMUSG00000025909	1.1686e-15	1.26123	0.914	0.552	2.70157e-11	Sntg1	1	syntrophin, gamma 1 [Source:MGI Symbol;Acc:MGI:1918346]	protein_coding	10.5684
218	ENSMUSG00000047495	7.72626e-12	1.25906	0.759	0.287	1.78616e-07	Dlgap2	8	DLG associated protein 2 [Source:MGI Symbol;Acc:MGI:2443181]	protein_coding	6.74808
219	ENSMUSG00000044827	4.42718e-12	1.25377	0.754	0.184	1.02348e-07	Tlr1	5	toll-like receptor 1 [Source:MGI Symbol;Acc:MGI:1341295]	protein_coding	6.98992
220	ENSMUSG00000052613	5.6564e-16	1.24201	0.775	0.276	1.30765e-11	Pcdh15	10	protocadherin 15 [Source:MGI Symbol;Acc:MGI:1891428]	protein_coding	10.8835
221	ENSMUSG00000040003	2.97871e-13	1.24011	0.786	0.287	6.88619e-09	Magi2	5	membrane associated guanylate kinase, WW and PDZ domain containing 2 [Source:MGI Symbol;Acc:MGI:1354953]	protein_coding	8.16202
222	ENSMUSG00000026126	1.22772e-09	1.237	0.781	0.448	2.83825e-05	Ptpn18	1	protein tyrosine phosphatase, non-receptor type 18 [Source:MGI Symbol;Acc:MGI:108410]	protein_coding	4.54695
223	ENSMUSG00000032299	5.29579e-08	1.22847	0.85	0.46	0.00122428	Commd4	9	COMM domain containing 4 [Source:MGI Symbol;Acc:MGI:1913449]	protein_coding	2.91212
224	ENSMUSG00000052920	5.47996e-10	1.22701	0.77	0.333	1.26686e-05	Prkg1	19	protein kinase, cGMP-dependent, type I [Source:MGI Symbol;Acc:MGI:108174]	protein_coding	4.89727
225	ENSMUSG00000049252	1.65664e-15	1.22657	0.818	0.368	3.82983e-11	Lrp1b	2	low density lipoprotein-related protein 1B [Source:MGI Symbol;Acc:MGI:2151136]	protein_coding	10.4168
226	ENSMUSG00000097148	8.3616e-13	1.2246	0.845	0.667	1.93303e-08	Gm3839	14	predicted pseudogene 3839 [Source:MGI Symbol;Acc:MGI:3782011]	protein_coding	7.71376
227	ENSMUSG00000036155	2.86945e-12	1.21901	0.877	0.333	6.63359e-08	Mgat5	1	mannoside acetylglucosaminyltransferase 5 [Source:MGI Symbol;Acc:MGI:894701]	protein_coding	7.17825
228	ENSMUSG00000050856	8.63449e-10	1.21245	0.807	0.494	1.99612e-05	Atp5k	5	ATP synthase, H+ transporting, mitochondrial F1F0 complex, subunit E [Source:MGI Symbol;Acc:MGI:106636]	protein_coding	4.69981
229	ENSMUSG00000021963	4.82054e-10	1.21222	0.866	0.563	1.11441e-05	Sap18	14	Sin3-associated polypeptide 18 [Source:MGI Symbol;Acc:MGI:1277978]	protein_coding	4.95295
230	ENSMUSG00000021384	2.08749e-08	1.21196	0.69	0.218	0.000482587	Susd3	13	sushi domain containing 3 [Source:MGI Symbol;Acc:MGI:1913579]	protein_coding	3.31642
231	ENSMUSG00000016756	5.57737e-17	1.1986	0.727	0.161	1.28938e-12	Cmah	13	cytidine monophospho-N-acetylneuraminic acid hydroxylase [Source:MGI Symbol;Acc:MGI:103227]	protein_coding	11.8896
232	ENSMUSG00000093895	3.42418e-14	1.1952	0.829	0.402	7.91601e-10	Gm21865	Y	predicted gene, 21865 [Source:MGI Symbol;Acc:MGI:5434029]	protein_coding	9.10149
233	ENSMUSG00000034007	9.72791e-07	1.18852	0.77	0.345	0.022489	Scaper	9	S phase cyclin A-associated protein in the ER [Source:MGI Symbol;Acc:MGI:1925976]	protein_coding	1.64803
234	ENSMUSG00000033055	9.8297e-09	1.18705	0.738	0.241	0.000227243	Ankrd54	15	ankyrin repeat domain 54 [Source:MGI Symbol;Acc:MGI:2444209]	protein_coding	3.64351
235	ENSMUSG00000063297	3.97307e-16	1.18486	0.824	0.379	9.18495e-12	Luzp2	7	leucine zipper protein 2 [Source:MGI Symbol;Acc:MGI:1889615]	protein_coding	11.0369
236	ENSMUSG00000043531	3.85707e-16	1.18276	0.845	0.414	8.91679e-12	Sorcs1	19	sortilin-related VPS10 domain containing receptor 1 [Source:MGI Symbol;Acc:MGI:1929666]	protein_coding	11.0498
237	ENSMUSG00000037896	3.18279e-07	1.18256	0.813	0.379	0.00735798	Rcor1	12	REST corepressor 1 [Source:MGI Symbol;Acc:MGI:106340]	protein_coding	2.13324
238	ENSMUSG00000062683	3.99286e-11	1.18211	0.85	0.609	9.2307e-07	Atp5g2	15	ATP synthase, H+ transporting, mitochondrial F0 complex, subunit C2 (subunit 9) [Source:MGI Symbol;Acc:MGI:1915192]	protein_coding	6.03477
239	ENSMUSG00000034591	2.13323e-09	1.18193	0.802	0.356	4.93159e-05	Slc41a2	10	solute carrier family 41, member 2 [Source:MGI Symbol;Acc:MGI:2442940]	protein_coding	4.30701
240	ENSMUSG00000104835	1.00532e-07	1.17981	0.369	0.046	0.00232409	Gm5547	3	predicted gene 5547 [Source:MGI Symbol;Acc:MGI:3648206]	lncRNA	2.63375
241	ENSMUSG00000029313	6.26619e-15	1.16824	0.754	0.218	1.44862e-10	Aff1	5	AF4/FMR2 family, member 1 [Source:MGI Symbol;Acc:MGI:1100819]	protein_coding	9.83905
242	ENSMUSG00000113625	1.4475e-12	1.16216	0.818	0.575	3.34634e-08	Gm3379	12	predicted gene 3379 [Source:MGI Symbol;Acc:MGI:3781557]	processed_pseudogene	7.47543
243	ENSMUSG00000020018	7.72767e-07	1.16186	0.866	0.713	0.0178648	Snrpf	10	small nuclear ribonucleoprotein polypeptide F [Source:MGI Symbol;Acc:MGI:1917128]	protein_coding	1.748
244	ENSMUSG00000116695	3.37928e-11	1.15826	0.834	0.425	7.81221e-07	4930578N18Rik	16	RIKEN cDNA 4930578N18 gene [Source:MGI Symbol;Acc:MGI:1925465]	lncRNA	6.10723
245	ENSMUSG00000022867	7.23206e-10	1.15616	0.77	0.287	1.67191e-05	Usp25	16	ubiquitin specific peptidase 25 [Source:MGI Symbol;Acc:MGI:1353655]	protein_coding	4.77679
246	ENSMUSG00000031532	7.18927e-19	1.15583	0.69	0.069	1.66202e-14	Saraf	8	store-operated calcium entry-associated regulatory factor [Source:MGI Symbol;Acc:MGI:1915137]	protein_coding	13.7794
247	ENSMUSG00000026879	1.10966e-11	1.15163	0.834	0.345	2.5653e-07	Gsn	2	gelsolin [Source:MGI Symbol;Acc:MGI:95851]	protein_coding	6.59086
248	ENSMUSG00000001542	2.99064e-12	1.14607	0.824	0.31	6.91375e-08	Ell2	13	elongation factor RNA polymerase II 2 [Source:MGI Symbol;Acc:MGI:2183438]	protein_coding	7.16029
249	ENSMUSG00000057069	5.70921e-07	1.14116	0.797	0.46	0.0131985	Ero1lb	13	ERO1-like beta (S. cerevisiae) [Source:MGI Symbol;Acc:MGI:1914725]	protein_coding	1.87947
250	ENSMUSG00000022292	3.5427e-11	1.13956	0.802	0.333	8.19002e-07	Rrm2b	15	ribonucleotide reductase M2 B (TP53 inducible) [Source:MGI Symbol;Acc:MGI:2155865]	protein_coding	6.08672
251	ENSMUSG00000042453	1.76561e-15	1.13715	0.743	0.218	4.08173e-11	Reln	5	reelin [Source:MGI Symbol;Acc:MGI:103022]	protein_coding	10.3892
252	ENSMUSG00000109675	8.15452e-11	1.13542	0.722	0.195	1.88516e-06	Nxpe1-ps	9	neurexophilin and PC-esterase domain family, member 1, pseudogene [Source:MGI Symbol;Acc:MGI:3646632]	transcribed_unprocessed_pseudogene	5.72465
253	ENSMUSG00000020163	1.5558e-08	1.1336	0.861	0.621	0.00035967	Uqcr11	10	ubiquinol-cytochrome c reductase, complex III subunit XI [Source:MGI Symbol;Acc:MGI:1913844]	protein_coding	3.4441
254	ENSMUSG00000097048	7.45977e-12	1.12668	0.818	0.31	1.72455e-07	1600020E01Rik	6	RIKEN cDNA 1600020E01 gene [Source:MGI Symbol;Acc:MGI:1919262]	lncRNA	6.76332
255	ENSMUSG00000034636	2.51068e-11	1.12365	0.797	0.287	5.80418e-07	Zyg11b	4	zyg-ll family member B, cell cycle regulator [Source:MGI Symbol;Acc:MGI:2685277]	protein_coding	6.23626
256	ENSMUSG00000027447	8.38058e-08	1.11715	0.861	0.54	0.00193742	Cst3	2	cystatin C [Source:MGI Symbol;Acc:MGI:102519]	protein_coding	2.71278
257	ENSMUSG00000010453	7.82964e-11	1.11623	0.743	0.207	1.81006e-06	Kansl3	1	KAT8 regulatory NSL complex subunit 3 [Source:MGI Symbol;Acc:MGI:1918055]	protein_coding	5.74231
258	ENSMUSG00000114036	9.74385e-12	1.11599	0.909	0.506	2.25258e-07	Gm48228	13	predicted gene, 48228 [Source:MGI Symbol;Acc:MGI:6097631]	lncRNA	6.64732
259	ENSMUSG00000000305	3.59029e-15	1.11506	0.791	0.31	8.30003e-11	Cdh4	2	cadherin 4 [Source:MGI Symbol;Acc:MGI:99218]	protein_coding	10.0809
260	ENSMUSG00000036019	7.00608e-09	1.11395	0.807	0.494	0.000161967	Tmtc2	10	transmembrane and tetratricopeptide repeat containing 2 [Source:MGI Symbol;Acc:MGI:1914057]	protein_coding	3.79057
261	ENSMUSG00000091679	5.54066e-19	1.11369	0.807	0.276	1.28089e-14	Vmn2r96	17	vomeronasal 2, receptor 96 [Source:MGI Symbol;Acc:MGI:3644514]	protein_coding	13.8925
262	ENSMUSG00000040710	1.20627e-12	1.10272	0.759	0.253	2.78867e-08	St8sia4	1	ST8 alpha-N-acetyl-neuraminide alpha-2,8-sialyltransferase 4 [Source:MGI Symbol;Acc:MGI:106018]	protein_coding	7.5546
263	ENSMUSG00000033569	2.56959e-16	1.10016	0.759	0.253	5.94038e-12	Adgrb3	1	adhesion G protein-coupled receptor B3 [Source:MGI Symbol;Acc:MGI:2441837]	protein_coding	11.2262
264	ENSMUSG00000053347	6.34142e-11	1.09107	0.818	0.345	1.46601e-06	Zfp943	17	zinc finger prtoein 943 [Source:MGI Symbol;Acc:MGI:1921920]	protein_coding	5.83386
265	ENSMUSG00000022967	3.36373e-07	1.0857	0.519	0.149	0.00777627	Ifnar1	16	interferon (alpha and beta) receptor 1 [Source:MGI Symbol;Acc:MGI:107658]	protein_coding	2.10923
266	ENSMUSG00000017778	1.20123e-07	1.08567	0.802	0.598	0.00277699	Cox7c	13	cytochrome c oxidase subunit 7C [Source:MGI Symbol;Acc:MGI:103226]	protein_coding	2.55642
267	ENSMUSG00000079525	1.99098e-10	1.08464	0.738	0.207	4.60276e-06	Cldn34d	X	claudin 34D [Source:MGI Symbol;Acc:MGI:1922237]	protein_coding	5.33698
268	ENSMUSG00000002379	3.9763e-08	1.0756	0.845	0.575	0.000919242	Ndufa11	17	NADH:ubiquinone oxidoreductase subunit A11 [Source:MGI Symbol;Acc:MGI:1917125]	protein_coding	3.03657
269	ENSMUSG00000021248	2.74201e-07	1.06534	0.84	0.563	0.00633899	Tmed10	12	transmembrane p24 trafficking protein 10 [Source:MGI Symbol;Acc:MGI:1915831]	protein_coding	2.19798
270	ENSMUSG00000029623	1.90956e-06	1.06154	0.824	0.563	0.0441452	Pdap1	5	PDGFA associated protein 1 [Source:MGI Symbol;Acc:MGI:2448536]	protein_coding	1.35512
271	ENSMUSG00000040128	1.41151e-13	1.06154	0.754	0.322	3.26313e-09	Pnrc1	4	proline-rich nuclear receptor coactivator 1 [Source:MGI Symbol;Acc:MGI:1917838]	protein_coding	8.48637
272	ENSMUSG00000022214	3.82401e-11	1.05317	0.733	0.184	8.84034e-07	Dcaf11	14	DDB1 and CUL4 associated factor 11 [Source:MGI Symbol;Acc:MGI:90168]	protein_coding	6.05353
273	ENSMUSG00000113883	1.40797e-13	1.05239	0.866	0.483	3.25494e-09	Gm36500	13	predicted gene, 36500 [Source:MGI Symbol;Acc:MGI:5595659]	lncRNA	8.48746
274	ENSMUSG00000025278	6.99482e-07	1.05169	0.733	0.299	0.0161706	Flnb	14	filamin, beta [Source:MGI Symbol;Acc:MGI:2446089]	protein_coding	1.79127
275	ENSMUSG00000020300	3.30582e-10	1.04875	0.765	0.23	7.64239e-06	Cpeb4	11	cytoplasmic polyadenylation element binding protein 4 [Source:MGI Symbol;Acc:MGI:1914829]	protein_coding	5.11677
276	ENSMUSG00000038467	4.44791e-11	1.0484	0.781	0.23	1.02827e-06	Chmp4b	2	charged multivesicular body protein 4B [Source:MGI Symbol;Acc:MGI:1922858]	protein_coding	5.98789
277	ENSMUSG00000022565	1.61532e-08	1.04297	0.824	0.368	0.00037343	Plec	15	plectin [Source:MGI Symbol;Acc:MGI:1277961]	protein_coding	3.42779
278	ENSMUSG00000049124	1.71752e-09	1.04011	0.829	0.609	3.97056e-05	Gm8186	17	predicted gene 8186 [Source:MGI Symbol;Acc:MGI:3643110]	processed_pseudogene	4.40115
279	ENSMUSG00000054874	1.39678e-11	1.03472	0.775	0.218	3.22909e-07	Pcnx3	19	pecanex homolog 3 [Source:MGI Symbol;Acc:MGI:1861733]	protein_coding	6.49092
280	ENSMUSG00000029407	1.82204e-11	1.03279	0.786	0.264	4.21219e-07	Uso1	5	USO1 vesicle docking factor [Source:MGI Symbol;Acc:MGI:1929095]	protein_coding	6.37549
281	ENSMUSG00000019947	6.92965e-12	1.03215	0.866	0.345	1.602e-07	Arid5b	10	AT rich interactive domain 5B (MRF1-like) [Source:MGI Symbol;Acc:MGI:2175912]	protein_coding	6.79534
282	ENSMUSG00000040627	9.96144e-08	1.03048	0.781	0.414	0.00230289	Aicda	6	activation-induced cytidine deaminase [Source:MGI Symbol;Acc:MGI:1342279]	protein_coding	2.63773
283	ENSMUSG00000047789	1.66505e-08	1.03021	0.743	0.333	0.000384926	Slc38a9	13	solute carrier family 38, member 9 [Source:MGI Symbol;Acc:MGI:1918839]	protein_coding	3.41462
284	ENSMUSG00000031517	3.05668e-14	1.02773	0.738	0.126	7.06643e-10	Gpm6a	8	glycoprotein m6a [Source:MGI Symbol;Acc:MGI:107671]	protein_coding	9.1508
285	ENSMUSG00000002985	4.7631e-07	1.02424	0.845	0.494	0.0110113	Apoe	7	apolipoprotein E [Source:MGI Symbol;Acc:MGI:88057]	protein_coding	1.95816
286	ENSMUSG00000025868	8.07396e-10	1.01953	0.818	0.345	1.86654e-05	Higd2a	13	HIG1 domain family, member 2A [Source:MGI Symbol;Acc:MGI:1914294]	protein_coding	4.72896
287	ENSMUSG00000026571	5.47496e-10	1.01746	0.749	0.287	1.2657e-05	Dcaf6	1	DDB1 and CUL4 associated factor 6 [Source:MGI Symbol;Acc:MGI:1921356]	protein_coding	4.89767
288	ENSMUSG00000055137	1.86235e-13	1.0156	0.775	0.287	4.30537e-09	Sugct	13	succinyl-CoA glutarate-CoA transferase [Source:MGI Symbol;Acc:MGI:1923221]	protein_coding	8.36599
289	ENSMUSG00000068523	6.18855e-08	1.01325	0.866	0.621	0.00143067	Gng5	3	guanine nucleotide binding protein (G protein), gamma 5 [Source:MGI Symbol;Acc:MGI:109164]	protein_coding	2.84446
290	ENSMUSG00000059974	4.72166e-16	1.01273	0.759	0.264	1.09155e-11	Ntm	9	neurotrimin [Source:MGI Symbol;Acc:MGI:2446259]	protein_coding	10.962
291	ENSMUSG00000091537	1.52729e-10	1.01001	0.872	0.632	3.53078e-06	Tma7	9	translational machinery associated 7 [Source:MGI Symbol;Acc:MGI:1913417]	protein_coding	5.45213
292	ENSMUSG00000047187	6.60601e-08	1.00751	0.797	0.402	0.00152718	Rab2a	4	RAB2A, member RAS oncogene family [Source:MGI Symbol;Acc:MGI:1928750]	protein_coding	2.81611
293	ENSMUSG00000034035	3.18244e-11	1.00574	0.636	0.126	7.35717e-07	Ccdc17	4	coiled-coil domain containing 17 [Source:MGI Symbol;Acc:MGI:1915667]	protein_coding	6.13329
294	ENSMUSG00000022906	1.21248e-12	1.00306	0.77	0.218	2.80302e-08	Parp9	16	poly (ADP-ribose) polymerase family, member 9 [Source:MGI Symbol;Acc:MGI:1933117]	protein_coding	7.55237
295	ENSMUSG00000025898	1.81051e-11	1.00027	0.781	0.322	4.18553e-07	Cwf19l2	9	CWF19-like 2, cell cycle control (S. pombe) [Source:MGI Symbol;Acc:MGI:1918023]	protein_coding	6.37825
296	ENSMUSG00000091549	1.80397e-07	0.999082	0.925	0.747	0.00417042	Gm6548	17	predicted gene 6548 [Source:MGI Symbol;Acc:MGI:3644071]	processed_pseudogene	2.37982
297	ENSMUSG00000091028	1.82445e-07	0.998149	1	1	0.00421777	Gm10722	9	predicted gene 10722 [Source:MGI Symbol;Acc:MGI:3642024]	protein_coding	2.37492
298	ENSMUSG00000095186	3.78077e-07	0.997817	1	1	0.00874039	Gm10718	9	predicted gene 10718 [Source:MGI Symbol;Acc:MGI:3642028]	protein_coding	2.05847
299	ENSMUSG00000015501	6.03059e-08	0.996607	0.824	0.437	0.00139415	Hivep2	10	human immunodeficiency virus type I enhancer binding protein 2 [Source:MGI Symbol;Acc:MGI:1338076]	protein_coding	2.85569
300	ENSMUSG00000069670	1.59274e-11	0.996008	1	1	3.68209e-07	Nkain2	10	Na+/K+ transporting ATPase interacting 2 [Source:MGI Symbol;Acc:MGI:1923447]	protein_coding	6.43391
301	ENSMUSG00000092329	9.25485e-08	0.995695	0.898	0.598	0.00213954	Gm20388	8	predicted gene 20388 [Source:MGI Symbol;Acc:MGI:5141853]	protein_coding	2.66968
302	ENSMUSG00000084786	2.44028e-09	0.99451	0.856	0.54	5.64144e-05	Ubl5	9	ubiquitin-like 5 [Source:MGI Symbol;Acc:MGI:1913427]	protein_coding	4.24861
303	ENSMUSG00000029534	2.73243e-07	0.993419	0.85	0.46	0.00631684	St7	6	suppression of tumorigenicity 7 [Source:MGI Symbol;Acc:MGI:1927450]	protein_coding	2.1995
304	ENSMUSG00000028777	5.38876e-17	0.985595	0.647	0.046	1.24577e-12	Gnat3	5	guanine nucleotide binding protein, alpha transducing 3 [Source:MGI Symbol;Acc:MGI:3588268]	protein_coding	11.9046
305	ENSMUSG00000034807	1.15326e-07	0.985132	0.765	0.287	0.0026661	Colgalt1	8	collagen beta(1-O)galactosyltransferase 1 [Source:MGI Symbol;Acc:MGI:1924348]	protein_coding	2.57412
306	ENSMUSG00000025026	8.84736e-10	0.983351	0.722	0.23	2.04533e-05	Add3	19	adducin 3 (gamma) [Source:MGI Symbol;Acc:MGI:1351615]	protein_coding	4.68924
307	ENSMUSG00000078636	2.67924e-12	0.982001	0.909	0.816	6.19386e-08	Gm7336	7	predicted gene 7336 [Source:MGI Symbol;Acc:MGI:3644851]	processed_pseudogene	7.20804
308	ENSMUSG00000052160	4.07582e-10	0.977278	0.775	0.322	9.42248e-06	Pld4	12	phospholipase D family, member 4 [Source:MGI Symbol;Acc:MGI:2144765]	protein_coding	5.02583
309	ENSMUSG00000061356	6.35275e-09	0.970509	0.797	0.356	0.000146863	Nuggc	14	nuclear GTPase, germinal center associated [Source:MGI Symbol;Acc:MGI:2685446]	protein_coding	3.83309
310	ENSMUSG00000034723	5.55453e-08	0.969526	0.738	0.253	0.0012841	Tmx4	2	thioredoxin-related transmembrane protein 4 [Source:MGI Symbol;Acc:MGI:106558]	protein_coding	2.8914
311	ENSMUSG00000019892	3.19609e-07	0.969202	0.727	0.448	0.00738873	Lrriq1	10	leucine-rich repeats and IQ motif containing 1 [Source:MGI Symbol;Acc:MGI:1922228]	protein_coding	2.13143
312	ENSMUSG00000045083	3.88777e-11	0.968912	0.781	0.368	8.98775e-07	Lingo2	4	leucine rich repeat and Ig domain containing 2 [Source:MGI Symbol;Acc:MGI:2442298]	protein_coding	6.04635
313	ENSMUSG00000027194	1.6855e-08	0.965125	0.802	0.368	0.000389654	Ttc17	2	tetratricopeptide repeat domain 17 [Source:MGI Symbol;Acc:MGI:1921819]	protein_coding	3.40932
314	ENSMUSG00000068457	1.89238e-07	0.963937	0.818	0.414	0.00437481	Uty	Y	ubiquitously transcribed tetratricopeptide repeat gene, Y chromosome [Source:MGI Symbol;Acc:MGI:894810]	protein_coding	2.35904
315	ENSMUSG00000026113	6.33293e-10	0.962138	0.77	0.287	1.46405e-05	Inpp4a	1	inositol polyphosphate-4-phosphatase, type I [Source:MGI Symbol;Acc:MGI:1931123]	protein_coding	4.83444
316	ENSMUSG00000036879	1.44509e-09	0.960075	0.824	0.391	3.34077e-05	Phkb	8	phosphorylase kinase beta [Source:MGI Symbol;Acc:MGI:97578]	protein_coding	4.47615
317	ENSMUSG00000034422	3.23309e-12	0.950852	0.786	0.264	7.47427e-08	Parp14	16	poly (ADP-ribose) polymerase family, member 14 [Source:MGI Symbol;Acc:MGI:1919489]	protein_coding	7.12643
318	ENSMUSG00000045294	1.69049e-10	0.949416	0.893	0.471	3.90807e-06	Insig1	5	insulin induced gene 1 [Source:MGI Symbol;Acc:MGI:1916289]	protein_coding	5.40804
319	ENSMUSG00000029093	6.68017e-07	0.946253	0.684	0.241	0.0154432	Sorcs2	5	sortilin-related VPS10 domain containing receptor 2 [Source:MGI Symbol;Acc:MGI:1932289]	protein_coding	1.81126
320	ENSMUSG00000029397	1.20455e-10	0.945864	0.722	0.23	2.78468e-06	Rchy1	5	ring finger and CHY zinc finger domain containing 1 [Source:MGI Symbol;Acc:MGI:1915348]	protein_coding	5.55523
321	ENSMUSG00000028080	5.26196e-09	0.945725	0.807	0.414	0.000121646	Lrba	3	LPS-responsive beige-like anchor [Source:MGI Symbol;Acc:MGI:1933162]	protein_coding	3.9149
322	ENSMUSG00000027422	1.85607e-08	0.945604	0.845	0.425	0.000429085	Rrbp1	2	ribosome binding protein 1 [Source:MGI Symbol;Acc:MGI:1932395]	protein_coding	3.36746
323	ENSMUSG00000026104	2.46161e-10	0.944652	0.824	0.322	5.69074e-06	Stat1	1	signal transducer and activator of transcription 1 [Source:MGI Symbol;Acc:MGI:103063]	protein_coding	5.24483
324	ENSMUSG00000024812	5.88868e-12	0.943138	0.807	0.31	1.36134e-07	Tjp2	19	tight junction protein 2 [Source:MGI Symbol;Acc:MGI:1341872]	protein_coding	6.86603
325	ENSMUSG00000014294	4.03194e-07	0.942337	0.845	0.701	0.00932104	Ndufa2	18	NADH:ubiquinone oxidoreductase subunit A2 [Source:MGI Symbol;Acc:MGI:1343103]	protein_coding	2.03054
326	ENSMUSG00000018507	6.65602e-09	0.941684	0.754	0.31	0.000153874	Trpv2	11	transient receptor potential cation channel, subfamily V, member 2 [Source:MGI Symbol;Acc:MGI:1341836]	protein_coding	3.81284
327	ENSMUSG00000007659	1.54068e-11	0.9416	0.93	0.402	3.56175e-07	Bcl2l1	2	BCL2-like 1 [Source:MGI Symbol;Acc:MGI:88139]	protein_coding	6.44834
328	ENSMUSG00000034055	2.59441e-09	0.941029	0.743	0.276	5.99776e-05	Phka1	X	phosphorylase kinase alpha 1 [Source:MGI Symbol;Acc:MGI:97576]	protein_coding	4.22201
329	ENSMUSG00000040359	6.14708e-12	0.934761	0.743	0.241	1.42108e-07	Ufl1	4	UFM1 specific ligase 1 [Source:MGI Symbol;Acc:MGI:1914740]	protein_coding	6.84738
330	ENSMUSG00000033991	2.86284e-09	0.9346	0.786	0.253	6.61832e-05	Ttc37	13	tetratricopeptide repeat domain 37 [Source:MGI Symbol;Acc:MGI:2679923]	protein_coding	4.17925
331	ENSMUSG00000003380	3.8826e-12	0.934253	0.813	0.276	8.97579e-08	Rabac1	7	Rab acceptor 1 (prenylated) [Source:MGI Symbol;Acc:MGI:1201692]	protein_coding	7.04693
332	ENSMUSG00000034586	4.87886e-17	0.932472	0.551	0.011	1.12789e-12	Hid1	11	HID1 domain containing [Source:MGI Symbol;Acc:MGI:2445087]	protein_coding	11.9477
333	ENSMUSG00000022185	2.1511e-06	0.931998	0.834	0.471	0.0497291	Acin1	14	apoptotic chromatin condensation inducer 1 [Source:MGI Symbol;Acc:MGI:1891824]	protein_coding	1.30339
334	ENSMUSG00000021880	5.46906e-09	0.931076	0.749	0.31	0.000126434	Rnase6	14	ribonuclease, RNase A family, 6 [Source:MGI Symbol;Acc:MGI:1925666]	protein_coding	3.89814
335	ENSMUSG00000025217	3.57121e-09	0.930722	0.765	0.299	8.25593e-05	Btrc	19	beta-transducin repeat containing protein [Source:MGI Symbol;Acc:MGI:1338871]	protein_coding	4.08323
336	ENSMUSG00000047368	1.35979e-09	0.9282	0.695	0.195	3.14355e-05	Abhd17b	19	abhydrolase domain containing 17B [Source:MGI Symbol;Acc:MGI:1917816]	protein_coding	4.50258
337	ENSMUSG00000036835	2.68463e-07	0.921383	0.824	0.517	0.00620634	Psenen	7	presenilin enhancer gamma secretase subunit [Source:MGI Symbol;Acc:MGI:1913590]	protein_coding	2.20716
338	ENSMUSG00000087194	2.29898e-13	0.920838	0.818	0.402	5.31478e-09	Skint6	4	selection and upkeep of intraepithelial T cells 6 [Source:MGI Symbol;Acc:MGI:3649262]	protein_coding	8.27451
339	ENSMUSG00000022205	2.25627e-09	0.920126	0.791	0.345	5.21604e-05	Sub1	15	SUB1 homolog, transcriptional regulator [Source:MGI Symbol;Acc:MGI:104811]	protein_coding	4.28266
340	ENSMUSG00000042351	5.2168e-09	0.919744	0.631	0.172	0.000120602	Grap2	15	GRB2-related adaptor protein 2 [Source:MGI Symbol;Acc:MGI:1333842]	protein_coding	3.91865
341	ENSMUSG00000036478	1.16909e-08	0.919548	0.818	0.356	0.000270269	Btg1	10	B cell translocation gene 1, anti-proliferative [Source:MGI Symbol;Acc:MGI:88215]	protein_coding	3.5682
342	ENSMUSG00000113902	1.85861e-06	0.918997	0.882	0.678	0.0429672	Ndufb1-ps	12	NADH:ubiquinone oxidoreductase subunit B1 [Source:MGI Symbol;Acc:MGI:3780865]	protein_coding	1.36686
343	ENSMUSG00000026469	5.91091e-09	0.917945	0.807	0.368	0.000136649	Xpr1	1	xenotropic and polytropic retrovirus receptor 1 [Source:MGI Symbol;Acc:MGI:97932]	protein_coding	3.8644
344	ENSMUSG00000038831	1.26866e-10	0.915883	0.759	0.253	2.93289e-06	Ralgps1	2	Ral GEF with PH domain and SH3 binding motif 1 [Source:MGI Symbol;Acc:MGI:1922008]	protein_coding	5.5327
345	ENSMUSG00000062908	6.11056e-11	0.913396	0.733	0.184	1.41264e-06	Acadm	3	acyl-Coenzyme A dehydrogenase, medium chain [Source:MGI Symbol;Acc:MGI:87867]	protein_coding	5.84997
346	ENSMUSG00000022450	2.75711e-07	0.907609	0.856	0.609	0.0063739	Ndufa6	15	NADH:ubiquinone oxidoreductase subunit A6 [Source:MGI Symbol;Acc:MGI:1914380]	protein_coding	2.1956
347	ENSMUSG00000021033	2.79433e-09	0.907318	0.84	0.333	6.45994e-05	Gstz1	12	glutathione transferase zeta 1 (maleylacetoacetate isomerase) [Source:MGI Symbol;Acc:MGI:1341859]	protein_coding	4.18977
348	ENSMUSG00000005447	2.89635e-13	0.902113	0.791	0.276	6.69578e-09	Pafah1b3	7	platelet-activating factor acetylhydrolase, isoform 1b, subunit 3 [Source:MGI Symbol;Acc:MGI:108414]	protein_coding	8.1742
349	ENSMUSG00000029547	2.5677e-09	0.90171	0.759	0.23	5.93601e-05	Ints1	5	integrator complex subunit 1 [Source:MGI Symbol;Acc:MGI:1915760]	protein_coding	4.22651
350	ENSMUSG00000026209	7.93561e-14	0.89969	0.77	0.218	1.83455e-09	Dnpep	1	aspartyl aminopeptidase [Source:MGI Symbol;Acc:MGI:1278328]	protein_coding	8.73647
351	ENSMUSG00000025939	1.00033e-06	0.894807	0.898	0.529	0.0231257	Ube2w	1	ubiquitin-conjugating enzyme E2W (putative) [Source:MGI Symbol;Acc:MGI:1914049]	protein_coding	1.63591
352	ENSMUSG00000021917	1.29754e-06	0.893577	0.872	0.529	0.0299965	Spcs1	14	signal peptidase complex subunit 1 homolog (S. cerevisiae) [Source:MGI Symbol;Acc:MGI:1916269]	protein_coding	1.52293
353	ENSMUSG00000051586	5.44875e-07	0.892792	0.765	0.322	0.0125964	Mical3	6	microtubule associated monooxygenase, calponin and LIM domain containing 3 [Source:MGI Symbol;Acc:MGI:2442733]	protein_coding	1.89975
354	ENSMUSG00000025140	4.18048e-08	0.89269	0.358	0.034	0.000966443	Pycr1	11	pyrroline-5-carboxylate reductase 1 [Source:MGI Symbol;Acc:MGI:2384795]	protein_coding	3.01482
355	ENSMUSG00000041642	1.46733e-12	0.890529	0.733	0.161	3.39216e-08	Kif21b	1	kinesin family member 21B [Source:MGI Symbol;Acc:MGI:109234]	protein_coding	7.46952
356	ENSMUSG00000060843	1.117e-13	0.889523	0.775	0.299	2.58228e-09	Ctnna3	10	catenin (cadherin associated protein), alpha 3 [Source:MGI Symbol;Acc:MGI:2661445]	protein_coding	8.588
357	ENSMUSG00000032740	1.80833e-09	0.882037	0.722	0.207	4.1805e-05	Ccdc88a	11	coiled coil domain containing 88A [Source:MGI Symbol;Acc:MGI:1925177]	protein_coding	4.37877
358	ENSMUSG00000042724	6.78732e-09	0.881373	0.781	0.322	0.000156909	Map3k9	12	mitogen-activated protein kinase kinase kinase 9 [Source:MGI Symbol;Acc:MGI:2449952]	protein_coding	3.80435
359	ENSMUSG00000099925	7.1413e-10	0.873329	0.84	0.494	1.65093e-05	Gm28827	Y	predicted gene 28827 [Source:MGI Symbol;Acc:MGI:5579533]	protein_coding	4.78227
360	ENSMUSG00000015243	6.37028e-13	0.873044	0.743	0.287	1.47268e-08	Abca1	4	ATP-binding cassette, sub-family A (ABC1), member 1 [Source:MGI Symbol;Acc:MGI:99607]	protein_coding	7.83189
361	ENSMUSG00000041729	7.88203e-12	0.871801	0.77	0.322	1.82217e-07	Coro2b	9	coronin, actin binding protein, 2B [Source:MGI Symbol;Acc:MGI:2444283]	protein_coding	6.73941
362	ENSMUSG00000039236	1.20269e-13	0.871381	0.727	0.195	2.78037e-09	Isg20	7	interferon-stimulated protein [Source:MGI Symbol;Acc:MGI:1928895]	protein_coding	8.5559
363	ENSMUSG00000027219	9.25512e-09	0.8678	0.77	0.31	0.00021396	Slc28a2	2	solute carrier family 28 (sodium-coupled nucleoside transporter), member 2 [Source:MGI Symbol;Acc:MGI:1913105]	protein_coding	3.66967
364	ENSMUSG00000026832	4.72488e-11	0.865724	0.743	0.287	1.0923e-06	Cytip	2	cytohesin 1 interacting protein [Source:MGI Symbol;Acc:MGI:2183535]	protein_coding	5.96166
365	ENSMUSG00000030872	1.13385e-09	0.862388	0.802	0.345	2.62123e-05	Gga2	7	golgi associated, gamma adaptin ear containing, ARF binding protein 2 [Source:MGI Symbol;Acc:MGI:1921355]	protein_coding	4.5815
366	ENSMUSG00000025925	1.01357e-07	0.859564	0.807	0.368	0.00234317	Terf1	1	telomeric repeat binding factor 1 [Source:MGI Symbol;Acc:MGI:109634]	protein_coding	2.6302
367	ENSMUSG00000032422	3.16512e-07	0.859287	0.535	0.149	0.00731711	Snx14	9	sorting nexin 14 [Source:MGI Symbol;Acc:MGI:2155664]	protein_coding	2.13566
368	ENSMUSG00000090103	8.20547e-08	0.859074	0.85	0.402	0.00189694	Gm16094	1	predicted gene 16094 [Source:MGI Symbol;Acc:MGI:3801967]	lncRNA	2.72195
369	ENSMUSG00000056116	5.30522e-10	0.858426	0.824	0.368	1.22646e-05	H2-T22	17	histocompatibility 2, T region locus 22 [Source:MGI Symbol;Acc:MGI:95956]	protein_coding	4.91135
370	ENSMUSG00000043263	5.97435e-15	0.857744	0.786	0.253	1.38115e-10	Ifi209	1	interferon activated gene 209 [Source:MGI Symbol;Acc:MGI:2138243]	protein_coding	9.85976
371	ENSMUSG00000047888	9.58576e-07	0.855751	0.829	0.506	0.0221604	Tnrc6b	15	trinucleotide repeat containing 6b [Source:MGI Symbol;Acc:MGI:2443730]	protein_coding	1.65442
372	ENSMUSG00000028159	1.96205e-06	0.855424	0.824	0.425	0.0453587	Dapp1	3	dual adaptor for phosphotyrosine and 3-phosphoinositides 1 [Source:MGI Symbol;Acc:MGI:1347063]	protein_coding	1.34334
373	ENSMUSG00000038175	3.92771e-13	0.85363	0.727	0.172	9.08008e-09	Mylip	13	myosin regulatory light chain interacting protein [Source:MGI Symbol;Acc:MGI:2388271]	protein_coding	8.04191
374	ENSMUSG00000021290	2.0445e-06	0.853142	0.845	0.632	0.0472646	Atp5mpl	12	ATP synthase membrane subunit 6.8PL [Source:MGI Symbol;Acc:MGI:1917507]	protein_coding	1.32546
375	ENSMUSG00000107181	1.41853e-11	0.851146	0.829	0.598	3.27937e-07	Gm17768	7	predicted gene, 17768 [Source:MGI Symbol;Acc:MGI:5009932]	lncRNA	6.48421
376	ENSMUSG00000020097	7.01552e-12	0.845375	0.802	0.287	1.62185e-07	Sgpl1	10	sphingosine phosphate lyase 1 [Source:MGI Symbol;Acc:MGI:1261415]	protein_coding	6.78999
377	ENSMUSG00000038893	1.53373e-13	0.844272	0.684	0.115	3.54569e-09	Fam117a	11	family with sequence similarity 117, member A [Source:MGI Symbol;Acc:MGI:2144564]	protein_coding	8.4503
378	ENSMUSG00000031950	4.6203e-07	0.842028	0.85	0.552	0.0106812	Gabarapl2	8	gamma-aminobutyric acid (GABA) A receptor-associated protein-like 2 [Source:MGI Symbol;Acc:MGI:1890602]	protein_coding	1.97138
379	ENSMUSG00000038085	1.96844e-09	0.840545	0.979	0.828	4.55065e-05	Cnbd2	2	cyclic nucleotide binding domain containing 2 [Source:MGI Symbol;Acc:MGI:1918123]	protein_coding	4.34193
380	ENSMUSG00000031925	7.32657e-07	0.839211	0.834	0.448	0.0169376	Maml2	9	mastermind like transcriptional coactivator 2 [Source:MGI Symbol;Acc:MGI:2389460]	protein_coding	1.77115
381	ENSMUSG00000036568	2.82984e-12	0.838881	0.802	0.264	6.54201e-08	Bicral	17	BRD4 interacting chromatin remodeling complex associated protein like [Source:MGI Symbol;Acc:MGI:2673855]	protein_coding	7.18429
382	ENSMUSG00000044786	1.31014e-07	0.838785	0.882	0.586	0.00302878	Zfp36	7	zinc finger protein 36 [Source:MGI Symbol;Acc:MGI:99180]	protein_coding	2.51873
383	ENSMUSG00000020183	6.35924e-10	0.835296	0.706	0.184	1.47013e-05	Cpm	10	carboxypeptidase M [Source:MGI Symbol;Acc:MGI:1917824]	protein_coding	4.83264
384	ENSMUSG00000000804	1.58496e-08	0.835113	0.791	0.322	0.000366411	Usp32	11	ubiquitin specific peptidase 32 [Source:MGI Symbol;Acc:MGI:2144475]	protein_coding	3.43603
385	ENSMUSG00000038013	3.02656e-07	0.83387	0.765	0.31	0.00699681	Wipf2	11	WAS/WASL interacting protein family, member 2 [Source:MGI Symbol;Acc:MGI:1924462]	protein_coding	2.1551
386	ENSMUSG00000023826	6.31583e-12	0.832742	0.807	0.356	1.46009e-07	Prkn	17	parkin RBR E3 ubiquitin protein ligase [Source:MGI Symbol;Acc:MGI:1355296]	protein_coding	6.83562
387	ENSMUSG00000037373	3.75652e-08	0.832614	0.727	0.241	0.000868432	Ctbp1	5	C-terminal binding protein 1 [Source:MGI Symbol;Acc:MGI:1201685]	protein_coding	3.06126
388	ENSMUSG00000026956	6.38115e-07	0.829882	0.727	0.276	0.014752	Uap1l1	2	UDP-N-acteylglucosamine pyrophosphorylase 1-like 1 [Source:MGI Symbol;Acc:MGI:2443318]	protein_coding	1.83115
389	ENSMUSG00000096544	1.097e-09	0.828419	0.92	0.77	2.53604e-05	Gm4617	3	predicted pseudogene 4617 [Source:MGI Symbol;Acc:MGI:3704225]	processed_pseudogene	4.59584
390	ENSMUSG00000063696	3.95177e-09	0.827878	0.866	0.667	9.13569e-05	Gm8730	8	predicted pseudogene 8730 [Source:MGI Symbol;Acc:MGI:3644565]	processed_pseudogene	4.03926
391	ENSMUSG00000032757	4.17213e-12	0.826786	0.701	0.161	9.64514e-08	Bet1	6	Bet1 golgi vesicular membrane trafficking protein [Source:MGI Symbol;Acc:MGI:1343104]	protein_coding	7.01569
392	ENSMUSG00000001029	2.37082e-09	0.826657	0.813	0.322	5.48086e-05	Icam2	11	intercellular adhesion molecule 2 [Source:MGI Symbol;Acc:MGI:96394]	protein_coding	4.26115
393	ENSMUSG00000063412	1.7486e-08	0.825555	0.904	0.77	0.00040424	Gm10131	8	predicted pseudogene 10131 [Source:MGI Symbol;Acc:MGI:3704308]	protein_coding	3.39336
394	ENSMUSG00000060739	1.28013e-07	0.823086	0.84	0.437	0.0029594	Nsa2	13	NSA2 ribosome biogenesis homolog [Source:MGI Symbol;Acc:MGI:1913883]	protein_coding	2.5288
395	ENSMUSG00000020573	4.31831e-08	0.816737	0.797	0.379	0.000998306	Pik3cg	12	phosphatidylinositol-4,5-bisphosphate 3-kinase catalytic subunit gamma [Source:MGI Symbol;Acc:MGI:1353576]	protein_coding	3.00074
396	ENSMUSG00000056536	1.74889e-06	0.815187	0.786	0.356	0.0404309	Pign	1	phosphatidylinositol glycan anchor biosynthesis, class N [Source:MGI Symbol;Acc:MGI:1351629]	protein_coding	1.39329
397	ENSMUSG00000028334	2.38413e-08	0.811544	0.824	0.379	0.000551164	Nans	4	N-acetylneuraminic acid synthase (sialic acid synthase) [Source:MGI Symbol;Acc:MGI:2149820]	protein_coding	3.25872
398	ENSMUSG00000026970	4.14427e-09	0.810559	0.781	0.322	9.58071e-05	Rbms1	2	RNA binding motif, single stranded interacting protein 1 [Source:MGI Symbol;Acc:MGI:1861774]	protein_coding	4.0186
399	ENSMUSG00000036372	1.06145e-06	0.810438	0.84	0.609	0.0245386	Tmem258	19	transmembrane protein 258 [Source:MGI Symbol;Acc:MGI:1916288]	protein_coding	1.61015
400	ENSMUSG00000022765	7.43522e-09	0.808114	0.813	0.391	0.000171887	Snap29	16	synaptosomal-associated protein 29 [Source:MGI Symbol;Acc:MGI:1914724]	protein_coding	3.76476
401	ENSMUSG00000034345	1.52359e-06	0.807663	0.888	0.563	0.0352224	Gtf2h5	17	general transcription factor IIH, polypeptide 5 [Source:MGI Symbol;Acc:MGI:107227]	protein_coding	1.45318
402	ENSMUSG00000032913	4.08015e-07	0.805883	0.813	0.437	0.00943248	Lrig2	3	leucine-rich repeats and immunoglobulin-like domains 2 [Source:MGI Symbol;Acc:MGI:2443718]	protein_coding	2.02537
403	ENSMUSG00000064373	1.7396e-13	0.805152	0.572	0.057	4.02161e-09	Selenop	15	selenoprotein P [Source:MGI Symbol;Acc:MGI:894288]	protein_coding	8.3956
404	ENSMUSG00000042747	3.48604e-07	0.803536	0.845	0.598	0.00805902	Krtcap2	3	keratinocyte associated protein 2 [Source:MGI Symbol;Acc:MGI:1913309]	protein_coding	2.09372
405	ENSMUSG00000036099	6.82296e-08	0.802106	0.722	0.253	0.00157733	Vezt	10	vezatin, adherens junctions transmembrane protein [Source:MGI Symbol;Acc:MGI:2143698]	protein_coding	2.80208
406	ENSMUSG00000039539	3.83647e-13	0.798398	0.807	0.333	8.86914e-09	Sgcz	8	sarcoglycan zeta [Source:MGI Symbol;Acc:MGI:2388820]	protein_coding	8.05212
407	ENSMUSG00000033808	7.32014e-07	0.796438	0.807	0.391	0.0169227	Tmem87a	2	transmembrane protein 87A [Source:MGI Symbol;Acc:MGI:2441844]	protein_coding	1.77153
408	ENSMUSG00000061518	1.4049e-06	0.795204	0.92	0.713	0.0324784	Cox5b	1	cytochrome c oxidase subunit 5B [Source:MGI Symbol;Acc:MGI:88475]	protein_coding	1.48841
409	ENSMUSG00000063887	6.63416e-15	0.793578	0.765	0.333	1.53368e-10	Nlgn1	3	neuroligin 1 [Source:MGI Symbol;Acc:MGI:2179435]	protein_coding	9.81426
410	ENSMUSG00000020659	2.48259e-07	0.79066	0.786	0.333	0.00573926	Cbll1	12	Casitas B-lineage lymphoma-like 1 [Source:MGI Symbol;Acc:MGI:2144842]	protein_coding	2.24114
411	ENSMUSG00000027514	8.83872e-16	0.790439	0.733	0.172	2.04333e-11	Zbp1	2	Z-DNA binding protein 1 [Source:MGI Symbol;Acc:MGI:1927449]	protein_coding	10.6897
412	ENSMUSG00000001741	6.34956e-10	0.789585	0.797	0.379	1.46789e-05	Il16	7	interleukin 16 [Source:MGI Symbol;Acc:MGI:1270855]	protein_coding	4.83331
413	ENSMUSG00000021192	1.79602e-10	0.78737	0.791	0.299	4.15204e-06	Golga5	12	golgi autoantigen, golgin subfamily a, 5 [Source:MGI Symbol;Acc:MGI:1351475]	protein_coding	5.38174
414	ENSMUSG00000036273	3.42935e-07	0.787209	0.882	0.483	0.00792798	Lrrk2	15	leucine-rich repeat kinase 2 [Source:MGI Symbol;Acc:MGI:1913975]	protein_coding	2.10084
415	ENSMUSG00000024941	1.30369e-10	0.786365	0.802	0.322	3.01388e-06	Scyl1	19	SCY1-like 1 (S. cerevisiae) [Source:MGI Symbol;Acc:MGI:1931787]	protein_coding	5.52087
416	ENSMUSG00000026754	5.93556e-07	0.782967	0.733	0.287	0.0137218	Golga1	2	golgi autoantigen, golgin subfamily a, 1 [Source:MGI Symbol;Acc:MGI:1924149]	protein_coding	1.86259
417	ENSMUSG00000039298	5.65374e-09	0.782288	0.818	0.425	0.000130703	Cdk5rap2	4	CDK5 regulatory subunit associated protein 2 [Source:MGI Symbol;Acc:MGI:2384875]	protein_coding	3.88371
418	ENSMUSG00000029369	9.46007e-15	0.77922	1	1	2.18698e-10	Afm	5	afamin [Source:MGI Symbol;Acc:MGI:2429409]	protein_coding	9.66016
419	ENSMUSG00000022106	1.05863e-08	0.777417	0.775	0.299	0.000244734	Rcbtb2	14	regulator of chromosome condensation (RCC1) and BTB (POZ) domain containing protein 2 [Source:MGI Symbol;Acc:MGI:1917200]	protein_coding	3.61131
420	ENSMUSG00000028822	6.63459e-08	0.775099	0.818	0.379	0.00153378	Tmem50a	4	transmembrane protein 50A [Source:MGI Symbol;Acc:MGI:1919067]	protein_coding	2.81424
421	ENSMUSG00000029088	2.29035e-14	0.77125	0.754	0.287	5.29484e-10	Kcnip4	5	Kv channel interacting protein 4 [Source:MGI Symbol;Acc:MGI:1933131]	protein_coding	9.27615
422	ENSMUSG00000099794	3.90239e-09	0.771192	0.995	1	9.02154e-05	1700128A07Rik	14	RIKEN cDNA 1700128A07 gene [Source:MGI Symbol;Acc:MGI:1920881]	lncRNA	4.04472
423	ENSMUSG00000063410	6.07439e-12	0.768937	0.775	0.23	1.40428e-07	Stk24	14	serine/threonine kinase 24 [Source:MGI Symbol;Acc:MGI:2385007]	protein_coding	6.85255
424	ENSMUSG00000030630	9.73766e-10	0.767829	0.802	0.414	2.25115e-05	Fah	7	fumarylacetoacetate hydrolase [Source:MGI Symbol;Acc:MGI:95482]	protein_coding	4.6476
425	ENSMUSG00000061086	4.0772e-11	0.767518	0.77	0.276	9.42566e-07	Myl4	11	myosin, light polypeptide 4 [Source:MGI Symbol;Acc:MGI:97267]	protein_coding	6.02569
426	ENSMUSG00000026781	4.13341e-08	0.767053	0.786	0.379	0.000955561	Acbd5	2	acyl-Coenzyme A binding domain containing 5 [Source:MGI Symbol;Acc:MGI:1921409]	protein_coding	3.01974
427	ENSMUSG00000040420	1.23761e-13	0.766833	0.77	0.287	2.86111e-09	Cdh18	15	cadherin 18 [Source:MGI Symbol;Acc:MGI:1344366]	protein_coding	8.54346
428	ENSMUSG00000039007	8.4159e-11	0.764435	0.829	0.391	1.94559e-06	Cpq	15	carboxypeptidase Q [Source:MGI Symbol;Acc:MGI:1889205]	protein_coding	5.71095
429	ENSMUSG00000015087	1.15236e-06	0.764254	0.791	0.333	0.0266403	Rabl6	2	RAB, member RAS oncogene family-like 6 [Source:MGI Symbol;Acc:MGI:2442633]	protein_coding	1.57446
430	ENSMUSG00000021108	4.8769e-13	0.763373	1	1	1.12744e-08	Prkch	12	protein kinase C, eta [Source:MGI Symbol;Acc:MGI:97600]	protein_coding	7.94791
431	ENSMUSG00000022877	1.15928e-07	0.758147	0.866	0.644	0.00268002	Hrg	16	histidine-rich glycoprotein [Source:MGI Symbol;Acc:MGI:2146636]	protein_coding	2.57186
432	ENSMUSG00000029810	7.92675e-15	0.754917	0.759	0.195	1.83251e-10	Tmem176b	6	transmembrane protein 176B [Source:MGI Symbol;Acc:MGI:1916348]	protein_coding	9.73695
433	ENSMUSG00000039887	6.05155e-09	0.75256	0.727	0.218	0.0001399	Alg14	3	asparagine-linked glycosylation 14 [Source:MGI Symbol;Acc:MGI:1914039]	protein_coding	3.85418
434	ENSMUSG00000031389	1.61111e-07	0.748077	0.845	0.437	0.00372456	Arhgap4	X	Rho GTPase activating protein 4 [Source:MGI Symbol;Acc:MGI:2159577]	protein_coding	2.42893
435	ENSMUSG00000019888	3.79819e-09	0.747858	0.791	0.517	8.78065e-05	Mgat4c	10	MGAT4 family, member C [Source:MGI Symbol;Acc:MGI:1914819]	protein_coding	4.05647
436	ENSMUSG00000026031	5.64303e-09	0.744935	0.888	0.437	0.000130456	Cflar	1	CASP8 and FADD-like apoptosis regulator [Source:MGI Symbol;Acc:MGI:1336166]	protein_coding	3.88454
437	ENSMUSG00000027822	7.06182e-12	0.744328	0.674	0.126	1.63255e-07	Slc33a1	3	solute carrier family 33 (acetyl-CoA transporter), member 1 [Source:MGI Symbol;Acc:MGI:1332247]	protein_coding	6.78713
438	ENSMUSG00000040451	1.09128e-07	0.739504	0.845	0.425	0.00252283	Sgms1	19	sphingomyelin synthase 1 [Source:MGI Symbol;Acc:MGI:2444110]	protein_coding	2.59811
439	ENSMUSG00000029502	1.90508e-11	0.738334	0.765	0.195	4.40415e-07	Golga3	5	golgi autoantigen, golgin subfamily a, 3 [Source:MGI Symbol;Acc:MGI:96958]	protein_coding	6.35614
440	ENSMUSG00000002845	6.26052e-09	0.738288	0.781	0.322	0.000144731	Tmem39a	16	transmembrane protein 39a [Source:MGI Symbol;Acc:MGI:1915096]	protein_coding	3.83944
441	ENSMUSG00000039652	2.7757e-18	0.737413	0.733	0.172	6.41685e-14	Cpeb3	19	cytoplasmic polyadenylation element binding protein 3 [Source:MGI Symbol;Acc:MGI:2443075]	protein_coding	13.1927
442	ENSMUSG00000029344	1.74295e-15	0.736868	0.775	0.207	4.02936e-11	Tpst2	5	protein-tyrosine sulfotransferase 2 [Source:MGI Symbol;Acc:MGI:1309516]	protein_coding	10.3948
443	ENSMUSG00000016409	2.53918e-07	0.735804	0.813	0.437	0.00587007	Nkap	X	NFKB activating protein [Source:MGI Symbol;Acc:MGI:1914300]	protein_coding	2.23136
444	ENSMUSG00000021124	7.45618e-07	0.735157	0.85	0.483	0.0172372	Vti1b	12	vesicle transport through interaction with t-SNAREs 1B [Source:MGI Symbol;Acc:MGI:1855688]	protein_coding	1.76353
445	ENSMUSG00000096347	1.90824e-10	0.735017	0.84	0.621	4.41147e-06	Gm21758	Y	predicted gene, 21758 [Source:MGI Symbol;Acc:MGI:5433922]	unprocessed_pseudogene	5.35542
446	ENSMUSG00000038037	6.41745e-07	0.734928	0.781	0.31	0.0148359	Socs1	16	suppressor of cytokine signaling 1 [Source:MGI Symbol;Acc:MGI:1354910]	protein_coding	1.82869
447	ENSMUSG00000030077	8.91117e-13	0.734319	1	1	2.06008e-08	Chl1	6	cell adhesion molecule L1-like [Source:MGI Symbol;Acc:MGI:1098266]	protein_coding	7.68612
448	ENSMUSG00000035674	4.95527e-07	0.732666	0.791	0.506	0.0114556	Ndufa3	7	NADH:ubiquinone oxidoreductase subunit A3 [Source:MGI Symbol;Acc:MGI:1913341]	protein_coding	1.94098
449	ENSMUSG00000040738	4.0746e-07	0.729379	0.759	0.299	0.00941967	Ints8	4	integrator complex subunit 8 [Source:MGI Symbol;Acc:MGI:1919906]	protein_coding	2.02596
450	ENSMUSG00000084012	2.73128e-07	0.727558	0.888	0.713	0.00631417	Gm11956	11	predicted gene 11956 [Source:MGI Symbol;Acc:MGI:3649806]	processed_pseudogene	2.19968
451	ENSMUSG00000027665	2.0584e-09	0.727111	0.807	0.368	4.7586e-05	Pik3ca	3	phosphatidylinositol-4,5-bisphosphate 3-kinase catalytic subunit alpha [Source:MGI Symbol;Acc:MGI:1206581]	protein_coding	4.32252
452	ENSMUSG00000038594	7.26689e-08	0.726565	0.802	0.391	0.00167996	Cep85l	10	centrosomal protein 85-like [Source:MGI Symbol;Acc:MGI:3642684]	protein_coding	2.7747
453	ENSMUSG00000036299	1.01954e-07	0.722831	0.807	0.379	0.00235698	BC031181	18	cDNA sequence BC031181 [Source:MGI Symbol;Acc:MGI:3039614]	protein_coding	2.62764
454	ENSMUSG00000032475	5.69395e-07	0.721073	0.797	0.379	0.0131633	Nck1	9	non-catalytic region of tyrosine kinase adaptor protein 1 [Source:MGI Symbol;Acc:MGI:109601]	protein_coding	1.88064
455	ENSMUSG00000035891	2.89103e-07	0.719575	0.754	0.356	0.00668347	Cerk	15	ceramide kinase [Source:MGI Symbol;Acc:MGI:2386052]	protein_coding	2.175
456	ENSMUSG00000030671	1.02565e-08	0.718072	0.802	0.379	0.000237109	Pde3b	7	phosphodiesterase 3B, cGMP-inhibited [Source:MGI Symbol;Acc:MGI:1333863]	protein_coding	3.62505
457	ENSMUSG00000052310	1.68758e-10	0.717345	0.85	0.46	3.90136e-06	Slc39a1	3	solute carrier family 39 (zinc transporter), member 1 [Source:MGI Symbol;Acc:MGI:1353474]	protein_coding	5.40878
458	ENSMUSG00000028977	3.06368e-08	0.717204	0.797	0.287	0.000708261	Casz1	4	castor zinc finger 1 [Source:MGI Symbol;Acc:MGI:1196251]	protein_coding	3.14981
459	ENSMUSG00000010342	5.02644e-09	0.716851	0.711	0.241	0.000116201	Tex14	11	testis expressed gene 14 [Source:MGI Symbol;Acc:MGI:1933227]	protein_coding	3.93479
460	ENSMUSG00000071350	4.90099e-08	0.716425	0.77	0.356	0.00113301	Setdb2	14	SET domain, bifurcated 2 [Source:MGI Symbol;Acc:MGI:2685139]	protein_coding	2.94577
461	ENSMUSG00000026436	4.4162e-08	0.716329	0.791	0.379	0.00102094	Elk4	1	ELK4, member of ETS oncogene family [Source:MGI Symbol;Acc:MGI:102853]	protein_coding	2.991
462	ENSMUSG00000002342	3.49281e-09	0.715553	0.754	0.241	8.07468e-05	Tmem161a	8	transmembrane protein 161A [Source:MGI Symbol;Acc:MGI:2384577]	protein_coding	4.09287
463	ENSMUSG00000061689	1.30391e-09	0.715395	0.765	0.276	3.01438e-05	Dlgap4	2	DLG associated protein 4 [Source:MGI Symbol;Acc:MGI:2138865]	protein_coding	4.5208
464	ENSMUSG00000015461	7.34615e-07	0.715276	0.807	0.437	0.0169828	Atf6b	17	activating transcription factor 6 beta [Source:MGI Symbol;Acc:MGI:105121]	protein_coding	1.76999
465	ENSMUSG00000029521	3.32725e-07	0.714096	0.759	0.31	0.00769193	Chek2	5	checkpoint kinase 2 [Source:MGI Symbol;Acc:MGI:1355321]	protein_coding	2.11396
466	ENSMUSG00000021939	5.52032e-08	0.711834	0.829	0.379	0.00127619	Ctsb	14	cathepsin B [Source:MGI Symbol;Acc:MGI:88561]	protein_coding	2.89409
467	ENSMUSG00000034377	3.86147e-07	0.710734	0.786	0.368	0.00892694	Tulp4	17	tubby like protein 4 [Source:MGI Symbol;Acc:MGI:1916092]	protein_coding	2.0493
468	ENSMUSG00000036241	1.37543e-07	0.710391	0.775	0.356	0.00317971	Ube2r2	4	ubiquitin-conjugating enzyme E2R 2 [Source:MGI Symbol;Acc:MGI:1914865]	protein_coding	2.49761
469	ENSMUSG00000104927	1.48189e-06	0.707491	0.802	0.471	0.0342583	Gm43388	16	predicted gene 43388 [Source:MGI Symbol;Acc:MGI:5663525]	lncRNA	1.46523
470	ENSMUSG00000002668	9.85082e-07	0.70397	0.786	0.379	0.0227731	Dennd1c	17	DENN/MADD domain containing 1C [Source:MGI Symbol;Acc:MGI:1918035]	protein_coding	1.64258
471	ENSMUSG00000071528	6.80712e-07	0.702342	0.807	0.54	0.0157367	Atp5md	19	ATP synthase membrane subunit DAPIT [Source:MGI Symbol;Acc:MGI:1891435]	protein_coding	1.80309
472	ENSMUSG00000107383	7.7708e-08	0.699012	0.888	0.655	0.00179645	Gm4366	7	predicted gene 4366 [Source:MGI Symbol;Acc:MGI:3782551]	processed_pseudogene	2.74558
473	ENSMUSG00000032207	6.23173e-07	0.697031	0.797	0.437	0.0144065	Lipc	9	lipase, hepatic [Source:MGI Symbol;Acc:MGI:96216]	protein_coding	1.84144
474	ENSMUSG00000033966	1.10123e-08	0.69571	0.791	0.345	0.000254582	Cdkl4	17	cyclin-dependent kinase-like 4 [Source:MGI Symbol;Acc:MGI:3587025]	protein_coding	3.59417
475	ENSMUSG00000097354	9.50911e-11	0.694843	0.765	0.322	2.19832e-06	2310001H17Rik	6	RIKEN cDNA 2310001H17 gene [Source:MGI Symbol;Acc:MGI:1923682]	lncRNA	5.65791
476	ENSMUSG00000030849	3.30486e-11	0.692852	1	1	7.64019e-07	Fgfr2	7	fibroblast growth factor receptor 2 [Source:MGI Symbol;Acc:MGI:95523]	protein_coding	6.1169
477	ENSMUSG00000060206	4.10901e-07	0.690555	0.893	0.655	0.00949921	Zfp462	4	zinc finger protein 462 [Source:MGI Symbol;Acc:MGI:107690]	protein_coding	2.02231
478	ENSMUSG00000029836	6.462e-08	0.686929	0.872	0.667	0.00149388	Cbx3	6	chromobox 3 [Source:MGI Symbol;Acc:MGI:108515]	protein_coding	2.82568
479	ENSMUSG00000031378	2.59731e-08	0.683828	0.765	0.31	0.000600446	Abcd1	X	ATP-binding cassette, sub-family D (ALD), member 1 [Source:MGI Symbol;Acc:MGI:1349215]	protein_coding	3.22153
480	ENSMUSG00000073158	7.28777e-12	0.680672	0.925	0.621	1.68479e-07	9030624G23Rik	12	RIKEN cDNA 9030624G23 gene [Source:MGI Symbol;Acc:MGI:1914058]	protein_coding	6.77346
481	ENSMUSG00000020448	1.0928e-12	0.680005	0.754	0.23	2.52634e-08	Rnf185	11	ring finger protein 185 [Source:MGI Symbol;Acc:MGI:1922078]	protein_coding	7.59751
482	ENSMUSG00000020696	2.2842e-15	0.67696	0.738	0.126	5.28062e-11	Rffl	11	ring finger and FYVE like domain containing protein [Source:MGI Symbol;Acc:MGI:1914588]	protein_coding	10.2773
483	ENSMUSG00000052544	4.81104e-12	0.676459	0.765	0.287	1.11222e-07	St6galnac3	3	ST6 (alpha-N-acetyl-neuraminyl-2,3-beta-galactosyl-1,3)-N-acetylgalactosaminide alpha-2,6-sialyltransferase 3 [Source:MGI Symbol;Acc:MGI:1341828]	protein_coding	6.95381
484	ENSMUSG00000055409	9.78655e-07	0.675315	0.754	0.414	0.0226245	Nell1	7	NEL-like 1 [Source:MGI Symbol;Acc:MGI:2443902]	protein_coding	1.64542
485	ENSMUSG00000018765	1.115e-06	0.673803	0.781	0.379	0.0257766	Fxr2	11	fragile X mental retardation, autosomal homolog 2 [Source:MGI Symbol;Acc:MGI:1346074]	protein_coding	1.58878
486	ENSMUSG00000004070	1.34794e-08	0.673616	0.77	0.368	0.000311617	Hmox2	16	heme oxygenase 2 [Source:MGI Symbol;Acc:MGI:109373]	protein_coding	3.50638
487	ENSMUSG00000038291	5.34095e-09	0.671954	0.738	0.241	0.000123472	Snx25	8	sorting nexin 25 [Source:MGI Symbol;Acc:MGI:2142610]	protein_coding	3.90843
488	ENSMUSG00000053153	7.11152e-14	0.671864	0.791	0.287	1.64404e-09	Spag16	1	sperm associated antigen 16 [Source:MGI Symbol;Acc:MGI:1913972]	protein_coding	8.78409
489	ENSMUSG00000018736	4.08191e-09	0.67119	0.802	0.299	9.43656e-05	Ndel1	11	nudE neurodevelopment protein 1 like 1 [Source:MGI Symbol;Acc:MGI:1932915]	protein_coding	4.02519
490	ENSMUSG00000013160	6.59885e-09	0.666337	0.797	0.379	0.000152552	Atp6v0d1	8	ATPase, H+ transporting, lysosomal V0 subunit D1 [Source:MGI Symbol;Acc:MGI:1201778]	protein_coding	3.81658
491	ENSMUSG00000001123	2.31855e-10	0.664997	0.743	0.195	5.36003e-06	Lgals9	11	lectin, galactose binding, soluble 9 [Source:MGI Symbol;Acc:MGI:109496]	protein_coding	5.27083
492	ENSMUSG00000001054	1.2975e-06	0.664474	0.529	0.161	0.0299957	Rmnd5b	11	required for meiotic nuclear division 5 homolog B [Source:MGI Symbol;Acc:MGI:1913339]	protein_coding	1.52294
493	ENSMUSG00000118346	1.09407e-06	0.663151	0.818	0.402	0.0252927	Tmem179b	19	transmembrane protein 179B [Source:MGI Symbol;Acc:MGI:1914956]	protein_coding	1.597
494	ENSMUSG00000062901	2.10118e-06	0.661108	0.684	0.241	0.0485751	Klhl24	16	kelch-like 24 [Source:MGI Symbol;Acc:MGI:1923035]	protein_coding	1.31359
495	ENSMUSG00000003228	7.96318e-12	0.660807	0.845	0.379	1.84093e-07	Grk5	19	G protein-coupled receptor kinase 5 [Source:MGI Symbol;Acc:MGI:109161]	protein_coding	6.73496
496	ENSMUSG00000066392	2.64301e-10	0.659257	0.791	0.333	6.11011e-06	Nrxn3	12	neurexin III [Source:MGI Symbol;Acc:MGI:1096389]	protein_coding	5.21395
497	ENSMUSG00000022329	1.50945e-07	0.657986	0.781	0.345	0.00348954	Stk3	15	serine/threonine kinase 3 [Source:MGI Symbol;Acc:MGI:1928487]	protein_coding	2.45723
498	ENSMUSG00000028049	6.208e-07	0.655755	0.818	0.333	0.0143516	Scamp3	3	secretory carrier membrane protein 3 [Source:MGI Symbol;Acc:MGI:1346346]	protein_coding	1.8431
499	ENSMUSG00000030844	1.05846e-08	0.655084	0.733	0.264	0.000244696	Rgs10	7	regulator of G-protein signalling 10 [Source:MGI Symbol;Acc:MGI:1915115]	protein_coding	3.61137
500	ENSMUSG00000021241	2.63123e-07	0.652995	0.818	0.368	0.00608288	Isca2	12	iron-sulfur cluster assembly 2 [Source:MGI Symbol;Acc:MGI:1921566]	protein_coding	2.21589
501	ENSMUSG00000036943	1.47579e-06	0.650611	0.904	0.448	0.0341173	Rab8b	9	RAB8B, member RAS oncogene family [Source:MGI Symbol;Acc:MGI:2442982]	protein_coding	1.46703
502	ENSMUSG00000005873	3.04101e-07	0.647849	0.861	0.46	0.0070302	Reep5	18	receptor accessory protein 5 [Source:MGI Symbol;Acc:MGI:1270152]	protein_coding	2.15303
503	ENSMUSG00000041836	1.62411e-06	0.645916	0.631	0.207	0.0375461	Ptpre	7	protein tyrosine phosphatase, receptor type, E [Source:MGI Symbol;Acc:MGI:97813]	protein_coding	1.42543
504	ENSMUSG00000029148	2.18176e-08	0.645799	0.802	0.368	0.000504379	Nrbp1	5	nuclear receptor binding protein 1 [Source:MGI Symbol;Acc:MGI:2183436]	protein_coding	3.29724
505	ENSMUSG00000024589	1.09886e-06	0.645713	0.77	0.345	0.0254033	Nedd4l	18	neural precursor cell expressed, developmentally down-regulated gene 4-like [Source:MGI Symbol;Acc:MGI:1933754]	protein_coding	1.59511
506	ENSMUSG00000037958	1.83581e-06	0.645379	0.759	0.356	0.0424402	Nsrp1	11	nuclear speckle regulatory protein 1 [Source:MGI Symbol;Acc:MGI:2144305]	protein_coding	1.37222
507	ENSMUSG00000039585	6.77097e-11	0.644741	0.797	0.414	1.56531e-06	Myo9a	9	myosin IXa [Source:MGI Symbol;Acc:MGI:107735]	protein_coding	5.8054
508	ENSMUSG00000030407	5.74193e-14	0.641802	0.647	0.092	1.32742e-09	Qpctl	7	glutaminyl-peptide cyclotransferase-like [Source:MGI Symbol;Acc:MGI:1914619]	protein_coding	8.87699
509	ENSMUSG00000029449	3.74494e-08	0.640853	0.856	0.425	0.000865755	Rhof	5	ras homolog family member F (in filopodia) [Source:MGI Symbol;Acc:MGI:1345629]	protein_coding	3.0626
510	ENSMUSG00000025287	1.86704e-09	0.639199	0.77	0.241	4.31622e-05	Acot9	X	acyl-CoA thioesterase 9 [Source:MGI Symbol;Acc:MGI:1928939]	protein_coding	4.3649
511	ENSMUSG00000031021	1.66976e-08	0.635974	0.775	0.299	0.000386016	Tmem9b	7	TMEM9 domain family, member B [Source:MGI Symbol;Acc:MGI:1915254]	protein_coding	3.41339
512	ENSMUSG00000039697	5.31475e-07	0.630399	0.754	0.333	0.0122866	Ncoa7	10	nuclear receptor coactivator 7 [Source:MGI Symbol;Acc:MGI:2444847]	protein_coding	1.91057
513	ENSMUSG00000051950	2.695e-15	0.629077	0.775	0.333	6.23031e-11	B3glct	5	beta-3-glucosyltransferase [Source:MGI Symbol;Acc:MGI:2685903]	protein_coding	10.2055
514	ENSMUSG00000036561	5.13325e-07	0.624607	0.824	0.494	0.0118671	Ppp6r2	15	protein phosphatase 6, regulatory subunit 2 [Source:MGI Symbol;Acc:MGI:1918724]	protein_coding	1.92566
515	ENSMUSG00000046718	6.02935e-13	0.62294	0.743	0.207	1.39386e-08	Bst2	8	bone marrow stromal cell antigen 2 [Source:MGI Symbol;Acc:MGI:1916800]	protein_coding	7.85578
516	ENSMUSG00000026004	1.57191e-07	0.621215	0.824	0.379	0.00363394	Kansl1l	1	KAT8 regulatory NSL complex subunit 1-like [Source:MGI Symbol;Acc:MGI:1915941]	protein_coding	2.43962
517	ENSMUSG00000043004	2.22808e-08	0.62104	0.775	0.368	0.000515089	Gng2	14	guanine nucleotide binding protein (G protein), gamma 2 [Source:MGI Symbol;Acc:MGI:102705]	protein_coding	3.28812
518	ENSMUSG00000037570	1.08793e-06	0.620159	0.797	0.368	0.0251507	Mcrs1	15	microspherule protein 1 [Source:MGI Symbol;Acc:MGI:1858420]	protein_coding	1.59945
519	ENSMUSG00000039286	1.06492e-14	0.620043	0.658	0.103	2.46188e-10	Fndc3b	3	fibronectin type III domain containing 3B [Source:MGI Symbol;Acc:MGI:1919257]	protein_coding	9.60873
520	ENSMUSG00000056999	1.40026e-14	0.616439	0.786	0.207	3.23712e-10	Ide	19	insulin degrading enzyme [Source:MGI Symbol;Acc:MGI:96412]	protein_coding	9.48984
521	ENSMUSG00000036333	2.08837e-07	0.614018	0.668	0.218	0.00482789	Kidins220	12	kinase D-interacting substrate 220 [Source:MGI Symbol;Acc:MGI:1924730]	protein_coding	2.31624
522	ENSMUSG00000028843	9.54996e-08	0.613739	1	0.989	0.00220776	Sh3bgrl3	4	SH3 domain binding glutamic acid-rich protein-like 3 [Source:MGI Symbol;Acc:MGI:1920973]	protein_coding	2.65605
523	ENSMUSG00000038708	2.56702e-07	0.611487	0.802	0.368	0.00593443	Golga4	9	golgi autoantigen, golgin subfamily a, 4 [Source:MGI Symbol;Acc:MGI:1859646]	protein_coding	2.22662
524	ENSMUSG00000102805	1.33068e-06	0.611301	0.866	0.517	0.0307626	Gm37240	3	predicted gene, 37240 [Source:MGI Symbol;Acc:MGI:5610468]	protein_coding	1.51198
525	ENSMUSG00000000184	1.97792e-08	0.60962	0.824	0.345	0.000457255	Ccnd2	6	cyclin D2 [Source:MGI Symbol;Acc:MGI:88314]	protein_coding	3.33984
526	ENSMUSG00000025782	1.21015e-06	0.609191	0.813	0.391	0.0279762	Taf3	2	TATA-box binding protein associated factor 3 [Source:MGI Symbol;Acc:MGI:2388097]	protein_coding	1.55321
527	ENSMUSG00000039501	5.56747e-07	0.608965	0.679	0.241	0.0128709	Znfx1	2	zinc finger, NFX1-type containing 1 [Source:MGI Symbol;Acc:MGI:2138982]	protein_coding	1.89039
528	ENSMUSG00000044792	8.15973e-07	0.607843	0.807	0.379	0.0188637	Isca1	13	iron-sulfur cluster assembly 1 [Source:MGI Symbol;Acc:MGI:1916296]	protein_coding	1.72437
529	ENSMUSG00000034959	7.60477e-07	0.603208	0.754	0.356	0.0175807	Rubcnl	14	RUN and cysteine rich domain containing beclin 1 interacting protein like [Source:MGI Symbol;Acc:MGI:2685590]	protein_coding	1.75496
530	ENSMUSG00000015882	1.6942e-09	0.601565	0.802	0.379	3.91665e-05	Lcorl	5	ligand dependent nuclear receptor corepressor-like [Source:MGI Symbol;Acc:MGI:2651932]	protein_coding	4.40708
531	ENSMUSG00000030921	1.74313e-10	0.598336	1	1	4.02977e-06	Trim30a	7	tripartite motif-containing 30A [Source:MGI Symbol;Acc:MGI:98178]	protein_coding	5.39472
532	ENSMUSG00000066442	6.12259e-09	0.598067	0.866	0.414	0.000141542	Mthfs	9	5, 10-methenyltetrahydrofolate synthetase [Source:MGI Symbol;Acc:MGI:1340032]	protein_coding	3.84911
533	ENSMUSG00000027901	1.86433e-11	0.597126	0.765	0.207	4.30996e-07	Dennd2d	3	DENN/MADD domain containing 2D [Source:MGI Symbol;Acc:MGI:2181193]	protein_coding	6.36553
534	ENSMUSG00000020937	2.73521e-12	0.596318	0.861	0.517	6.32326e-08	Plcd3	11	phospholipase C, delta 3 [Source:MGI Symbol;Acc:MGI:107451]	protein_coding	7.19906
535	ENSMUSG00000029103	2.41906e-07	0.595601	0.567	0.161	0.00559239	Lrpap1	5	low density lipoprotein receptor-related protein associated protein 1 [Source:MGI Symbol;Acc:MGI:96829]	protein_coding	2.2524
536	ENSMUSG00000024008	7.89473e-07	0.594727	0.738	0.345	0.018251	Cpne5	17	copine V [Source:MGI Symbol;Acc:MGI:2385908]	protein_coding	1.73871
537	ENSMUSG00000028793	1.75897e-06	0.592358	0.818	0.437	0.0406638	Rnf19b	4	ring finger protein 19B [Source:MGI Symbol;Acc:MGI:1922484]	protein_coding	1.39079
538	ENSMUSG00000003418	1.25245e-06	0.592036	0.738	0.276	0.028954	St8sia6	2	ST8 alpha-N-acetyl-neuraminide alpha-2,8-sialyltransferase 6 [Source:MGI Symbol;Acc:MGI:2386797]	protein_coding	1.53829
539	ENSMUSG00000007617	1.01705e-14	0.591836	0.765	0.276	2.35123e-10	Homer1	13	homer scaffolding protein 1 [Source:MGI Symbol;Acc:MGI:1347345]	protein_coding	9.62871
540	ENSMUSG00000011158	1.60907e-06	0.59021	0.701	0.276	0.0371985	Brf1	12	BRF1, RNA polymerase III transcription initiation factor 90 kDa subunit [Source:MGI Symbol;Acc:MGI:1919558]	protein_coding	1.42947
541	ENSMUSG00000029022	8.22918e-09	0.589049	0.813	0.356	0.000190242	Miip	4	migration and invasion inhibitory protein [Source:MGI Symbol;Acc:MGI:106506]	protein_coding	3.72069
542	ENSMUSG00000003184	1.99847e-06	0.587741	0.829	0.437	0.0462007	Irf3	7	interferon regulatory factor 3 [Source:MGI Symbol;Acc:MGI:1859179]	protein_coding	1.33535
543	ENSMUSG00000028245	7.7887e-09	0.586533	0.786	0.345	0.000180059	Nsmaf	4	neutral sphingomyelinase (N-SMase) activation associated factor [Source:MGI Symbol;Acc:MGI:1341864]	protein_coding	3.74458
544	ENSMUSG00000089832	7.57486e-07	0.585585	0.786	0.333	0.0175116	Shkbp1	7	Sh3kbp1 binding protein 1 [Source:MGI Symbol;Acc:MGI:2385803]	protein_coding	1.75667
545	ENSMUSG00000006273	1.06123e-09	0.58524	0.813	0.287	2.45335e-05	Atp6v1b2	8	ATPase, H+ transporting, lysosomal V1 subunit B2 [Source:MGI Symbol;Acc:MGI:109618]	protein_coding	4.61024
546	ENSMUSG00000026696	1.54997e-06	0.583751	0.829	0.448	0.0358322	Vamp4	1	vesicle-associated membrane protein 4 [Source:MGI Symbol;Acc:MGI:1858730]	protein_coding	1.44573
547	ENSMUSG00000040520	1.99103e-12	0.581803	0.818	0.299	4.60287e-08	Manea	4	mannosidase, endo-alpha [Source:MGI Symbol;Acc:MGI:2444484]	protein_coding	7.33697
548	ENSMUSG00000037408	8.02424e-07	0.58163	0.818	0.402	0.0185504	Cnnm4	1	cyclin M4 [Source:MGI Symbol;Acc:MGI:2151060]	protein_coding	1.73165
549	ENSMUSG00000002204	1.10345e-07	0.581096	0.807	0.529	0.00255095	Napsa	7	napsin A aspartic peptidase [Source:MGI Symbol;Acc:MGI:109365]	protein_coding	2.5933
550	ENSMUSG00000033159	2.13975e-08	0.580561	0.775	0.345	0.000494668	Cnppd1	1	cyclin Pas1/PHO80 domain containing 1 [Source:MGI Symbol;Acc:MGI:1916421]	protein_coding	3.30569
551	ENSMUSG00000002778	7.608e-11	0.57961	0.743	0.264	1.75882e-06	Kdelr1	7	KDEL (Lys-Asp-Glu-Leu) endoplasmic reticulum protein retention receptor 1 [Source:MGI Symbol;Acc:MGI:1915387]	protein_coding	5.75478
552	ENSMUSG00000021978	6.11644e-07	0.574945	0.781	0.345	0.01414	Extl3	14	exostoses (multiple)-like 3 [Source:MGI Symbol;Acc:MGI:1860765]	protein_coding	1.84955
553	ENSMUSG00000027009	1.20906e-14	0.574298	0.749	0.218	2.79511e-10	Itga4	2	integrin alpha 4 [Source:MGI Symbol;Acc:MGI:96603]	protein_coding	9.5536
554	ENSMUSG00000029470	1.06753e-07	0.572967	0.706	0.241	0.00246791	P2rx4	5	purinergic receptor P2X, ligand-gated ion channel 4 [Source:MGI Symbol;Acc:MGI:1338859]	protein_coding	2.60767
555	ENSMUSG00000040943	5.08515e-10	0.572831	0.791	0.276	1.17559e-05	Tet2	3	tet methylcytosine dioxygenase 2 [Source:MGI Symbol;Acc:MGI:2443298]	protein_coding	4.92975
556	ENSMUSG00000048163	8.87771e-17	0.563802	0.695	0.103	2.05235e-12	Selplg	5	selectin, platelet (p-selectin) ligand [Source:MGI Symbol;Acc:MGI:106689]	protein_coding	11.6877
557	ENSMUSG00000022772	9.86447e-09	0.555946	0.813	0.425	0.000228047	Senp5	16	SUMO/sentrin specific peptidase 5 [Source:MGI Symbol;Acc:MGI:2443596]	protein_coding	3.64198
558	ENSMUSG00000096914	1.00626e-13	0.554742	0.781	0.356	2.32628e-09	Galntl6	8	UDP-N-acetyl-alpha-D-galactosamine:polypeptide N-acetylgalactosaminyltransferase-like 6 [Source:MGI Symbol;Acc:MGI:1913581]	protein_coding	8.63334
559	ENSMUSG00000056763	7.46398e-10	0.554421	0.829	0.356	1.72552e-05	Cspp1	1	centrosome and spindle pole associated protein 1 [Source:MGI Symbol;Acc:MGI:2681832]	protein_coding	4.76308
560	ENSMUSG00000032468	4.38859e-07	0.553143	0.818	0.368	0.0101456	Armc8	9	armadillo repeat containing 8 [Source:MGI Symbol;Acc:MGI:1921375]	protein_coding	1.99372
561	ENSMUSG00000040928	3.52705e-07	0.551114	0.797	0.356	0.00815383	S100pbp	4	S100P binding protein [Source:MGI Symbol;Acc:MGI:1921898]	protein_coding	2.08864
562	ENSMUSG00000041779	1.17859e-10	0.55046	0.77	0.322	2.72467e-06	Tram2	1	translocating chain-associating membrane protein 2 [Source:MGI Symbol;Acc:MGI:1924817]	protein_coding	5.56469
563	ENSMUSG00000002428	5.87946e-07	0.548269	0.749	0.276	0.0135921	Hltf	3	helicase-like transcription factor [Source:MGI Symbol;Acc:MGI:1196437]	protein_coding	1.86671
564	ENSMUSG00000049755	1.71133e-06	0.542972	0.749	0.299	0.0395625	Zfp672	11	zinc finger protein 672 [Source:MGI Symbol;Acc:MGI:2442105]	protein_coding	1.40272
565	ENSMUSG00000042229	2.59571e-07	0.542207	0.77	0.31	0.00600076	Rabif	1	RAB interacting factor [Source:MGI Symbol;Acc:MGI:2138605]	protein_coding	2.22179
566	ENSMUSG00000032376	5.75414e-09	0.540519	0.781	0.241	0.000133024	Usp3	9	ubiquitin specific peptidase 3 [Source:MGI Symbol;Acc:MGI:2152450]	protein_coding	3.87607
567	ENSMUSG00000000594	1.24769e-07	0.539184	0.797	0.402	0.00288441	Gm2a	11	GM2 ganglioside activator protein [Source:MGI Symbol;Acc:MGI:95762]	protein_coding	2.53994
568	ENSMUSG00000022197	2.14358e-08	0.538713	0.781	0.356	0.000495552	Pdzd2	15	PDZ domain containing 2 [Source:MGI Symbol;Acc:MGI:1922394]	protein_coding	3.30491
569	ENSMUSG00000033487	3.1042e-09	0.538253	0.786	0.299	7.17628e-05	Fndc3a	14	fibronectin type III domain containing 3A [Source:MGI Symbol;Acc:MGI:1196463]	protein_coding	4.1441
570	ENSMUSG00000024014	1.32248e-06	0.536035	0.936	0.598	0.0305731	Pim1	17	proviral integration site 1 [Source:MGI Symbol;Acc:MGI:97584]	protein_coding	1.51466
571	ENSMUSG00000040936	4.05725e-08	0.535891	0.786	0.333	0.000937955	Ulk4	9	unc-51-like kinase 4 [Source:MGI Symbol;Acc:MGI:1921622]	protein_coding	3.02782
572	ENSMUSG00000063445	1.768e-06	0.532745	0.807	0.391	0.0408727	Nmral1	16	NmrA-like family domain containing 1 [Source:MGI Symbol;Acc:MGI:1915074]	protein_coding	1.38857
573	ENSMUSG00000027669	1.64507e-10	0.531913	0.658	0.149	3.80307e-06	Gnb4	3	guanine nucleotide binding protein (G protein), beta 4 [Source:MGI Symbol;Acc:MGI:104581]	protein_coding	5.41987
574	ENSMUSG00000043207	1.08363e-08	0.527371	0.743	0.287	0.000250513	Zmpste24	4	zinc metallopeptidase, STE24 [Source:MGI Symbol;Acc:MGI:1890508]	protein_coding	3.60117
575	ENSMUSG00000035967	2.44896e-07	0.527101	0.797	0.391	0.00566151	Ints6l	X	integrator complex subunit 6 like [Source:MGI Symbol;Acc:MGI:2442593]	protein_coding	2.24707
576	ENSMUSG00000002064	6.01087e-08	0.524289	0.738	0.241	0.00138959	Sdf2	11	stromal cell derived factor 2 [Source:MGI Symbol;Acc:MGI:108019]	protein_coding	2.85711
577	ENSMUSG00000030067	1.59053e-06	0.523563	0.872	0.517	0.0367699	Foxp1	6	forkhead box P1 [Source:MGI Symbol;Acc:MGI:1914004]	protein_coding	1.43451
578	ENSMUSG00000039703	2.98858e-08	0.523052	0.759	0.287	0.0006909	Nploc4	11	NPL4 homolog, ubiquitin recognition factor [Source:MGI Symbol;Acc:MGI:2679787]	protein_coding	3.16058
579	ENSMUSG00000026849	9.17647e-07	0.522389	0.781	0.368	0.0212142	Tor1a	2	torsin family 1, member A (torsin A) [Source:MGI Symbol;Acc:MGI:1353568]	protein_coding	1.67337
580	ENSMUSG00000020375	2.30618e-09	0.517438	0.738	0.299	5.33144e-05	Rufy1	11	RUN and FYVE domain containing 1 [Source:MGI Symbol;Acc:MGI:2429762]	protein_coding	4.27316
581	ENSMUSG00000022965	9.90876e-07	0.516607	0.925	0.471	0.0229071	Ifngr2	16	interferon gamma receptor 2 [Source:MGI Symbol;Acc:MGI:107654]	protein_coding	1.64003
582	ENSMUSG00000020778	1.02236e-06	0.51509	0.797	0.345	0.0236349	Ten1	11	TEN1 telomerase capping complex subunit [Source:MGI Symbol;Acc:MGI:1916785]	protein_coding	1.62645
583	ENSMUSG00000040774	1.06448e-06	0.514913	0.85	0.46	0.0246087	Cept1	3	choline/ethanolaminephosphotransferase 1 [Source:MGI Symbol;Acc:MGI:2139793]	protein_coding	1.60891
584	ENSMUSG00000019528	1.02811e-07	0.514689	0.824	0.391	0.0023768	Gyg	3	glycogenin [Source:MGI Symbol;Acc:MGI:1351614]	protein_coding	2.62401
585	ENSMUSG00000000631	4.83674e-10	0.512937	0.749	0.264	1.11816e-05	Myo18a	11	myosin XVIIIA [Source:MGI Symbol;Acc:MGI:2667185]	protein_coding	4.9515
586	ENSMUSG00000037062	6.92661e-07	0.509513	0.845	0.46	0.0160129	Sh3glb1	3	SH3-domain GRB2-like B1 (endophilin) [Source:MGI Symbol;Acc:MGI:1859730]	protein_coding	1.79553
587	ENSMUSG00000022311	2.52014e-16	0.509057	0.813	0.287	5.82605e-12	Csmd3	15	CUB and Sushi multiple domains 3 [Source:MGI Symbol;Acc:MGI:2386403]	protein_coding	11.2346
588	ENSMUSG00000078784	2.31773e-07	0.508261	0.824	0.46	0.00535813	Rbis	3	ribosomal biogenesis factor [Source:MGI Symbol;Acc:MGI:1916376]	protein_coding	2.27099
589	ENSMUSG00000055720	1.77164e-06	0.506653	0.845	0.425	0.0409567	Ubl7	9	ubiquitin-like 7 (bone marrow stromal cell-derived) [Source:MGI Symbol;Acc:MGI:1916709]	protein_coding	1.38767
590	ENSMUSG00000043153	1.3155e-08	0.506036	0.722	0.276	0.000304117	Crppa	12	CDP-L-ribitol pyrophosphorylase A [Source:MGI Symbol;Acc:MGI:1923097]	protein_coding	3.51696
591	ENSMUSG00000074813	3.70153e-09	0.50601	0.775	0.322	8.55719e-05	Morrbid	2	myeloid RNA regulator of BCL2L11 induced cell death [Source:MGI Symbol;Acc:MGI:3652191]	lncRNA	4.06767
592	ENSMUSG00000028677	1.22189e-09	0.505183	0.797	0.379	2.82476e-05	Rnf220	4	ring finger protein 220 [Source:MGI Symbol;Acc:MGI:1913993]	protein_coding	4.54902
593	ENSMUSG00000057715	1.24363e-11	0.503319	0.84	0.46	2.87503e-07	A830018L16Rik	1	RIKEN cDNA A830018L16 gene [Source:MGI Symbol;Acc:MGI:2444149]	protein_coding	6.54136
594	ENSMUSG00000022789	1.56607e-06	0.502302	0.813	0.391	0.0362044	Dnm1l	16	dynamin 1-like [Source:MGI Symbol;Acc:MGI:1921256]	protein_coding	1.44124
595	ENSMUSG00000018983	2.81622e-08	0.500385	0.797	0.356	0.000651054	E2f2	4	E2F transcription factor 2 [Source:MGI Symbol;Acc:MGI:1096341]	protein_coding	3.18638
596	ENSMUSG00000035202	9.11781e-07	0.499209	0.968	0.966	0.0210785	Lars2	9	leucyl-tRNA synthetase, mitochondrial [Source:MGI Symbol;Acc:MGI:2142973]	protein_coding	1.67616
597	ENSMUSG00000020601	3.82732e-07	0.498954	0.722	0.264	0.00884801	Trib2	12	tribbles pseudokinase 2 [Source:MGI Symbol;Acc:MGI:2145021]	protein_coding	2.05315
598	ENSMUSG00000000711	1.85176e-06	0.498015	0.727	0.287	0.042809	Rab5b	10	RAB5B, member RAS oncogene family [Source:MGI Symbol;Acc:MGI:105938]	protein_coding	1.36847
599	ENSMUSG00000038582	1.02532e-10	0.495073	0.802	0.253	2.37034e-06	Pptc7	5	PTC7 protein phosphatase homolog [Source:MGI Symbol;Acc:MGI:2444593]	protein_coding	5.62519
600	ENSMUSG00000045165	3.62548e-11	0.49104	0.701	0.161	8.38139e-07	AI467606	7	expressed sequence AI467606 [Source:MGI Symbol;Acc:MGI:2141979]	protein_coding	6.07668
601	ENSMUSG00000029432	4.56837e-07	0.486201	0.733	0.276	0.0105612	Nipsnap2	5	nipsnap homolog 2 [Source:MGI Symbol;Acc:MGI:1278343]	protein_coding	1.97629
602	ENSMUSG00000033720	1.75563e-06	0.483116	0.759	0.31	0.0405866	Sfxn5	6	sideroflexin 5 [Source:MGI Symbol;Acc:MGI:2137681]	protein_coding	1.39162
603	ENSMUSG00000041301	2.25485e-09	0.482882	0.824	0.471	5.21276e-05	Cftr	6	cystic fibrosis transmembrane conductance regulator [Source:MGI Symbol;Acc:MGI:88388]	protein_coding	4.28293
604	ENSMUSG00000029249	1.79289e-06	0.478507	0.797	0.333	0.0414481	Rest	5	RE1-silencing transcription factor [Source:MGI Symbol;Acc:MGI:104897]	protein_coding	1.3825
605	ENSMUSG00000032410	4.81503e-07	0.478262	0.797	0.368	0.0111314	Xrn1	9	5'-3' exoribonuclease 1 [Source:MGI Symbol;Acc:MGI:891964]	protein_coding	1.95345
606	ENSMUSG00000052013	2.09185e-06	0.47635	0.85	0.437	0.0483594	Btla	16	B and T lymphocyte associated [Source:MGI Symbol;Acc:MGI:2658978]	protein_coding	1.31552
607	ENSMUSG00000021578	1.59616e-07	0.474828	0.743	0.253	0.00369001	Ccdc127	13	coiled-coil domain containing 127 [Source:MGI Symbol;Acc:MGI:1914683]	protein_coding	2.43297
608	ENSMUSG00000031600	8.3554e-08	0.474639	0.658	0.207	0.0019316	Vps37a	8	vacuolar protein sorting 37A [Source:MGI Symbol;Acc:MGI:1261835]	protein_coding	2.71408
609	ENSMUSG00000092094	1.72222e-18	0.474536	0.754	0.253	3.98143e-14	Zfp804b	5	zinc finger protein 804B [Source:MGI Symbol;Acc:MGI:2685287]	protein_coding	13.4
610	ENSMUSG00000111839	7.79391e-09	0.472941	0.786	0.31	0.00018018	Gm39383	9	predicted gene, 39383 [Source:MGI Symbol;Acc:MGI:5622268]	lncRNA	3.74429
611	ENSMUSG00000021395	1.16642e-07	0.470292	0.866	0.414	0.00269653	Spin1	13	spindlin 1 [Source:MGI Symbol;Acc:MGI:109242]	protein_coding	2.56919
612	ENSMUSG00000097207	8.46561e-08	0.468785	0.882	0.575	0.00195708	6030443J06Rik	5	RIKEN cDNA 6030443J06 gene [Source:MGI Symbol;Acc:MGI:2444595]	lncRNA	2.70839
613	ENSMUSG00000031864	1.10168e-06	0.467578	0.717	0.253	0.0254686	Ints10	8	integrator complex subunit 10 [Source:MGI Symbol;Acc:MGI:1918135]	protein_coding	1.59399
614	ENSMUSG00000022139	3.57614e-08	0.466248	0.749	0.333	0.000826732	Mbnl2	14	muscleblind like splicing factor 2 [Source:MGI Symbol;Acc:MGI:2145597]	protein_coding	3.08264
615	ENSMUSG00000027366	1.1922e-07	0.46507	0.813	0.356	0.00275613	Sppl2a	2	signal peptide peptidase like 2A [Source:MGI Symbol;Acc:MGI:1913802]	protein_coding	2.5597
616	ENSMUSG00000020893	9.82859e-07	0.464518	0.791	0.402	0.0227217	Per1	11	period circadian clock 1 [Source:MGI Symbol;Acc:MGI:1098283]	protein_coding	1.64356
617	ENSMUSG00000015522	3.16043e-07	0.463437	0.802	0.368	0.00730628	Arnt	3	aryl hydrocarbon receptor nuclear translocator [Source:MGI Symbol;Acc:MGI:88071]	protein_coding	2.1363
618	ENSMUSG00000072872	8.94569e-07	0.462345	0.84	0.402	0.0206807	Rybp	6	RING1 and YY1 binding protein [Source:MGI Symbol;Acc:MGI:1929059]	protein_coding	1.68444
619	ENSMUSG00000045482	1.5902e-06	0.460268	0.856	0.414	0.0367623	Trrap	5	transformation/transcription domain-associated protein [Source:MGI Symbol;Acc:MGI:2153272]	protein_coding	1.4346
620	ENSMUSG00000050106	4.83313e-07	0.457063	0.77	0.287	0.0111732	Tmc8	11	transmembrane channel-like gene family 8 [Source:MGI Symbol;Acc:MGI:2669037]	protein_coding	1.95182
621	ENSMUSG00000039968	7.6118e-07	0.455455	0.807	0.448	0.0175969	Rsbn1l	5	round spermatid basic protein 1-like [Source:MGI Symbol;Acc:MGI:3036237]	protein_coding	1.75456
622	ENSMUSG00000021709	1.24524e-06	0.451855	0.845	0.425	0.0287874	Erbin	13	Erbb2 interacting protein [Source:MGI Symbol;Acc:MGI:1890169]	protein_coding	1.5408
623	ENSMUSG00000003363	2.09097e-12	0.451071	0.717	0.149	4.83391e-08	Pld3	7	phospholipase D family, member 3 [Source:MGI Symbol;Acc:MGI:1333782]	protein_coding	7.3157
624	ENSMUSG00000030541	8.62073e-08	0.449721	0.749	0.299	0.00199294	Idh2	7	isocitrate dehydrogenase 2 (NADP+), mitochondrial [Source:MGI Symbol;Acc:MGI:96414]	protein_coding	2.70051
625	ENSMUSG00000029098	5.30745e-09	0.447735	0.69	0.184	0.000122698	Acox3	5	acyl-Coenzyme A oxidase 3, pristanoyl [Source:MGI Symbol;Acc:MGI:1933156]	protein_coding	3.91116
626	ENSMUSG00000021767	3.79124e-11	0.447481	0.77	0.264	8.76459e-07	Kat6b	14	K(lysine) acetyltransferase 6B [Source:MGI Symbol;Acc:MGI:1858746]	protein_coding	6.05727
627	ENSMUSG00000028999	6.27603e-09	0.446763	0.743	0.241	0.000145089	Rint1	5	RAD50 interactor 1 [Source:MGI Symbol;Acc:MGI:1916233]	protein_coding	3.83837
628	ENSMUSG00000020697	6.27073e-07	0.446716	0.738	0.264	0.0144967	Lig3	11	ligase III, DNA, ATP-dependent [Source:MGI Symbol;Acc:MGI:109152]	protein_coding	1.83873
629	ENSMUSG00000032570	6.41695e-08	0.445923	0.781	0.356	0.00148347	Atp2c1	9	ATPase, Ca++-sequestering [Source:MGI Symbol;Acc:MGI:1889008]	protein_coding	2.82872
630	ENSMUSG00000040250	2.22576e-10	0.44345	0.797	0.287	5.14552e-06	Ints13	6	integrator complex subunit 13 [Source:MGI Symbol;Acc:MGI:1918427]	protein_coding	5.28857
631	ENSMUSG00000036632	1.97728e-07	0.443246	0.802	0.379	0.00457107	Alg5	3	asparagine-linked glycosylation 5 (dolichyl-phosphate beta-glucosyltransferase) [Source:MGI Symbol;Acc:MGI:1913498]	protein_coding	2.33998
632	ENSMUSG00000023947	3.95846e-09	0.442864	0.872	0.31	9.15117e-05	Nfkbie	17	nuclear factor of kappa light polypeptide gene enhancer in B cells inhibitor, epsilon [Source:MGI Symbol;Acc:MGI:1194908]	protein_coding	4.03852
633	ENSMUSG00000049092	4.38115e-09	0.441679	0.706	0.195	0.000101283	Gpr137c	14	G protein-coupled receptor 137C [Source:MGI Symbol;Acc:MGI:1917963]	protein_coding	3.99446
634	ENSMUSG00000037860	6.83618e-07	0.440807	0.797	0.391	0.0158039	Aim2	1	absent in melanoma 2 [Source:MGI Symbol;Acc:MGI:2686159]	protein_coding	1.80124
635	ENSMUSG00000021357	6.89933e-07	0.440007	0.834	0.425	0.0159499	Exoc2	13	exocyst complex component 2 [Source:MGI Symbol;Acc:MGI:1913732]	protein_coding	1.79724
636	ENSMUSG00000096210	6.56156e-12	0.439826	0.69	0.138	1.5169e-07	H1f0	15	H1 histone family, member 0 [Source:MGI Symbol;Acc:MGI:95893]	protein_coding	6.81904
637	ENSMUSG00000028496	2.37735e-10	0.439725	0.775	0.31	5.49597e-06	Mllt3	4	myeloid/lymphoid or mixed-lineage leukemia; translocated to, 3 [Source:MGI Symbol;Acc:MGI:1917372]	protein_coding	5.25996
638	ENSMUSG00000030327	2.88012e-09	0.436889	0.791	0.299	6.65826e-05	Necap1	6	NECAP endocytosis associated 1 [Source:MGI Symbol;Acc:MGI:1914852]	protein_coding	4.17664
639	ENSMUSG00000053119	6.17695e-08	0.436256	0.824	0.345	0.00142799	Chmp3	6	charged multivesicular body protein 3 [Source:MGI Symbol;Acc:MGI:1913950]	protein_coding	2.84528
640	ENSMUSG00000024340	5.21427e-08	0.435116	0.84	0.379	0.00120543	Btnl2	17	butyrophilin-like 2 [Source:MGI Symbol;Acc:MGI:1859549]	protein_coding	2.91886
641	ENSMUSG00000015790	1.54929e-06	0.434206	0.604	0.195	0.0358164	Surf1	2	surfeit gene 1 [Source:MGI Symbol;Acc:MGI:98443]	protein_coding	1.44592
642	ENSMUSG00000020409	7.52755e-07	0.430954	0.791	0.322	0.0174022	Slu7	11	SLU7 splicing factor homolog (S. cerevisiae) [Source:MGI Symbol;Acc:MGI:2385598]	protein_coding	1.7594
643	ENSMUSG00000034612	3.27053e-09	0.429513	0.706	0.218	7.5608e-05	Chst11	10	carbohydrate sulfotransferase 11 [Source:MGI Symbol;Acc:MGI:1927166]	protein_coding	4.12143
644	ENSMUSG00000060475	6.78675e-08	0.428168	0.888	0.598	0.00156896	Wtap	17	Wilms tumour 1-associating protein [Source:MGI Symbol;Acc:MGI:1926395]	protein_coding	2.80439
645	ENSMUSG00000000056	3.0379e-07	0.426148	0.61	0.184	0.00702302	Narf	11	nuclear prelamin A recognition factor [Source:MGI Symbol;Acc:MGI:1914858]	protein_coding	2.15348
646	ENSMUSG00000027953	1.91065e-06	0.425205	0.781	0.391	0.0441704	Slc50a1	3	solute carrier family 50 (sugar transporter), member 1 [Source:MGI Symbol;Acc:MGI:107417]	protein_coding	1.35487
647	ENSMUSG00000031751	6.90434e-07	0.423709	0.791	0.391	0.0159615	Amfr	8	autocrine motility factor receptor [Source:MGI Symbol;Acc:MGI:1345634]	protein_coding	1.79693
648	ENSMUSG00000046808	9.74648e-07	0.419392	0.861	0.425	0.0225319	Atp10d	5	ATPase, class V, type 10D [Source:MGI Symbol;Acc:MGI:2450125]	polymorphic_pseudogene	1.6472
649	ENSMUSG00000026766	2.91058e-07	0.41485	0.781	0.356	0.00672868	Mmadhc	2	methylmalonic aciduria (cobalamin deficiency) cblD type, with homocystinuria [Source:MGI Symbol;Acc:MGI:1923786]	protein_coding	2.17207
650	ENSMUSG00000022637	6.98831e-08	0.414593	0.807	0.379	0.00161556	Cblb	16	Casitas B-lineage lymphoma b [Source:MGI Symbol;Acc:MGI:2146430]	protein_coding	2.79168
651	ENSMUSG00000026470	5.91071e-08	0.413394	0.781	0.264	0.00136644	Stx6	1	syntaxin 6 [Source:MGI Symbol;Acc:MGI:1926235]	protein_coding	2.86441
652	ENSMUSG00000058706	9.29245e-07	0.411796	0.674	0.23	0.0214823	0610030E20Rik	6	RIKEN cDNA 0610030E20 gene [Source:MGI Symbol;Acc:MGI:1915614]	protein_coding	1.66792
653	ENSMUSG00000048249	1.70505e-08	0.411451	0.722	0.241	0.000394174	Crebrf	17	CREB3 regulatory factor [Source:MGI Symbol;Acc:MGI:1924378]	protein_coding	3.40431
654	ENSMUSG00000075270	2.74055e-13	0.410622	0.818	0.425	6.33561e-09	Pde11a	2	phosphodiesterase 11A [Source:MGI Symbol;Acc:MGI:3036251]	protein_coding	8.19821
655	ENSMUSG00000035356	1.11966e-08	0.410362	0.781	0.276	0.000258843	Nfkbiz	16	nuclear factor of kappa light polypeptide gene enhancer in B cells inhibitor, zeta [Source:MGI Symbol;Acc:MGI:1931595]	protein_coding	3.58696
656	ENSMUSG00000014905	1.66216e-09	0.409528	0.781	0.299	3.84258e-05	Dnajb9	12	DnaJ heat shock protein family (Hsp40) member B9 [Source:MGI Symbol;Acc:MGI:1351618]	protein_coding	4.41538
657	ENSMUSG00000029672	1.49442e-06	0.40668	0.84	0.448	0.0345481	Fam3c	6	family with sequence similarity 3, member C [Source:MGI Symbol;Acc:MGI:107892]	protein_coding	1.46158
658	ENSMUSG00000049659	8.60088e-07	0.404152	0.834	0.437	0.0198835	Aftph	11	aftiphilin [Source:MGI Symbol;Acc:MGI:1923012]	protein_coding	1.70151
659	ENSMUSG00000042305	1.52001e-06	0.401211	0.765	0.322	0.0351397	Tmem183a	1	transmembrane protein 183A [Source:MGI Symbol;Acc:MGI:1914729]	protein_coding	1.4542
660	ENSMUSG00000036503	5.212e-11	0.398063	0.754	0.218	1.20491e-06	Rnf13	3	ring finger protein 13 [Source:MGI Symbol;Acc:MGI:1346341]	protein_coding	5.91905
661	ENSMUSG00000031109	4.54773e-08	0.39666	0.754	0.253	0.00105134	Enox2	X	ecto-NOX disulfide-thiol exchanger 2 [Source:MGI Symbol;Acc:MGI:2384799]	protein_coding	2.97826
662	ENSMUSG00000038280	3.02776e-08	0.394168	0.743	0.299	0.000699957	Ostm1	10	osteopetrosis associated transmembrane protein 1 [Source:MGI Symbol;Acc:MGI:2655574]	protein_coding	3.15493
663	ENSMUSG00000002332	1.31969e-08	0.391809	0.679	0.195	0.000305085	Dhrs1	14	dehydrogenase/reductase (SDR family) member 1 [Source:MGI Symbol;Acc:MGI:1196314]	protein_coding	3.51558
664	ENSMUSG00000034042	9.12533e-07	0.390974	0.824	0.414	0.0210959	Gpbp1l1	4	GC-rich promoter binding protein 1-like 1 [Source:MGI Symbol;Acc:MGI:1924360]	protein_coding	1.6758
665	ENSMUSG00000024759	1.34576e-07	0.388528	0.85	0.448	0.00311112	Atl3	19	atlastin GTPase 3 [Source:MGI Symbol;Acc:MGI:1924270]	protein_coding	2.50708
666	ENSMUSG00000090394	1.26151e-07	0.388157	0.786	0.345	0.00291636	4930523C07Rik	1	RIKEN cDNA 4930523C07 gene [Source:MGI Symbol;Acc:MGI:1914897]	protein_coding	2.53516
667	ENSMUSG00000038274	1.65671e-06	0.38697	1	1	0.0382998	Fau	19	Finkel-Biskis-Reilly murine sarcoma virus (FBR-MuSV) ubiquitously expressed (fox derived) [Source:MGI Symbol;Acc:MGI:102547]	protein_coding	1.4168
668	ENSMUSG00000020326	6.88971e-07	0.385937	0.797	0.391	0.0159276	Ccng1	11	cyclin G1 [Source:MGI Symbol;Acc:MGI:102890]	protein_coding	1.79785
669	ENSMUSG00000037731	1.23248e-06	0.384961	0.834	0.402	0.0284925	Themis2	4	thymocyte selection associated family member 2 [Source:MGI Symbol;Acc:MGI:2446213]	protein_coding	1.54527
670	ENSMUSG00000041992	1.83541e-06	0.383524	0.807	0.448	0.042431	Rapgef5	12	Rap guanine nucleotide exchange factor (GEF) 5 [Source:MGI Symbol;Acc:MGI:2444365]	protein_coding	1.37232
671	ENSMUSG00000017400	1.09424e-13	0.38091	0.743	0.218	2.52967e-09	Stac2	11	SH3 and cysteine rich domain 2 [Source:MGI Symbol;Acc:MGI:2144518]	protein_coding	8.59694
672	ENSMUSG00000050721	2.00882e-06	0.380559	0.781	0.379	0.0464398	Plekho2	9	pleckstrin homology domain containing, family O member 2 [Source:MGI Symbol;Acc:MGI:2143132]	protein_coding	1.33311
673	ENSMUSG00000024063	8.04436e-07	0.380527	0.775	0.425	0.0185969	Lbh	17	limb-bud and heart [Source:MGI Symbol;Acc:MGI:1925139]	protein_coding	1.73056
674	ENSMUSG00000045594	2.96759e-07	0.379828	0.759	0.322	0.00686047	Glb1	9	galactosidase, beta 1 [Source:MGI Symbol;Acc:MGI:88151]	protein_coding	2.16365
675	ENSMUSG00000027381	3.12437e-15	0.378967	0.701	0.092	7.22291e-11	Bcl2l11	2	BCL2-like 11 (apoptosis facilitator) [Source:MGI Symbol;Acc:MGI:1197519]	protein_coding	10.1413
676	ENSMUSG00000056602	8.55164e-07	0.378551	0.754	0.356	0.0197697	Fry	5	FRY microtubule binding protein [Source:MGI Symbol;Acc:MGI:2443895]	protein_coding	1.704
677	ENSMUSG00000055296	6.47211e-07	0.374649	0.802	0.379	0.0149622	Tmem245	4	transmembrane protein 245 [Source:MGI Symbol;Acc:MGI:2445107]	protein_coding	1.825
678	ENSMUSG00000026664	3.0269e-09	0.374346	0.711	0.195	6.99758e-05	Phyh	2	phytanoyl-CoA hydroxylase [Source:MGI Symbol;Acc:MGI:891978]	protein_coding	4.15505
679	ENSMUSG00000000976	5.25066e-07	0.373911	0.781	0.368	0.0121385	Heatr6	11	HEAT repeat containing 6 [Source:MGI Symbol;Acc:MGI:1919790]	protein_coding	1.91584
680	ENSMUSG00000029729	1.22772e-09	0.372694	0.727	0.207	2.83823e-05	Zkscan1	5	zinc finger with KRAB and SCAN domains 1 [Source:MGI Symbol;Acc:MGI:1921820]	protein_coding	4.54695
681	ENSMUSG00000097725	1.41052e-06	0.37268	0.775	0.31	0.0326084	4930593A02Rik	3	RIKEN cDNA 4930593A02 gene [Source:MGI Symbol;Acc:MGI:1923132]	lncRNA	1.48667
682	ENSMUSG00000036594	2.52778e-07	0.371534	1	1	0.00584371	H2-Aa	17	histocompatibility 2, class II antigen A, alpha [Source:MGI Symbol;Acc:MGI:95895]	protein_coding	2.23331
683	ENSMUSG00000038240	1.86766e-07	0.370768	0.818	0.414	0.00431766	Pdss2	10	prenyl (solanesyl) diphosphate synthase, subunit 2 [Source:MGI Symbol;Acc:MGI:1918615]	protein_coding	2.36475
684	ENSMUSG00000002365	1.76629e-06	0.36624	0.797	0.379	0.0408332	Snx9	17	sorting nexin 9 [Source:MGI Symbol;Acc:MGI:1913866]	protein_coding	1.38899
685	ENSMUSG00000038886	5.45407e-10	0.364015	0.743	0.253	1.26087e-05	Man2a2	7	mannosidase 2, alpha 2 [Source:MGI Symbol;Acc:MGI:2150656]	protein_coding	4.89933
686	ENSMUSG00000045679	2.94474e-09	0.363965	0.749	0.287	6.80765e-05	Pqlc3	12	PQ loop repeat containing [Source:MGI Symbol;Acc:MGI:2444067]	protein_coding	4.167
687	ENSMUSG00000064215	1.412e-08	0.363492	0.77	0.253	0.000326425	Ifi27	12	interferon, alpha-inducible protein 27 [Source:MGI Symbol;Acc:MGI:1277180]	protein_coding	3.48622
688	ENSMUSG00000031490	3.68552e-07	0.358134	0.77	0.287	0.00852019	Eif4ebp1	8	eukaryotic translation initiation factor 4E binding protein 1 [Source:MGI Symbol;Acc:MGI:103267]	protein_coding	2.06955
689	ENSMUSG00000004270	6.31062e-07	0.357396	0.818	0.402	0.0145889	Lpcat3	6	lysophosphatidylcholine acyltransferase 3 [Source:MGI Symbol;Acc:MGI:1315211]	protein_coding	1.83598
690	ENSMUSG00000053754	1.67178e-08	0.35719	0.813	0.368	0.000386481	Chd8	14	chromodomain helicase DNA binding protein 8 [Source:MGI Symbol;Acc:MGI:1915022]	protein_coding	3.41287
691	ENSMUSG00000073421	5.29398e-13	0.357156	1	1	1.22386e-08	H2-Ab1	17	histocompatibility 2, class II antigen A, beta 1 [Source:MGI Symbol;Acc:MGI:103070]	protein_coding	7.91227
692	ENSMUSG00000026616	4.63533e-09	0.355068	0.845	0.368	0.00010716	Cr2	1	complement receptor 2 [Source:MGI Symbol;Acc:MGI:88489]	protein_coding	3.96997
693	ENSMUSG00000032776	7.16556e-08	0.354972	0.77	0.31	0.00165653	Mctp2	7	multiple C2 domains, transmembrane 2 [Source:MGI Symbol;Acc:MGI:2685335]	protein_coding	2.7808
694	ENSMUSG00000028538	5.97813e-07	0.354094	0.84	0.379	0.0138202	St3gal3	4	ST3 beta-galactoside alpha-2,3-sialyltransferase 3 [Source:MGI Symbol;Acc:MGI:1316659]	protein_coding	1.85948
695	ENSMUSG00000001901	5.29962e-07	0.35227	0.802	0.425	0.0122517	Kcnh6	11	potassium voltage-gated channel, subfamily H (eag-related), member 6 [Source:MGI Symbol;Acc:MGI:2684139]	protein_coding	1.9118
696	ENSMUSG00000017119	3.4713e-09	0.352262	0.717	0.218	8.02495e-05	Nbr1	11	NBR1, autophagy cargo receptor [Source:MGI Symbol;Acc:MGI:108498]	protein_coding	4.09556
697	ENSMUSG00000022601	1.14225e-06	0.352053	0.845	0.368	0.0264066	Zbtb11	16	zinc finger and BTB domain containing 11 [Source:MGI Symbol;Acc:MGI:2443876]	protein_coding	1.57829
698	ENSMUSG00000031168	5.33444e-10	0.350254	0.663	0.161	1.23322e-05	Ebp	X	phenylalkylamine Ca2+ antagonist (emopamil) binding protein [Source:MGI Symbol;Acc:MGI:107822]	protein_coding	4.90896
699	ENSMUSG00000031402	3.07295e-12	0.350097	0.684	0.126	7.10405e-08	Mpp1	X	membrane protein, palmitoylated [Source:MGI Symbol;Acc:MGI:105941]	protein_coding	7.14849
700	ENSMUSG00000049502	1.40279e-10	0.349955	0.797	0.322	3.24297e-06	Dtx3l	16	deltex 3-like, E3 ubiquitin ligase [Source:MGI Symbol;Acc:MGI:2656973]	protein_coding	5.48906
701	ENSMUSG00000026946	1.98993e-07	0.34984	0.786	0.345	0.00460031	Nmi	2	N-myc (and STAT) interactor [Source:MGI Symbol;Acc:MGI:1928368]	protein_coding	2.33721
702	ENSMUSG00000038312	1.16168e-06	0.348645	0.797	0.368	0.0268557	Edem2	2	ER degradation enhancer, mannosidase alpha-like 2 [Source:MGI Symbol;Acc:MGI:1915540]	protein_coding	1.57096
703	ENSMUSG00000034708	1.10162e-08	0.347477	0.754	0.264	0.000254672	Grn	11	granulin [Source:MGI Symbol;Acc:MGI:95832]	protein_coding	3.59402
704	ENSMUSG00000022468	1.02879e-08	0.346951	0.759	0.276	0.000237836	Endou	15	endonuclease, polyU-specific [Source:MGI Symbol;Acc:MGI:97746]	protein_coding	3.62372
705	ENSMUSG00000019731	2.78127e-09	0.345787	0.695	0.184	6.42975e-05	Slc35e1	8	solute carrier family 35, member E1 [Source:MGI Symbol;Acc:MGI:2142403]	protein_coding	4.19181
706	ENSMUSG00000062232	8.72118e-08	0.345208	0.813	0.345	0.00201616	Rapgef2	3	Rap guanine nucleotide exchange factor (GEF) 2 [Source:MGI Symbol;Acc:MGI:2659071]	protein_coding	2.69547
707	ENSMUSG00000029577	4.14889e-08	0.344792	0.727	0.23	0.00095914	Ube3b	5	ubiquitin protein ligase E3B [Source:MGI Symbol;Acc:MGI:1891295]	protein_coding	3.01812
708	ENSMUSG00000022498	1.16534e-08	0.343508	0.818	0.379	0.000269404	Txndc11	16	thioredoxin domain containing 11 [Source:MGI Symbol;Acc:MGI:1923620]	protein_coding	3.5696
709	ENSMUSG00000022364	4.05914e-07	0.341275	0.743	0.287	0.00938392	Tbc1d31	15	TBC1 domain family, member 31 [Source:MGI Symbol;Acc:MGI:2684931]	protein_coding	2.02762
710	ENSMUSG00000028657	7.09759e-08	0.340779	0.802	0.356	0.00164082	Ppt1	4	palmitoyl-protein thioesterase 1 [Source:MGI Symbol;Acc:MGI:1298204]	protein_coding	2.78494
711	ENSMUSG00000014748	5.28117e-08	0.339598	0.786	0.333	0.0012209	Tex261	6	testis expressed gene 261 [Source:MGI Symbol;Acc:MGI:1096575]	protein_coding	2.91332
712	ENSMUSG00000022387	3.80919e-07	0.335725	0.759	0.264	0.00880608	Brd1	15	bromodomain containing 1 [Source:MGI Symbol;Acc:MGI:1924161]	protein_coding	2.05522
713	ENSMUSG00000071424	5.9562e-16	0.335689	0.765	0.253	1.37695e-11	Grid2	6	glutamate receptor, ionotropic, delta 2 [Source:MGI Symbol;Acc:MGI:95813]	protein_coding	10.8611
714	ENSMUSG00000022864	3.85386e-07	0.334911	0.882	0.437	0.00890936	D16Ertd472e	16	DNA segment, Chr 16, ERATO Doi 472, expressed [Source:MGI Symbol;Acc:MGI:1196400]	protein_coding	2.05015
715	ENSMUSG00000041870	1.45144e-07	0.330665	0.802	0.322	0.00335544	Ankrd13a	5	ankyrin repeat domain 13a [Source:MGI Symbol;Acc:MGI:1915670]	protein_coding	2.47425
716	ENSMUSG00000040033	8.31992e-09	0.32924	0.695	0.207	0.00019234	Stat2	10	signal transducer and activator of transcription 2 [Source:MGI Symbol;Acc:MGI:103039]	protein_coding	3.71593
717	ENSMUSG00000038658	2.03888e-06	0.326662	0.845	0.506	0.0471349	Ric1	19	RAB6A GEF complex partner 1 [Source:MGI Symbol;Acc:MGI:1924893]	protein_coding	1.32666
718	ENSMUSG00000027244	3.64477e-11	0.326388	0.529	0.069	8.42597e-07	Atg13	2	autophagy related 13 [Source:MGI Symbol;Acc:MGI:1196429]	protein_coding	6.07438
719	ENSMUSG00000020186	8.64868e-08	0.323037	0.754	0.264	0.0019994	Csrp2	10	cysteine and glycine-rich protein 2 [Source:MGI Symbol;Acc:MGI:1202907]	protein_coding	2.6991
720	ENSMUSG00000010110	6.51493e-07	0.318853	0.749	0.345	0.0150612	Stx5a	19	syntaxin 5A [Source:MGI Symbol;Acc:MGI:1928483]	protein_coding	1.82214
721	ENSMUSG00000040822	1.45848e-06	0.316412	0.733	0.264	0.0337171	1700123O20Rik	14	RIKEN cDNA 1700123O20 gene [Source:MGI Symbol;Acc:MGI:1920893]	protein_coding	1.47215
722	ENSMUSG00000032058	8.14102e-08	0.315736	0.759	0.253	0.00188204	Ppp2r1b	9	protein phosphatase 2, regulatory subunit A, beta [Source:MGI Symbol;Acc:MGI:1920949]	protein_coding	2.72537
723	ENSMUSG00000032571	2.95872e-08	0.313324	0.674	0.207	0.000683998	Pik3r4	9	phosphoinositide-3-kinase regulatory subunit 4 [Source:MGI Symbol;Acc:MGI:1922919]	protein_coding	3.16495
724	ENSMUSG00000006386	2.88952e-12	0.31233	0.856	0.448	6.68e-08	Tek	4	TEK receptor tyrosine kinase [Source:MGI Symbol;Acc:MGI:98664]	protein_coding	7.17522
725	ENSMUSG00000032590	1.59287e-06	0.312034	0.807	0.345	0.036824	Apeh	9	acylpeptide hydrolase [Source:MGI Symbol;Acc:MGI:88041]	protein_coding	1.43387
726	ENSMUSG00000031979	1.85172e-06	0.311177	0.77	0.322	0.042808	Cog2	8	component of oligomeric golgi complex 2 [Source:MGI Symbol;Acc:MGI:1923582]	protein_coding	1.36848
727	ENSMUSG00000038160	9.31788e-09	0.309081	0.813	0.31	0.000215411	Atg5	10	autophagy related 5 [Source:MGI Symbol;Acc:MGI:1277186]	protein_coding	3.66673
728	ENSMUSG00000023393	8.43011e-14	0.308204	0.738	0.161	1.94887e-09	Slc17a9	2	solute carrier family 17, member 9 [Source:MGI Symbol;Acc:MGI:1919107]	protein_coding	8.71022
729	ENSMUSG00000054843	1.7737e-07	0.307712	0.797	0.31	0.00410045	Atrnl1	19	attractin like 1 [Source:MGI Symbol;Acc:MGI:2147749]	protein_coding	2.38717
730	ENSMUSG00000014763	2.68775e-09	0.306638	0.754	0.23	6.21354e-05	Fam120b	17	family with sequence similarity 120, member B [Source:MGI Symbol;Acc:MGI:1914794]	protein_coding	4.20666
731	ENSMUSG00000073481	6.34461e-07	0.305141	0.759	0.333	0.0146675	Marc2	1	mitochondrial amidoxime reducing component 2 [Source:MGI Symbol;Acc:MGI:1914497]	protein_coding	1.83364
732	ENSMUSG00000005442	2.96168e-08	0.30082	0.738	0.276	0.000684681	Cic	7	capicua transcriptional repressor [Source:MGI Symbol;Acc:MGI:1918972]	protein_coding	3.16451
733	ENSMUSG00000073643	4.96579e-07	0.300217	0.797	0.368	0.0114799	Wdfy1	1	WD repeat and FYVE domain containing 1 [Source:MGI Symbol;Acc:MGI:1916618]	protein_coding	1.94006
734	ENSMUSG00000030465	2.10246e-06	0.298963	0.775	0.402	0.0486046	Psd3	8	pleckstrin and Sec7 domain containing 3 [Source:MGI Symbol;Acc:MGI:1918215]	protein_coding	1.31332
735	ENSMUSG00000033417	1.11353e-06	0.29774	0.856	0.448	0.0257427	Cacul1	19	CDK2 associated, cullin domain 1 [Source:MGI Symbol;Acc:MGI:1926082]	protein_coding	1.58935
736	ENSMUSG00000078954	1.77994e-09	0.297507	0.711	0.195	4.11487e-05	Arhgap8	15	Rho GTPase activating protein 8 [Source:MGI Symbol;Acc:MGI:1920417]	protein_coding	4.38564
737	ENSMUSG00000034243	5.60894e-08	0.297437	0.695	0.207	0.00129667	Golgb1	16	golgi autoantigen, golgin subfamily b, macrogolgin 1 [Source:MGI Symbol;Acc:MGI:1099447]	protein_coding	2.88717
738	ENSMUSG00000024050	2.60527e-07	0.296729	0.781	0.356	0.00602287	Wiz	17	widely-interspaced zinc finger motifs [Source:MGI Symbol;Acc:MGI:1332638]	protein_coding	2.2202
739	ENSMUSG00000014074	5.55665e-07	0.294231	0.733	0.253	0.0128459	Rnf168	16	ring finger protein 168 [Source:MGI Symbol;Acc:MGI:1917488]	protein_coding	1.89124
740	ENSMUSG00000062825	1.44752e-06	0.292957	1	1	0.0334638	Actg1	11	actin, gamma, cytoplasmic 1 [Source:MGI Symbol;Acc:MGI:87906]	protein_coding	1.47542
741	ENSMUSG00000066150	8.24845e-07	0.291319	0.797	0.322	0.0190688	Slc31a1	4	solute carrier family 31, member 1 [Source:MGI Symbol;Acc:MGI:1333843]	protein_coding	1.71968
742	ENSMUSG00000087177	2.67027e-07	0.288231	0.765	0.264	0.00617313	E130307A14Rik	10	RIKEN cDNA E130307A14 gene [Source:MGI Symbol;Acc:MGI:3036287]	lncRNA	2.20949
743	ENSMUSG00000031835	2.49918e-07	0.286493	0.786	0.322	0.0057776	Mbtps1	8	membrane-bound transcription factor peptidase, site 1 [Source:MGI Symbol;Acc:MGI:1927235]	protein_coding	2.23825
744	ENSMUSG00000025357	3.98313e-11	0.285175	0.722	0.264	9.2082e-07	Dgka	10	diacylglycerol kinase, alpha [Source:MGI Symbol;Acc:MGI:102952]	protein_coding	6.03583
745	ENSMUSG00000025381	1.96765e-07	0.283821	0.765	0.356	0.00454882	Cnpy2	10	canopy FGF signaling regulator 2 [Source:MGI Symbol;Acc:MGI:1928477]	protein_coding	2.3421
746	ENSMUSG00000032239	9.36168e-07	0.282189	0.775	0.31	0.0216423	Rp9	9	retinitis pigmentosa 9 (human) [Source:MGI Symbol;Acc:MGI:2157166]	protein_coding	1.6647
747	ENSMUSG00000026455	8.06921e-08	0.281559	0.636	0.184	0.00186544	Klhl12	1	kelch-like 12 [Source:MGI Symbol;Acc:MGI:2385619]	protein_coding	2.72922
748	ENSMUSG00000059669	9.71709e-07	0.278613	0.786	0.368	0.022464	Taf1b	12	TATA-box binding protein associated factor, RNA polymerase I, B [Source:MGI Symbol;Acc:MGI:109577]	protein_coding	1.64851
749	ENSMUSG00000042642	3.1086e-11	0.277005	0.706	0.161	7.18647e-07	Flad1	3	flavin adenine dinucleotide synthetase 1 [Source:MGI Symbol;Acc:MGI:2443030]	protein_coding	6.14348
750	ENSMUSG00000097715	9.30701e-08	0.276669	0.813	0.414	0.00215159	Gpr137b-ps	13	G protein-coupled receptor 137B, pseudogene [Source:MGI Symbol;Acc:MGI:3710533]	transcribed_unprocessed_pseudogene	2.66724
751	ENSMUSG00000056888	4.28999e-08	0.276123	0.711	0.207	0.000991759	Glipr1	10	GLI pathogenesis-related 1 (glioma) [Source:MGI Symbol;Acc:MGI:1920940]	protein_coding	3.00359
752	ENSMUSG00000039242	5.40343e-07	0.274359	0.77	0.299	0.0124916	B3galnt2	13	UDP-GalNAc:betaGlcNAc beta 1,3-galactosaminyltransferase, polypeptide 2 [Source:MGI Symbol;Acc:MGI:2145517]	protein_coding	1.90338
753	ENSMUSG00000021669	1.67361e-07	0.27377	0.807	0.345	0.00386906	Col4a3bp	13	collagen, type IV, alpha 3 (Goodpasture antigen) binding protein [Source:MGI Symbol;Acc:MGI:1915268]	protein_coding	2.41239
754	ENSMUSG00000056737	1.02351e-09	0.273087	0.717	0.23	2.36616e-05	Capg	6	capping protein (actin filament), gelsolin-like [Source:MGI Symbol;Acc:MGI:1098259]	protein_coding	4.62596
755	ENSMUSG00000027012	6.0784e-07	0.272707	0.807	0.379	0.014052	Dync1i2	2	dynein cytoplasmic 1 intermediate chain 2 [Source:MGI Symbol;Acc:MGI:107750]	protein_coding	1.85226
756	ENSMUSG00000031913	5.72752e-08	0.268342	0.791	0.322	0.00132409	Vps4a	8	vacuolar protein sorting 4A [Source:MGI Symbol;Acc:MGI:1890520]	protein_coding	2.87808
757	ENSMUSG00000014418	1.05629e-09	0.26723	0.775	0.264	2.44192e-05	Hps5	7	HPS5, biogenesis of lysosomal organelles complex 2 subunit 2 [Source:MGI Symbol;Acc:MGI:2180307]	protein_coding	4.61227
758	ENSMUSG00000040297	5.41627e-07	0.256448	0.845	0.437	0.0125213	Suco	1	SUN domain containing ossification factor [Source:MGI Symbol;Acc:MGI:2138346]	protein_coding	1.90235
759	ENSMUSG00000052087	3.01751e-12	0.253109	0.658	0.115	6.97587e-08	Rgs14	13	regulator of G-protein signaling 14 [Source:MGI Symbol;Acc:MGI:1859709]	protein_coding	7.1564
760	ENSMUSG00000022092	9.47646e-15	0.250298	0.77	0.218	2.19077e-10	Ppp3cc	14	protein phosphatase 3, catalytic subunit, gamma isoform [Source:MGI Symbol;Acc:MGI:107162]	protein_coding	9.6594
761	ENSMUSG00000001082	1.03578e-06	-0.255453	0.679	0.23	0.0239451	Mfsd10	5	major facilitator superfamily domain containing 10 [Source:MGI Symbol;Acc:MGI:1915544]	protein_coding	1.62078
762	ENSMUSG00000027827	1.22053e-09	-0.263357	0.733	0.207	2.82162e-05	Kcnab1	3	potassium voltage-gated channel, shaker-related subfamily, beta member 1 [Source:MGI Symbol;Acc:MGI:109155]	protein_coding	4.5495
763	ENSMUSG00000028708	8.20288e-07	-0.273154	0.749	0.253	0.0189634	Mknk1	4	MAP kinase-interacting serine/threonine kinase 1 [Source:MGI Symbol;Acc:MGI:894316]	protein_coding	1.72208
764	ENSMUSG00000012819	5.65193e-15	-0.284523	0.701	0.138	1.30661e-10	Cdh23	10	cadherin 23 (otocadherin) [Source:MGI Symbol;Acc:MGI:1890219]	protein_coding	9.88385
765	ENSMUSG00000098232	1.31151e-06	-0.311756	0.107	0.356	0.0303195	Gm3671	9	predicted gene 3671 [Source:MGI Symbol;Acc:MGI:3781847]	processed_pseudogene	1.51828
766	ENSMUSG00000110126	1.96801e-06	-0.330613	0.144	0.414	0.0454964	Gm9347	7	predicted gene 9347 [Source:MGI Symbol;Acc:MGI:3648409]	processed_pseudogene	1.34202
767	ENSMUSG00000028779	4.11358e-07	-0.330952	0.658	0.207	0.00950978	Pef1	4	penta-EF hand domain containing 1 [Source:MGI Symbol;Acc:MGI:1915148]	protein_coding	2.02183
768	ENSMUSG00000063063	9.80761e-13	-0.335419	0.824	0.356	2.26732e-08	Ctnna2	6	catenin (cadherin associated protein), alpha 2 [Source:MGI Symbol;Acc:MGI:88275]	protein_coding	7.64449
769	ENSMUSG00000014177	3.64126e-07	-0.342738	0.759	0.333	0.00841787	Tvp23b	11	trans-golgi network vesicle protein 23B [Source:MGI Symbol;Acc:MGI:1914760]	protein_coding	2.0748
770	ENSMUSG00000042244	1.36842e-06	-0.349063	0.385	0.736	0.0316351	Pglyrp3	3	peptidoglycan recognition protein 3 [Source:MGI Symbol;Acc:MGI:2685266]	protein_coding	1.49983
771	ENSMUSG00000026223	1.75633e-09	-0.351166	0.738	0.253	4.06027e-05	Itm2c	1	integral membrane protein 2C [Source:MGI Symbol;Acc:MGI:1927594]	protein_coding	4.39144
772	ENSMUSG00000070284	1.79515e-06	-0.353631	0.775	0.333	0.0415002	Gmppb	9	GDP-mannose pyrophosphorylase B [Source:MGI Symbol;Acc:MGI:2660880]	protein_coding	1.38195
773	ENSMUSG00000111875	1.57602e-06	-0.369048	0.15	0.425	0.0364344	Gm5425	10	predicted gene 5425 [Source:MGI Symbol;Acc:MGI:3643901]	processed_pseudogene	1.43849
774	ENSMUSG00000075520	3.53345e-12	-0.399807	0.824	0.414	8.16862e-08	Malrd1	2	MAM and LDL receptor class A domain containing 1 [Source:MGI Symbol;Acc:MGI:1928271]	protein_coding	7.08785
775	ENSMUSG00000040713	9.91543e-07	-0.400302	0.759	0.333	0.0229225	Creg1	1	cellular repressor of E1A-stimulated genes 1 [Source:MGI Symbol;Acc:MGI:1344382]	protein_coding	1.63974
776	ENSMUSG00000054277	3.32088e-08	-0.407752	0.738	0.322	0.000767721	Arfgap3	15	ADP-ribosylation factor GTPase activating protein 3 [Source:MGI Symbol;Acc:MGI:1913501]	protein_coding	3.1148
777	ENSMUSG00000043635	1.11066e-07	-0.413514	0.337	0.724	0.00256763	Adamts3	5	a disintegrin-like and metallopeptidase (reprolysin type) with thrombospondin type 1 motif, 3 [Source:MGI Symbol;Acc:MGI:3045353]	protein_coding	2.59047
778	ENSMUSG00000073563	8.76623e-07	-0.414885	0.797	0.299	0.0202658	Csnk1g3	18	casein kinase 1, gamma 3 [Source:MGI Symbol;Acc:MGI:1917675]	protein_coding	1.69324
779	ENSMUSG00000005823	7.73782e-12	-0.430798	0.754	0.195	1.78883e-07	Gpr108	17	G protein-coupled receptor 108 [Source:MGI Symbol;Acc:MGI:1925558]	protein_coding	6.74743
780	ENSMUSG00000025512	1.10714e-08	-0.458222	0.674	0.172	0.000255949	Chid1	7	chitinase domain containing 1 [Source:MGI Symbol;Acc:MGI:1915288]	protein_coding	3.59185
781	ENSMUSG00000005374	5.97388e-08	-0.496911	0.727	0.253	0.00138104	Tbl2	5	transducin (beta)-like 2 [Source:MGI Symbol;Acc:MGI:1351652]	protein_coding	2.85979
782	ENSMUSG00000024083	6.1473e-07	-0.529341	0.62	0.184	0.0142113	Pja2	17	praja ring finger ubiquitin ligase 2 [Source:MGI Symbol;Acc:MGI:2159342]	protein_coding	1.84737
783	ENSMUSG00000021112	2.87182e-08	-0.549591	0.786	0.368	0.000663907	Mpp5	12	membrane protein, palmitoylated 5 (MAGUK p55 subfamily member 5) [Source:MGI Symbol;Acc:MGI:1927339]	protein_coding	3.17789
784	ENSMUSG00000078249	2.36971e-07	-0.557735	0.289	0.655	0.0054783	Hmga1b	11	high mobility group AT-hook 1B [Source:MGI Symbol;Acc:MGI:96161]	protein_coding	2.26135
785	ENSMUSG00000081603	2.41349e-07	-0.582989	0.519	0.862	0.00557951	Gm14681	X	predicted gene 14681 [Source:MGI Symbol;Acc:MGI:3705734]	processed_pseudogene	2.2534
786	ENSMUSG00000034066	1.6205e-09	-0.586516	0.695	0.172	3.74627e-05	Farp2	1	FERM, RhoGEF and pleckstrin domain protein 2 [Source:MGI Symbol;Acc:MGI:2385126]	protein_coding	4.4264
787	ENSMUSG00000029992	5.80937e-08	-0.589024	0.727	0.23	0.00134301	Gfpt1	6	glutamine fructose-6-phosphate transaminase 1 [Source:MGI Symbol;Acc:MGI:95698]	protein_coding	2.87192
788	ENSMUSG00000020986	1.55794e-08	-0.625229	0.722	0.218	0.000360164	Sec23a	12	SEC23 homolog A, COPII coat complex component [Source:MGI Symbol;Acc:MGI:1349635]	protein_coding	3.4435
789	ENSMUSG00000039684	1.05142e-08	-0.646403	0.219	0.598	0.000243068	Gm5422	10	predicted pseudogene 5422 [Source:MGI Symbol;Acc:MGI:3643411]	transcribed_processed_pseudogene	3.61427
790	ENSMUSG00000026014	5.21079e-15	-0.71147	0.668	0.08	1.20463e-10	Raph1	1	Ras association (RalGDS/AF-6) and pleckstrin homology domains 1 [Source:MGI Symbol;Acc:MGI:1924550]	protein_coding	9.91915
791	ENSMUSG00000034265	7.55669e-07	-0.800576	0.754	0.299	0.0174696	Zdhhc14	17	zinc finger, DHHC domain containing 14 [Source:MGI Symbol;Acc:MGI:2653229]	protein_coding	1.75772
792	ENSMUSG00000014503	9.25402e-14	-0.84326	0.701	0.115	2.13934e-09	Pkd2l2	18	polycystic kidney disease 2-like 2 [Source:MGI Symbol;Acc:MGI:1858231]	protein_coding	8.66972
793	ENSMUSG00000034278	1.5227e-06	-1.02927	0.144	0.414	0.0352018	Dnajc17	2	DnaJ heat shock protein family (Hsp40) member C17 [Source:MGI Symbol;Acc:MGI:1916658]	protein_coding	1.45344
794	ENSMUSG00000019944	1.55141e-15	-1.42854	0.679	0.126	3.58655e-11	Rhobtb1	10	Rho-related BTB domain containing 1 [Source:MGI Symbol;Acc:MGI:1916538]	protein_coding	10.4453
795	ENSMUSG00000022105	3.15315e-09	-1.60357	0.519	0.103	7.28945e-05	Rb1	14	RB transcriptional corepressor 1 [Source:MGI Symbol;Acc:MGI:97874]	protein_coding	4.1373
