# Supplementary material for: Role of affinity in plasma cell development in the germinal center light zone
Source: J Exp Med. 2023 Nov 8;221(1):e20231838. doi: 10.1084/jem.20231838 (PMC10631489; doi:10.1084/jem.20231838)
Supplement: Table S3 — lists the cell cycle–related genes. [file JEM_20231838_TableS3.xlsx]

## Sheet: Table S3. Cell cycle genes info
ensembl_gene	avg_log2FC	pct.1	pct.2	p_val_adj	external_gene_name	description
ENSMUSG00000033102	0.925421	0.519	0.253	1	Cdc14b	CDC14 cell division cycle 14B [Source:MGI Symbol;Acc:MGI:2441808]
ENSMUSG00000027242	0.767333	0.861	0.54	1	Wdr76	WD repeat domain 76 [Source:MGI Symbol;Acc:MGI:1926186]
ENSMUSG00000029521	0.714096	0.759	0.31	0.00769193	Chek2	checkpoint kinase 2 [Source:MGI Symbol;Acc:MGI:1355321]
ENSMUSG00000074802	0.618484	0.626	0.264	1	Gas2l3	growth arrest-specific 2 like 3 [Source:MGI Symbol;Acc:MGI:1918780]
ENSMUSG00000000184	0.60962	0.824	0.345	0.000457255	Ccnd2	cyclin D2 [Source:MGI Symbol;Acc:MGI:88314]
ENSMUSG00000047281	0.509829	0.337	0.103	1	Sfn	stratifin [Source:MGI Symbol;Acc:MGI:1891831]
ENSMUSG00000022400	0.506429	0.866	0.724	1	Rbx1	ring-box 1 [Source:MGI Symbol;Acc:MGI:1891829]
ENSMUSG00000018983	0.500385	0.797	0.356	0.000651054	E2f2	E2F transcription factor 2 [Source:MGI Symbol;Acc:MGI:1096341]
ENSMUSG00000032409	0.48139	0.364	0.31	1	Atr	ataxia telangiectasia and Rad3 related [Source:MGI Symbol;Acc:MGI:108028]
ENSMUSG00000025135	0.383897	0.861	0.586	1	Anapc11	anaphase promoting complex subunit 11 [Source:MGI Symbol;Acc:MGI:1913406]
ENSMUSG00000034218	0.377019	0.77	0.368	0.0593376	Atm	ataxia telangiectasia mutated [Source:MGI Symbol;Acc:MGI:107202]
ENSMUSG00000029466	0.347338	0.738	0.299	0.354607	Anapc7	anaphase promoting complex subunit 7 [Source:MGI Symbol;Acc:MGI:1929711]
ENSMUSG00000028800	0.344588	0.925	0.713	1	Hdac1	histone deacetylase 1 [Source:MGI Symbol;Acc:MGI:108086]
ENSMUSG00000022812	0.31974	0.909	0.782	1	Gsk3b	glycogen synthase kinase 3 beta [Source:MGI Symbol;Acc:MGI:1861437]
ENSMUSG00000024515	0.308354	0.84	0.46	1	Smad4	SMAD family member 4 [Source:MGI Symbol;Acc:MGI:894293]
ENSMUSG00000032477	0.285074	0.636	0.218	0.148259	Cdc25a	cell division cycle 25A [Source:MGI Symbol;Acc:MGI:103198]
ENSMUSG00000015312	0.275022	0.797	0.391	0.0709941	Gadd45b	growth arrest and DNA-damage-inducible 45 beta [Source:MGI Symbol;Acc:MGI:107776]
ENSMUSG00000033502	0.254632	0.845	0.552	1	Cdc14a	CDC14 cell division cycle 14A [Source:MGI Symbol;Acc:MGI:2442676]
ENSMUSG00000000028	-0.258397	0.856	0.609	1	Cdc45	cell division cycle 45 [Source:MGI Symbol;Acc:MGI:1338073]
ENSMUSG00000055612	-0.25996	0.898	0.713	1	Cdca7	cell division cycle associated 7 [Source:MGI Symbol;Acc:MGI:1914203]
ENSMUSG00000002870	-0.260691	0.904	0.759	1	Mcm2	minichromosome maintenance complex component 2 [Source:MGI Symbol;Acc:MGI:105380]
ENSMUSG00000002297	-0.277857	0.305	0.31	1	Dbf4	DBF4 zinc finger [Source:MGI Symbol;Acc:MGI:1351328]
ENSMUSG00000001403	-0.280279	0.743	0.345	1	Ube2c	ubiquitin-conjugating enzyme E2C [Source:MGI Symbol;Acc:MGI:1915862]
ENSMUSG00000029177	-0.300418	0.807	0.529	1	Cenpa	centromere protein A [Source:MGI Symbol;Acc:MGI:88375]
ENSMUSG00000054717	-0.310045	0.941	0.931	1	Hmgb2	high mobility group box 2 [Source:MGI Symbol;Acc:MGI:96157]
ENSMUSG00000040084	-0.312182	0.791	0.483	1	Bub1b	BUB1B, mitotic checkpoint serine/threonine kinase [Source:MGI Symbol;Acc:MGI:1333889]
ENSMUSG00000020184	-0.313991	0.856	0.563	1	Mdm2	transformed mouse 3T3 cell double minute 2 [Source:MGI Symbol;Acc:MGI:96952]
ENSMUSG00000028693	-0.314182	0.888	0.816	1	Nasp	nuclear autoantigenic sperm protein (histone-binding) [Source:MGI Symbol;Acc:MGI:1355328]
ENSMUSG00000022391	-0.318312	0.861	0.598	1	Rangap1	RAN GTPase activating protein 1 [Source:MGI Symbol;Acc:MGI:103071]
ENSMUSG00000040549	-0.324762	0.888	0.598	1	Ckap5	cytoskeleton associated protein 5 [Source:MGI Symbol;Acc:MGI:1923036]
ENSMUSG00000025001	-0.327872	0.92	0.747	1	Hells	helicase, lymphoid specific [Source:MGI Symbol;Acc:MGI:106209]
ENSMUSG00000030528	-0.334681	0.802	0.494	1	Blm	Bloom syndrome, RecQ like helicase [Source:MGI Symbol;Acc:MGI:1328362]
ENSMUSG00000036752	-0.337061	0.893	0.793	1	Tubb4b	tubulin, beta 4B class IVB [Source:MGI Symbol;Acc:MGI:1915472]
ENSMUSG00000029686	-0.338014	0.888	0.678	1	Cul1	cullin 1 [Source:MGI Symbol;Acc:MGI:1349658]
ENSMUSG00000022385	-0.341173	0.455	0.241	1	Gtse1	G two S phase expressed protein 1 [Source:MGI Symbol;Acc:MGI:1352755]
ENSMUSG00000041712	-0.341803	0.829	0.529	1	Ubr7	ubiquitin protein ligase E3 component n-recognin 7 (putative) [Source:MGI Symbol;Acc:MGI:1913872]
ENSMUSG00000004642	-0.344307	0.882	0.782	1	Slbp	stem-loop binding protein [Source:MGI Symbol;Acc:MGI:108402]
ENSMUSG00000037313	-0.345052	0.845	0.575	1	Tacc3	transforming, acidic coiled-coil containing protein 3 [Source:MGI Symbol;Acc:MGI:1341163]
ENSMUSG00000032113	-0.347283	0.615	0.379	1	Chek1	checkpoint kinase 1 [Source:MGI Symbol;Acc:MGI:1202065]
ENSMUSG00000066149	-0.351184	0.818	0.598	1	Cdc26	cell division cycle 26 [Source:MGI Symbol;Acc:MGI:1913690]
ENSMUSG00000016477	-0.352404	0.856	0.575	1	E2f3	E2F transcription factor 3 [Source:MGI Symbol;Acc:MGI:1096340]
ENSMUSG00000028873	-0.359197	0.824	0.609	1	Cdca8	cell division cycle associated 8 [Source:MGI Symbol;Acc:MGI:1196274]
ENSMUSG00000027306	-0.361316	0.872	0.575	1	Nusap1	nucleolar and spindle associated protein 1 [Source:MGI Symbol;Acc:MGI:2675669]
ENSMUSG00000048327	-0.374698	0.754	0.425	1	Ckap2l	cytoskeleton associated protein 2-like [Source:MGI Symbol;Acc:MGI:1917716]
ENSMUSG00000022673	-0.377292	0.893	0.701	1	Mcm4	minichromosome maintenance complex component 4 [Source:MGI Symbol;Acc:MGI:103199]
ENSMUSG00000024056	-0.393662	0.813	0.494	1	Ndc80	NDC80 kinetochore complex component [Source:MGI Symbol;Acc:MGI:1914302]
ENSMUSG00000055024	-0.401358	0.818	0.621	1	Ep300	E1A binding protein p300 [Source:MGI Symbol;Acc:MGI:1276116]
ENSMUSG00000001228	-0.402758	0.904	0.724	1	Uhrf1	ubiquitin-like, containing PHD and RING finger domains, 1 [Source:MGI Symbol;Acc:MGI:1338889]
ENSMUSG00000040274	-0.426433	0.92	0.724	1	Cdk6	cyclin-dependent kinase 6 [Source:MGI Symbol;Acc:MGI:1277162]
ENSMUSG00000020897	-0.433151	0.824	0.552	1	Aurkb	aurora kinase B [Source:MGI Symbol;Acc:MGI:107168]
ENSMUSG00000030726	-0.435044	0.818	0.494	1	Pold3	polymerase (DNA-directed), delta 3, accessory subunit [Source:MGI Symbol;Acc:MGI:1915217]
ENSMUSG00000054115	-0.436082	0.369	0.287	1	Skp2	S-phase kinase-associated protein 2 (p45) [Source:MGI Symbol;Acc:MGI:1351663]
ENSMUSG00000020330	-0.43672	0.781	0.414	1	Hmmr	hyaluronan mediated motility receptor (RHAMM) [Source:MGI Symbol;Acc:MGI:104667]
ENSMUSG00000044783	-0.443081	0.861	0.678	1	Hjurp	Holliday junction recognition protein [Source:MGI Symbol;Acc:MGI:2685821]
ENSMUSG00000022945	-0.446176	0.791	0.494	1	Chaf1b	chromatin assembly factor 1, subunit B (p60) [Source:MGI Symbol;Acc:MGI:1314881]
ENSMUSG00000020849	-0.449444	0.968	0.954	0.779066	Ywhae	tyrosine 3-monooxygenase/tryptophan 5-monooxygenase activation protein, epsilon polypeptide [Source:MGI Symbol;Acc:MGI:894689]
ENSMUSG00000009575	-0.451482	0.909	0.862	1	Cbx5	chromobox 5 [Source:MGI Symbol;Acc:MGI:109372]
ENSMUSG00000069089	-0.456466	0.834	0.609	1	Cdk7	cyclin-dependent kinase 7 [Source:MGI Symbol;Acc:MGI:102956]
ENSMUSG00000020914	-0.463362	0.904	0.805	1	Top2a	topoisomerase (DNA) II alpha [Source:MGI Symbol;Acc:MGI:98790]
ENSMUSG00000027496	-0.463733	0.567	0.333	1	Aurka	aurora kinase A [Source:MGI Symbol;Acc:MGI:894678]
ENSMUSG00000029176	-0.464606	0.743	0.379	1	Anapc4	anaphase promoting complex subunit 4 [Source:MGI Symbol;Acc:MGI:1098673]
ENSMUSG00000025358	-0.473523	0.85	0.575	1	Cdk2	cyclin-dependent kinase 2 [Source:MGI Symbol;Acc:MGI:104772]
ENSMUSG00000019961	-0.480897	0.872	0.644	1	Tmpo	thymopoietin [Source:MGI Symbol;Acc:MGI:106920]
ENSMUSG00000030867	-0.486469	0.722	0.299	1	Plk1	polo like kinase 1 [Source:MGI Symbol;Acc:MGI:97621]
ENSMUSG00000026842	-0.488628	0.786	0.425	1	Abl1	c-abl oncogene 1, non-receptor tyrosine kinase [Source:MGI Symbol;Acc:MGI:87859]
ENSMUSG00000017716	-0.49898	0.84	0.69	1	Birc5	baculoviral IAP repeat-containing 5 [Source:MGI Symbol;Acc:MGI:1203517]
ENSMUSG00000014355	-0.500573	0.866	0.563	1	Anapc1	anaphase promoting complex subunit 1 [Source:MGI Symbol;Acc:MGI:103097]
ENSMUSG00000024795	-0.502	0.781	0.483	1	Kif20b	kinesin family member 20B [Source:MGI Symbol;Acc:MGI:2444576]
ENSMUSG00000015749	-0.506534	0.888	0.782	1	Anp32e	acidic (leucine-rich) nuclear phosphoprotein 32 family, member E [Source:MGI Symbol;Acc:MGI:1913721]
ENSMUSG00000041859	-0.51771	0.909	0.782	1	Mcm3	minichromosome maintenance complex component 3 [Source:MGI Symbol;Acc:MGI:101845]
ENSMUSG00000027342	-0.528753	0.856	0.805	1	Pcna	proliferating cell nuclear antigen [Source:MGI Symbol;Acc:MGI:97503]
ENSMUSG00000026965	-0.531652	0.84	0.644	1	Anapc2	anaphase promoting complex subunit 2 [Source:MGI Symbol;Acc:MGI:2139135]
ENSMUSG00000019942	-0.535239	0.818	0.552	1	Cdk1	cyclin-dependent kinase 1 [Source:MGI Symbol;Acc:MGI:88351]
ENSMUSG00000027323	-0.544644	0.813	0.506	1	Rad51	RAD51 recombinase [Source:MGI Symbol;Acc:MGI:97890]
ENSMUSG00000026355	-0.564878	0.936	0.816	1	Mcm6	minichromosome maintenance complex component 6 [Source:MGI Symbol;Acc:MGI:1298227]
ENSMUSG00000029283	-0.570084	0.786	0.517	1	Cdc7	cell division cycle 7 (S. cerevisiae) [Source:MGI Symbol;Acc:MGI:1309511]
ENSMUSG00000024151	-0.572981	0.77	0.46	1	Msh2	mutS homolog 2 [Source:MGI Symbol;Acc:MGI:101816]
ENSMUSG00000027330	-0.573079	0.775	0.437	1	Cdc25b	cell division cycle 25B [Source:MGI Symbol;Acc:MGI:99701]
ENSMUSG00000034329	-0.601159	0.845	0.609	1	Brip1	BRCA1 interacting protein C-terminal helicase 1 [Source:MGI Symbol;Acc:MGI:2442836]
ENSMUSG00000029730	-0.605486	0.888	0.828	1	Mcm7	minichromosome maintenance complex component 7 [Source:MGI Symbol;Acc:MGI:1298398]
ENSMUSG00000038252	-0.606354	0.829	0.598	1	Ncapd2	non-SMC condensin I complex, subunit D2 [Source:MGI Symbol;Acc:MGI:1915548]
ENSMUSG00000012443	-0.622622	0.85	0.69	1	Kif11	kinesin family member 11 [Source:MGI Symbol;Acc:MGI:1098231]
ENSMUSG00000006398	-0.623536	0.802	0.471	1	Cdc20	cell division cycle 20 [Source:MGI Symbol;Acc:MGI:1859866]
ENSMUSG00000026605	-0.64226	0.765	0.345	1	Cenpf	centromere protein F [Source:MGI Symbol;Acc:MGI:1313302]
ENSMUSG00000042489	-0.650735	0.781	0.529	1	Clspn	claspin [Source:MGI Symbol;Acc:MGI:2445153]
ENSMUSG00000005410	-0.66556	0.893	0.828	1	Mcm5	minichromosome maintenance complex component 5 [Source:MGI Symbol;Acc:MGI:103197]
ENSMUSG00000031004	-0.670895	0.877	0.724	1	Mki67	antigen identified by monoclonal antibody Ki 67 [Source:MGI Symbol;Acc:MGI:106035]
ENSMUSG00000030346	-0.671741	0.257	0.379	1	Rad51ap1	RAD51 associated protein 1 [Source:MGI Symbol;Acc:MGI:1098224]
ENSMUSG00000036777	-0.679643	0.743	0.402	1	Anln	anillin, actin binding protein [Source:MGI Symbol;Acc:MGI:1920174]
ENSMUSG00000030978	-0.688791	0.898	0.805	1	Rrm1	ribonucleotide reductase M1 [Source:MGI Symbol;Acc:MGI:98180]
ENSMUSG00000036977	-0.689004	0.765	0.425	1	Anapc10	anaphase promoting complex subunit 10 [Source:MGI Symbol;Acc:MGI:1916249]
ENSMUSG00000027715	-0.689729	0.84	0.678	1	Ccna2	cyclin A2 [Source:MGI Symbol;Acc:MGI:108069]
ENSMUSG00000025395	-0.702926	0.866	0.655	1	Prim1	DNA primase, p49 subunit [Source:MGI Symbol;Acc:MGI:97757]
ENSMUSG00000023505	-0.704786	0.791	0.598	1	Cdca3	cell division cycle associated 3 [Source:MGI Symbol;Acc:MGI:1315198]
ENSMUSG00000032254	-0.718046	0.807	0.506	1	Kif23	kinesin family member 23 [Source:MGI Symbol;Acc:MGI:1919069]
ENSMUSG00000027379	-0.744239	0.77	0.552	1	Bub1	BUB1, mitotic checkpoint serine/threonine kinase [Source:MGI Symbol;Acc:MGI:1100510]
ENSMUSG00000032218	-0.749701	0.818	0.598	1	Ccnb2	cyclin B2 [Source:MGI Symbol;Acc:MGI:88311]
ENSMUSG00000027699	-0.763213	0.786	0.402	1	Ect2	ect2 oncogene [Source:MGI Symbol;Acc:MGI:95281]
ENSMUSG00000026683	-0.784568	0.775	0.471	1	Nuf2	NUF2, NDC80 kinetochore complex component [Source:MGI Symbol;Acc:MGI:1914227]
ENSMUSG00000017499	-0.797271	0.722	0.391	1	Cdc6	cell division cycle 6 [Source:MGI Symbol;Acc:MGI:1345150]
ENSMUSG00000029591	-0.813546	0.738	0.437	1	Ung	uracil DNA glycosylase [Source:MGI Symbol;Acc:MGI:109352]
ENSMUSG00000037474	-0.838377	0.824	0.586	1	Dtl	denticleless E3 ubiquitin protein ligase [Source:MGI Symbol;Acc:MGI:1924093]
ENSMUSG00000032397	-0.843015	0.861	0.805	1	Tipin	timeless interacting protein [Source:MGI Symbol;Acc:MGI:1921571]
ENSMUSG00000020649	-0.854932	0.861	0.644	1	Rrm2	ribonucleotide reductase M2 [Source:MGI Symbol;Acc:MGI:98181]
ENSMUSG00000038482	-0.886875	0.866	0.759	1	Tfdp1	transcription factor Dp 1 [Source:MGI Symbol;Acc:MGI:101934]
ENSMUSG00000028212	-0.903076	0.246	0.402	1	Ccne2	cyclin E2 [Source:MGI Symbol;Acc:MGI:1329034]
ENSMUSG00000058290	-0.921131	0.674	0.391	1	Espl1	extra spindle pole bodies 1, separase [Source:MGI Symbol;Acc:MGI:2146156]
ENSMUSG00000041431	-0.924186	0.791	0.494	1	Ccnb1	cyclin B1 [Source:MGI Symbol;Acc:MGI:88302]
ENSMUSG00000025747	-0.928421	0.861	0.69	1	Tyms	thymidylate synthase [Source:MGI Symbol;Acc:MGI:98878]
ENSMUSG00000024370	-0.961749	0.706	0.299	1	Cdc23	CDC23 cell division cycle 23 [Source:MGI Symbol;Acc:MGI:1098815]
ENSMUSG00000028884	-1.01427	0.834	0.644	1	Rpa2	replication protein A2 [Source:MGI Symbol;Acc:MGI:1339939]
ENSMUSG00000002068	-1.08186	0.481	0.264	1	Ccne1	cyclin E1 [Source:MGI Symbol;Acc:MGI:88316]
ENSMUSG00000046179	-1.16083	0.717	0.425	1	E2f8	E2F transcription factor 8 [Source:MGI Symbol;Acc:MGI:1922038]
ENSMUSG00000039748	-1.34383	0.406	0.414	1	Exo1	exonuclease 1 [Source:MGI Symbol;Acc:MGI:1349427]
ENSMUSG00000022105	-1.60357	0.519	0.103	7.29e-05	Rb1	RB transcriptional corepressor 1 [Source:MGI Symbol;Acc:MGI:97874]
