# Supplementary material for: Role of affinity in plasma cell development in the germinal center light zone
Source: J Exp Med. 2023 Nov 8;221(1):e20231838. doi: 10.1084/jem.20231838 (PMC10631489; doi:10.1084/jem.20231838)
Supplement: Table S4 — lists the genes upregulated by Myc in Irf4-positive LZ GC B cells, Irf4-negative LZ GC B cells, and PCs. [file JEM_20231838_TableS4.xlsx]

## Sheet: myc_up_genes_exp_info
Table S4. List of genes upregulated by Myc in Irf4-positive LZ GC B cells, Irf4-negative LZ GC B cells and PCs
ensembl_gene	avg_log2FC	pct.1	pct.2	p_val_adj	external_gene_name	description
ENSMUSG00000097418	0.501261	0.947	0.598	1	Mir155hg	Mir155 host gene (non-protein coding) [Source:MGI Symbol;Acc:MGI:5477161]
ENSMUSG00000026385	0.447796	0.866	0.747	1	Dbi	diazepam binding inhibitor [Source:MGI Symbol;Acc:MGI:94865]
ENSMUSG00000003873	0.321256	0.904	0.609	1	Bax	BCL2-associated X protein [Source:MGI Symbol;Acc:MGI:99702]
ENSMUSG00000032477	0.285074	0.636	0.218	0.148259	Cdc25a	cell division cycle 25A [Source:MGI Symbol;Acc:MGI:103198]
ENSMUSG00000014769	0.265969	0.968	0.885	1	Psmb1	proteasome (prosome, macropain) subunit, beta type 1 [Source:MGI Symbol;Acc:MGI:104884]
ENSMUSG00000001403	-0.280279	0.743	0.345	1	Ube2c	ubiquitin-conjugating enzyme E2C [Source:MGI Symbol;Acc:MGI:1915862]
ENSMUSG00000073676	-0.294706	0.914	0.816	1	Hspe1	heat shock protein 1 (chaperonin 10) [Source:MGI Symbol;Acc:MGI:104680]
ENSMUSG00000035960	-0.306565	0.845	0.586	1	Apex1	apurinic/apyrimidinic endonuclease 1 [Source:MGI Symbol;Acc:MGI:88042]
ENSMUSG00000063229	-0.307377	0.984	1	1	Ldha	lactate dehydrogenase A [Source:MGI Symbol;Acc:MGI:96759]
ENSMUSG00000004980	-0.31071	0.995	0.977	1	Hnrnpa2b1	heterogeneous nuclear ribonucleoprotein A2/B1 [Source:MGI Symbol;Acc:MGI:104819]
ENSMUSG00000020361	-0.314178	0.968	0.92	1	Hspa4	heat shock protein 4 [Source:MGI Symbol;Acc:MGI:1342292]
ENSMUSG00000046434	-0.317094	0.989	1	1	Hnrnpa1	heterogeneous nuclear ribonucleoprotein A1 [Source:MGI Symbol;Acc:MGI:104820]
ENSMUSG00000059363	-0.323229	0.791	0.575	1	Fxn	frataxin [Source:MGI Symbol;Acc:MGI:1096879]
ENSMUSG00000024067	-0.32514	0.856	0.609	1	Dpy30	dpy-30, histone methyltransferase complex regulatory subunit [Source:MGI Symbol;Acc:MGI:1913560]
ENSMUSG00000058655	-0.326973	0.925	0.782	1	Eif4b	eukaryotic translation initiation factor 4B [Source:MGI Symbol;Acc:MGI:95304]
ENSMUSG00000005054	-0.341251	0.754	0.437	1	Cstb	cystatin B [Source:MGI Symbol;Acc:MGI:109514]
ENSMUSG00000027852	-0.349505	0.882	0.747	1	Nras	neuroblastoma ras oncogene [Source:MGI Symbol;Acc:MGI:97376]
ENSMUSG00000016477	-0.352404	0.856	0.575	1	E2f3	E2F transcription factor 3 [Source:MGI Symbol;Acc:MGI:1096340]
ENSMUSG00000028741	-0.357455	0.866	0.575	1	Mrto4	mRNA turnover 4, ribosome maturation factor [Source:MGI Symbol;Acc:MGI:1917152]
ENSMUSG00000025364	-0.360145	0.968	0.851	1	Pa2g4	proliferation-associated 2G4 [Source:MGI Symbol;Acc:MGI:894684]
ENSMUSG00000019849	-0.373751	0.861	0.724	1	Prep	prolyl endopeptidase [Source:MGI Symbol;Acc:MGI:1270863]
ENSMUSG00000053907	-0.380207	0.925	0.851	1	Mat2a	methionine adenosyltransferase II, alpha [Source:MGI Symbol;Acc:MGI:2443731]
ENSMUSG00000026234	-0.386263	0.984	0.977	1	Ncl	nucleolin [Source:MGI Symbol;Acc:MGI:97286]
ENSMUSG00000030268	-0.388	0.717	0.402	1	Bcat1	branched chain aminotransferase 1, cytosolic [Source:MGI Symbol;Acc:MGI:104861]
ENSMUSG00000057113	-0.39482	1	1	0.469586	Npm1	nucleophosmin 1 [Source:MGI Symbol;Acc:MGI:106184]
ENSMUSG00000059796	-0.413791	0.984	0.977	1	Eif4a1	eukaryotic translation initiation factor 4A1 [Source:MGI Symbol;Acc:MGI:95303]
ENSMUSG00000031403	-0.416756	0.904	0.701	1	Dkc1	dyskeratosis congenita 1, dyskerin [Source:MGI Symbol;Acc:MGI:1861727]
ENSMUSG00000070544	-0.422866	0.92	0.885	1	Top1	topoisomerase (DNA) I [Source:MGI Symbol;Acc:MGI:98788]
ENSMUSG00000024997	-0.468831	0.818	0.575	1	Prdx3	peroxiredoxin 3 [Source:MGI Symbol;Acc:MGI:88034]
ENSMUSG00000021048	-0.473544	0.84	0.609	1	Mthfd1	methylenetetrahydrofolate dehydrogenase (NADP+ dependent), methenyltetrahydrofolate cyclohydrolase, formyltetrahydrofolate synthase [Source:MGI Symbol;Acc:MGI:1342005]
ENSMUSG00000011179	-0.502194	0.535	0.391	1	Odc1	ornithine decarboxylase, structural 1 [Source:MGI Symbol;Acc:MGI:97402]
ENSMUSG00000027342	-0.528753	0.856	0.805	1	Pcna	proliferating cell nuclear antigen [Source:MGI Symbol;Acc:MGI:97503]
ENSMUSG00000028896	-0.530142	0.861	0.609	1	Rcc1	regulator of chromosome condensation 1 [Source:MGI Symbol;Acc:MGI:1913989]
ENSMUSG00000018379	-0.56119	0.872	0.678	1	Srsf1	serine/arginine-rich splicing factor 1 [Source:MGI Symbol;Acc:MGI:98283]
ENSMUSG00000053289	-0.564526	0.834	0.644	1	Ddx10	DEAD (Asp-Glu-Ala-Asp) box polypeptide 10 [Source:MGI Symbol;Acc:MGI:1924841]
ENSMUSG00000006442	-0.56753	0.872	0.69	1	Srm	spermidine synthase [Source:MGI Symbol;Acc:MGI:102690]
ENSMUSG00000024151	-0.572981	0.77	0.46	1	Msh2	mutS homolog 2 [Source:MGI Symbol;Acc:MGI:101816]
ENSMUSG00000013629	-0.622906	0.791	0.483	1	Cad	carbamoyl-phosphate synthetase 2, aspartate transcarbamylase, and dihydroorotase [Source:MGI Symbol;Acc:MGI:1916969]
ENSMUSG00000001674	-0.654543	0.882	0.621	1	Ddx18	DEAD (Asp-Glu-Ala-Asp) box polypeptide 18 [Source:MGI Symbol;Acc:MGI:1914192]
ENSMUSG00000025980	-0.685742	0.92	0.816	1	Hspd1	heat shock protein 1 (chaperonin) [Source:MGI Symbol;Acc:MGI:96242]
ENSMUSG00000025153	-0.707586	0.84	0.575	1	Fasn	fatty acid synthase [Source:MGI Symbol;Acc:MGI:95485]
ENSMUSG00000029246	-0.778125	0.765	0.448	1	Ppat	phosphoribosyl pyrophosphate amidotransferase [Source:MGI Symbol;Acc:MGI:2387203]
ENSMUSG00000027804	-0.790194	0.845	0.644	1	Ppid	peptidylprolyl isomerase D (cyclophilin D) [Source:MGI Symbol;Acc:MGI:1914988]
ENSMUSG00000024359	-0.854566	0.909	0.828	1	Hspa9	heat shock protein 9 [Source:MGI Symbol;Acc:MGI:96245]
ENSMUSG00000020534	-0.887855	0.797	0.529	1	Shmt1	serine hydroxymethyltransferase 1 (soluble) [Source:MGI Symbol;Acc:MGI:98299]
ENSMUSG00000041431	-0.924186	0.791	0.494	1	Ccnb1	cyclin B1 [Source:MGI Symbol;Acc:MGI:88302]
ENSMUSG00000025747	-0.928421	0.861	0.69	1	Tyms	thymidylate synthase [Source:MGI Symbol;Acc:MGI:98878]
ENSMUSG00000036160	-1.12179	0.738	0.356	1	Surf6	surfeit gene 6 [Source:MGI Symbol;Acc:MGI:98447]
ENSMUSG00000029836	0.686929	0.872	0.667	0.00149388	Cbx3	chromobox 3 [Source:MGI Symbol;Acc:MGI:108515]
ENSMUSG00000000184	0.60962	0.824	0.345	0.00045726	Ccnd2	cyclin D2 [Source:MGI Symbol;Acc:MGI:88314]
ENSMUSG00000025140	0.89269	0.358	0.034	0.000966443	Pycr1	pyrroline-5-carboxylate reductase 1 [Source:MGI Symbol;Acc:MGI:2384795]
